# Supplementary material for: Cancer/testis antigens FBXO39 and CEP55 expression correlates with survival in GBM patients
Source: PLoS One. 2025 Jun 12;20(6):e0326054. doi: 10.1371/journal.pone.0326054 (PMC12161592; doi:10.1371/journal.pone.0326054)
Supplement: S1 File — (XLSX) [file pone.0326054.s001.xlsx]

## Sheet: mRNA expression pattern in GBM
ID-gene	logFC	AveExpr	t	P.Value	adj.P.Val	B	symbol
ENSG00000177570	-4.62963	1.63657	-15.6663	2.99e-35	1.38e-31	69.5077	SAMD12
ENSG00000113319	-4.24906	2.82604	-15.6632	3.05e-35	1.38e-31	69.5008	RASGRF2
ENSG00000107864	-3.92221	2.37251	-15.6501	3.33e-35	1.38e-31	69.4047	CPEB3
ENSG00000196972	-4.31756	1.95799	-15.3236	2.87e-34	9.53e-31	67.2737	SMIM10L2B
ENSG00000033122	-5.16487	1.53036	-15.3159	3.02e-34	9.53e-31	67.2276	LRRC7
ENSG00000204314	-3.87479	3.26341	-15.3033	3.28e-34	9.53e-31	67.1517	PRRT1
ENSG00000198883	-6.94989	-1.90225	-15.2752	3.95e-34	1.04e-30	66.9113	PNMA5
ENSG00000126583	-7.04262	0.908411	-15.2206	5.67e-34	1.37e-30	66.6113	PRKCG
ENSG00000050748	-2.1985	5.67848	-15.0449	1.82e-33	3.76e-30	65.4627	MAPK9
ENSG00000225110	-7.73721	-3.16344	-15.0328	1.97e-33	3.8e-30	65.2919	PNMA6F
ENSG00000160396	-5.98168	-1.79998	-14.7325	1.44e-32	2.51e-29	63.3125	HIPK4
ENSG00000198785	-5.00342	0.388295	-14.7296	1.47e-32	2.51e-29	63.3649	GRIN3A
ENSG00000198626	-6.68876	0.523689	-14.6782	2.07e-32	3.33e-29	63.0488	RYR2
ENSG00000155744	-2.301	3.79896	-14.6422	2.63e-32	3.85e-29	62.8087	FAM126B
ENSG00000144550	-4.66917	-0.280436	-14.6406	2.65e-32	3.85e-29	62.7362	CPNE9
ENSG00000155970	-3.1286	2.9115	-14.4882	7.32e-32	9.23e-29	61.7942	MICU3
ENSG00000169282	-3.58127	2.61998	-14.364	1.67e-31	2.02e-28	60.9773	KCNAB1
ENSG00000165983	-5.02533	2.05044	-14.3266	2.14e-31	2.49e-28	60.7343	PTER
ENSG00000196189	-3.70542	3.00266	-14.2893	2.75e-31	3.07e-28	60.4877	SEMA4A
ENSG00000179841	-4.02787	1.97991	-14.2563	3.43e-31	3.68e-28	60.2659	AKAP5
ENSG00000171132	-3.51607	4.09839	-14.2382	3.87e-31	4e-28	60.1515	PRKCE
ENSG00000204851	-4.17716	3.2244	-14.1926	5.24e-31	5.07e-28	59.8507	PNMA8B
ENSG00000135709	-4.4116	5.13861	-14.1442	7.23e-31	6.77e-28	59.5272	KIAA0513
ENSG00000107679	-2.58165	4.40044	-13.9478	2.68e-30	2.43e-27	58.2345	PLEKHA1
ENSG00000074706	-4.33985	1.98106	-13.9058	3.55e-30	3.12e-27	57.9562	IPCEF1
ENSG00000073969	-2.79054	6.17916	-13.8833	4.12e-30	3.52e-27	57.8025	NSF
ENSG00000110975	-5.89337	-5.16369	-13.8735	4.4e-30	3.65e-27	57.2255	SYT10
ENSG00000149452	-5.86586	-5.27917	-13.8631	4.72e-30	3.8e-27	57.1353	SLC22A8
ENSG00000174145	-6.99529	-2.40063	-13.7546	9.74e-30	7.06e-27	56.923	NWD2
ENSG00000165985	-6.99784	-0.847886	-13.708	1.33e-29	9.41e-27	56.6479	C1QL3
ENSG00000164600	-7.6739	-2.63471	-13.6858	1.54e-29	1.06e-26	56.4844	NEUROD6
ENSG00000132938	-5.22926	-0.553687	-13.6749	1.66e-29	1.12e-26	56.4081	MTUS2
ENSG00000180488	-2.29442	4.37898	-13.6705	1.71e-29	1.13e-26	56.402	MIGA1
ENSG00000119698	-5.50802	0.612298	-13.6313	2.22e-29	1.43e-26	56.1424	PPP4R4
ENSG00000008086	-4.17825	3.51887	-13.6241	2.33e-29	1.47e-26	56.0931	CDKL5
ENSG00000174514	-4.34	2.81772	-13.5738	3.26e-29	1.97e-26	55.7617	MFSD4A
ENSG00000181418	-6.39993	1.89493	-13.5692	3.36e-29	1.99e-26	55.7295	DDN
ENSG00000145990	-3.79474	3.42443	-13.5446	3.96e-29	2.3e-26	55.568	GFOD1
ENSG00000156097	-4.3513	-0.556721	-13.5387	4.12e-29	2.34e-26	55.4673	GPR61
ENSG00000189195	-3.87449	2.93574	-13.5178	4.73e-29	2.56e-26	55.3926	BTBD8
ENSG00000007264	-4.33338	1.43368	-13.517	4.76e-29	2.56e-26	55.3862	MATK
ENSG00000081985	-4.59992	-0.781682	-13.4984	5.39e-29	2.84e-26	55.2037	IL12RB2
ENSG00000282881	-5.8595	-4.85174	-13.4695	6.54e-29	3.39e-26	54.6596	TMEM275
ENSG00000145198	-4.09546	1.46412	-13.4595	6.99e-29	3.56e-26	55.006	VWA5B2
ENSG00000111344	-6.58212	0.728675	-13.449	7.5e-29	3.75e-26	54.9375	RASAL1
ENSG00000006740	-4.88637	1.54195	-13.4431	7.8e-29	3.83e-26	54.8995	ARHGAP44
ENSG00000099308	-3.98392	4.75642	-13.4346	8.25e-29	3.99e-26	54.8335	MAST3
ENSG00000164506	-3.43403	3.28419	-13.4223	8.96e-29	4.26e-26	54.7609	STXBP5
ENSG00000172375	-2.26619	4.42961	-13.4109	9.67e-29	4.53e-26	54.6845	C2CD2L
ENSG00000115137	-1.9187	3.0394	-13.3471	1.48e-28	6.72e-26	54.2605	DNAJC27
ENSG00000003987	-3.61364	1.52084	-13.3417	1.54e-28	6.86e-26	54.2248	MTMR7
ENSG00000172824	-4.56684	0.721458	-13.3296	1.66e-28	7.21e-26	54.1458	CES4A
ENSG00000186212	-5.69111	-1.49239	-13.3238	1.73e-28	7.28e-26	54.0752	SOWAHB
ENSG00000100346	-5.77061	0.24806	-13.3101	1.9e-28	7.86e-26	54.0202	CACNA1I
ENSG00000181215	-6.26478	-0.590232	-13.2632	2.59e-28	1.05e-25	53.7091	C4orf50
ENSG00000189410	-4.94298	1.18323	-13.2623	2.61e-28	1.05e-25	53.7043	SH2D5
ENSG00000136883	-6.54308	-3.90279	-13.2521	2.8e-28	1.11e-25	53.4542	KIF12
ENSG00000120053	-3.01755	5.25795	-13.2389	3.05e-28	1.18e-25	53.5389	GOT1
ENSG00000107758	-2.76014	5.53244	-13.222	3.42e-28	1.28e-25	53.4263	PPP3CB
ENSG00000159753	-4.55049	0.825935	-13.2208	3.45e-28	1.28e-25	53.428	CARMIL2
ENSG00000067842	-6.29363	0.684263	-13.1954	4.08e-28	1.5e-25	53.2608	ATP2B3
ENSG00000153933	-4.01739	1.58973	-13.1831	4.43e-28	1.61e-25	53.1806	DGKE
ENSG00000198513	-3.0071	4.14287	-13.1559	5.32e-28	1.9e-25	52.9959	ATL1
ENSG00000169035	-7.69691	-3.06654	-13.1523	5.45e-28	1.93e-25	52.9565	KLK7
ENSG00000158301	-2.263	4.60984	-13.0765	9.04e-28	3.12e-25	52.4708	GPRASP2
ENSG00000138078	-2.32176	6.5557	-13.0726	9.28e-28	3.17e-25	52.4332	PREPL
ENSG00000169676	-6.57709	-3.80252	-13.0537	1.05e-27	3.55e-25	52.175	DRD5
ENSG00000145335	-4.83804	3.2779	-13.0348	1.19e-27	3.94e-25	52.1903	SNCA
ENSG00000186732	-6.60958	0.423351	-12.9876	1.64e-27	5.31e-25	51.886	MPPED1
ENSG00000174473	-5.19783	-1.40509	-12.9869	1.65e-27	5.31e-25	51.8388	GALNTL6
ENSG00000159082	-2.6623	5.08981	-12.9596	1.97e-27	6.23e-25	51.6918	SYNJ1
ENSG00000203737	-5.6312	-4.66769	-12.9335	2.35e-27	7.26e-25	51.1862	GPR52
ENSG00000110931	-2.49157	5.65559	-12.9283	2.43e-27	7.44e-25	51.4816	CAMKK2
ENSG00000115252	-4.62704	2.47985	-12.8921	3.1e-27	9.3e-25	51.2521	PDE1A
ENSG00000091157	-2.28693	4.90786	-12.8865	3.22e-27	9.53e-25	51.2117	WDR7
ENSG00000131437	-2.70042	5.10048	-12.8626	3.78e-27	1.1e-24	51.0494	KIF3A
ENSG00000185933	-5.82959	-3.22638	-12.8618	3.8e-27	1.1e-24	50.9103	CALHM1
ENSG00000073670	-4.36601	2.67716	-12.8468	4.2e-27	1.19e-24	50.9521	ADAM11
ENSG00000185924	-5.51807	0.291897	-12.8426	4.32e-27	1.22e-24	50.9315	RTN4RL1
ENSG00000273079	-6.77162	1.26362	-12.8317	4.64e-27	1.28e-24	50.8494	GRIN2B
ENSG00000124140	-5.91466	2.78656	-12.8258	4.83e-27	1.32e-24	50.8046	SLC12A5
ENSG00000135426	-5.72268	0.304173	-12.7992	5.77e-27	1.55e-24	50.6441	TESPA1
ENSG00000172782	-6.39332	-3.38522	-12.7973	5.84e-27	1.56e-24	50.5256	FADS6
ENSG00000132932	-6.42027	1.2533	-12.7919	6.06e-27	1.58e-24	50.5876	ATP8A2
ENSG00000125814	-4.57822	5.05769	-12.7557	7.72e-27	2e-24	50.3315	NAPB
ENSG00000150672	-4.36949	4.13687	-12.6876	1.22e-26	3.07e-24	49.8879	DLG2
ENSG00000135519	-4.21474	3.03297	-12.6653	1.41e-26	3.5e-24	49.7501	KCNH3
ENSG00000011083	-6.97418	-0.895919	-12.6606	1.46e-26	3.58e-24	49.7292	SLC6A7
ENSG00000072657	-6.78095	-1.62087	-12.6281	1.81e-26	4.41e-24	49.5143	TRHDE
ENSG00000188375	3.55199	0.623412	12.6047	2.12e-26	5.08e-24	48.5751	H3-5
ENSG00000221823	-2.04796	5.65421	-12.6032	2.14e-26	5.08e-24	49.3327	PPP3R1
ENSG00000150361	-6.76956	-3.71551	-12.6018	2.16e-26	5.09e-24	49.2477	KLHL1
ENSG00000151948	-5.1985	0.746357	-12.5669	2.72e-26	6.37e-24	49.1104	GLT1D1
ENSG00000152034	-7.30034	-3.25872	-12.5275	3.54e-26	8.16e-24	48.8248	MCHR2
ENSG00000196604	5.2504	-0.978262	12.4664	5.33e-26	1.21e-23	46.5083	POTEF
ENSG00000165752	-2.80381	4.1607	-12.4608	5.53e-26	1.24e-23	48.3983	STK32C
ENSG00000169884	-5.84901	-0.650272	-12.4594	5.58e-26	1.25e-23	48.4032	WNT10B
ENSG00000187672	-4.25396	2.44152	-12.4552	5.74e-26	1.27e-23	48.3663	ERC2
ENSG00000136531	-4.1319	3.97277	-12.4517	5.88e-26	1.28e-23	48.3299	SCN2A
ENSG00000189241	-2.51665	6.3054	-12.4514	5.89e-26	1.28e-23	48.3202	TSPYL1
ENSG00000149269	-3.09259	5.68957	-12.4485	6e-26	1.3e-23	48.3021	PAK1
ENSG00000272031	-3.35818	1.98121	-12.4477	6.03e-26	1.3e-23	48.3257	ANKRD34A
ENSG00000204116	-2.14183	3.63972	-12.4243	7.05e-26	1.46e-23	48.1678	CHIC1
ENSG00000186862	-3.58848	0.953025	-12.4109	7.71e-26	1.58e-23	48.0813	PDZD7
ENSG00000151150	-4.48041	3.66332	-12.4079	7.87e-26	1.59e-23	48.0405	ANK3
ENSG00000170214	-4.12291	1.25446	-12.4029	8.14e-26	1.63e-23	48.0303	ADRA1B
ENSG00000164112	-5.21236	0.453857	-12.3802	9.47e-26	1.88e-23	47.8802	TMEM155
ENSG00000100321	-3.70917	5.72774	-12.3782	9.6e-26	1.89e-23	47.833	SYNGR1
ENSG00000130368	-6.56289	-3.08079	-12.3735	9.9e-26	1.94e-23	47.7889	MAS1
ENSG00000162188	-4.9522	0.0139511	-12.3695	1.02e-25	1.96e-23	47.8108	GNG3
ENSG00000278195	-6.15415	-1.88216	-12.3689	1.02e-25	1.96e-23	47.7967	SSTR3
ENSG00000112038	-6.47843	-3.17669	-12.3566	1.11e-25	2.12e-23	47.665	OPRM1
ENSG00000186377	-4.25409	0.0963208	-12.3443	1.2e-25	2.28e-23	47.6397	CYP4X1
ENSG00000107560	-1.98728	3.90542	-12.3434	1.21e-25	2.28e-23	47.6326	RAB11FIP2
ENSG00000065325	-5.96076	-1.56187	-12.317	1.44e-25	2.68e-23	47.4595	GLP2R
ENSG00000198944	-4.69208	1.98488	-12.3155	1.46e-25	2.68e-23	47.4449	SOWAHA
ENSG00000147246	-6.78599	-2.85801	-12.3154	1.46e-25	2.68e-23	47.4302	HTR2C
ENSG00000136535	-5.76795	0.21262	-12.3	1.62e-25	2.93e-23	47.3497	TBR1
ENSG00000157005	-6.72423	0.134218	-12.2976	1.64e-25	2.96e-23	47.3282	SST
ENSG00000123119	-3.75348	3.71526	-12.2965	1.66e-25	2.96e-23	47.3096	NECAB1
ENSG00000101292	-6.5595	-3.67681	-12.2922	1.7e-25	3.03e-23	47.2134	PROKR2
ENSG00000198673	-4.40723	1.32518	-12.2876	1.76e-25	3.11e-23	47.2688	TAFA2
ENSG00000118160	-6.39245	1.88625	-12.2586	2.13e-25	3.7e-23	47.0572	SLC8A2
ENSG00000171509	-5.92746	-1.10497	-12.2546	2.19e-25	3.78e-23	47.0542	RXFP1
ENSG00000116254	-6.56788	2.08968	-12.2485	2.28e-25	3.91e-23	46.9877	CHD5
ENSG00000183775	-5.09013	1.36334	-12.2412	2.39e-25	4.08e-23	46.9573	KCTD16
ENSG00000162817	-4.40753	3.28639	-12.2332	2.52e-25	4.28e-23	46.8908	C1orf115
ENSG00000134709	-5.45897	-0.824784	-12.2104	2.94e-25	4.96e-23	46.7625	HOOK1
ENSG00000149575	-4.89668	2.71997	-12.2053	3.04e-25	5.07e-23	46.7083	SCN2B
ENSG00000136895	-2.61308	3.30665	-12.164	4e-25	6.56e-23	46.4498	GARNL3
ENSG00000173267	-4.92827	2.30934	-12.1302	5.01e-25	8.08e-23	46.2172	SNCG
ENSG00000109670	-2.73189	4.71688	-12.1066	5.87e-25	9.25e-23	46.0543	FBXW7
ENSG00000105376	-5.4864	1.97109	-12.1062	5.89e-25	9.25e-23	46.0575	ICAM5
ENSG00000113100	-6.6322	-2.32438	-12.1016	6.07e-25	9.47e-23	46.0418	CDH9
ENSG00000111912	-2.87448	4.54728	-12.0902	6.54e-25	1.02e-22	45.9471	NCOA7
ENSG00000165868	-3.76514	4.21095	-12.0656	7.71e-25	1.18e-22	45.7807	HSPA12A
ENSG00000183049	-3.26081	5.20404	-12.0654	7.72e-25	1.18e-22	45.7733	CAMK1D
ENSG00000175874	-6.16966	2.2015	-12.0483	8.65e-25	1.31e-22	45.6684	CREG2
ENSG00000198010	-6.19585	-0.458682	-12.0306	9.73e-25	1.47e-22	45.5777	DLGAP2
ENSG00000129355	-2.68993	3.73044	-12.0255	1.01e-24	1.51e-22	45.532	CDKN2D
ENSG00000169933	-6.24643	-0.147115	-12.0128	1.1e-24	1.64e-22	45.4569	FRMPD4
ENSG00000184368	-5.48736	1.45383	-11.9776	1.39e-24	2.04e-22	45.2158	MAP7D2
ENSG00000049769	-2.71802	3.56926	-11.9764	1.4e-24	2.05e-22	45.2101	PPP1R3F
ENSG00000166167	-2.23291	4.86407	-11.9634	1.52e-24	2.21e-22	45.1139	BTRC
ENSG00000148408	-6.5406	0.451523	-11.9479	1.69e-24	2.41e-22	45.0217	CACNA1B
ENSG00000169918	-3.81087	2.69452	-11.9465	1.7e-24	2.42e-22	45.0126	OTUD7A
ENSG00000151952	-6.93432	-1.19655	-11.9408	1.77e-24	2.51e-22	44.9876	TMEM132D
ENSG00000186297	-7.15415	0.453013	-11.9222	2e-24	2.81e-22	44.8475	GABRA5
ENSG00000065559	-2.04006	5.30098	-11.9146	2.11e-24	2.93e-22	44.7889	MAP2K4
ENSG00000186479	-4.58272	1.41131	-11.9102	2.17e-24	3e-22	44.781	RGS7BP
ENSG00000146360	-6.63718	-4.29904	-11.9093	2.18e-24	3e-22	44.6727	GPR6
ENSG00000149742	-5.11284	-5.2032	-11.9075	2.21e-24	3.02e-22	44.455	SLC22A9
ENSG00000106089	-3.88154	3.83575	-11.9029	2.28e-24	3.1e-22	44.7109	STX1A
ENSG00000058335	-5.51728	1.96605	-11.9014	2.3e-24	3.12e-22	44.7078	RASGRF1
ENSG00000144357	-1.86423	5.36168	-11.8986	2.34e-24	3.16e-22	44.685	UBR3
ENSG00000114573	-2.10541	6.64151	-11.8898	2.48e-24	3.32e-22	44.6122	ATP6V1A
ENSG00000060140	-6.10298	-1.92424	-11.8866	2.54e-24	3.38e-22	44.6311	STYK1
ENSG00000115419	-2.59877	5.57808	-11.8726	2.79e-24	3.66e-22	44.5046	GLS
ENSG00000141404	-4.34378	1.65277	-11.8653	2.92e-24	3.82e-22	44.4856	GNAL
ENSG00000137843	-3.97529	2.5533	-11.8647	2.94e-24	3.82e-22	44.4744	PAK6
ENSG00000118473	-3.49841	3.60748	-11.8632	2.97e-24	3.84e-22	44.456	SGIP1
ENSG00000123901	-5.77078	-0.86168	-11.8614	3e-24	3.87e-22	44.471	GPR83
ENSG00000074590	-3.19807	4.64366	-11.8592	3.05e-24	3.88e-22	44.42	NUAK1
ENSG00000163833	-5.38889	-3.63992	-11.8386	3.49e-24	4.37e-22	44.1759	FBXO40
ENSG00000087152	-1.88465	5.98378	-11.8199	3.96e-24	4.93e-22	44.1595	ATXN7L3
ENSG00000111110	-3.55368	3.54956	-11.8035	4.41e-24	5.46e-22	44.0638	PPM1H
ENSG00000005810	-2.6168	5.25702	-11.7692	5.54e-24	6.81e-22	43.8265	MYCBP2
ENSG00000196876	-3.651	3.50012	-11.7672	5.61e-24	6.87e-22	43.824	SCN8A
ENSG00000020129	-3.77026	6.50448	-11.7585	5.95e-24	7.25e-22	43.7378	NCDN
ENSG00000110148	-6.17087	-0.786775	-11.7557	6.06e-24	7.36e-22	43.7745	CCKBR
ENSG00000182230	-4.79284	-5.33194	-11.743	6.59e-24	7.97e-22	43.3638	FAM153B
ENSG00000204396	-3.95706	0.124267	-11.7306	7.16e-24	8.58e-22	43.6115	VWA7
ENSG00000138814	-2.27835	6.25469	-11.7282	7.28e-24	8.69e-22	43.5497	PPP3CA
ENSG00000198929	-3.61009	2.41015	-11.7036	8.57e-24	1.02e-21	43.4217	NOS1AP
ENSG00000180440	-6.59517	-1.13011	-11.6996	8.79e-24	1.04e-21	43.4066	SERTM1
ENSG00000099960	-5.42855	-1.76323	-11.6947	9.09e-24	1.07e-21	43.365	SLC7A4
ENSG00000107954	-4.73587	2.21411	-11.6869	9.57e-24	1.12e-21	43.302	NEURL1
ENSG00000196581	-5.1187	1.65591	-11.6669	1.09e-23	1.27e-21	43.1736	AJAP1
ENSG00000169891	-4.59747	3.00242	-11.6635	1.12e-23	1.3e-21	43.1395	REPS2
ENSG00000004660	-4.16431	3.79691	-11.6474	1.24e-23	1.44e-21	43.0278	CAMKK1
ENSG00000166111	-6.597	1.11817	-11.639	1.31e-23	1.51e-21	42.9826	SVOP
ENSG00000171817	-2.44838	1.78699	-11.6244	1.45e-23	1.66e-21	42.9193	ZNF540
ENSG00000142686	-1.93368	5.68316	-11.6201	1.49e-23	1.7e-21	42.8484	C1orf216
ENSG00000155097	-1.96565	6.12444	-11.5929	1.79e-23	2.02e-21	42.6648	ATP6V1C1
ENSG00000176055	-1.82603	2.98068	-11.584	1.89e-23	2.13e-21	42.6517	MBLAC2
ENSG00000186416	-1.39479	3.61421	-11.5833	1.9e-23	2.13e-21	42.644	NKRF
ENSG00000115194	-5.70806	1.10694	-11.5677	2.11e-23	2.36e-21	42.5238	SLC30A3
ENSG00000184845	-6.01322	-1.15654	-11.5655	2.14e-23	2.38e-21	42.5329	DRD1
ENSG00000188219	5.20783	-0.388921	11.5642	2.16e-23	2.39e-21	41.2073	POTEE
ENSG00000153233	-5.08924	0.443252	-11.5609	2.21e-23	2.44e-21	42.4949	PTPRR
ENSG00000185518	-6.95854	2.12938	-11.5585	2.24e-23	2.47e-21	42.4398	SV2B
ENSG00000175155	-2.362	4.03754	-11.5416	2.51e-23	2.74e-21	42.3505	YPEL2
ENSG00000288611	-5.52016	-4.37377	-11.5351	2.62e-23	2.85e-21	42.1624	NPBWR1
ENSG00000197106	-6.26798	2.53251	-11.5336	2.65e-23	2.86e-21	42.2775	SLC6A17
ENSG00000128881	-2.18058	3.72663	-11.5263	2.78e-23	3e-21	42.2575	TTBK2
ENSG00000152061	-1.95831	4.92281	-11.5126	3.04e-23	3.27e-21	42.1524	RABGAP1L
ENSG00000273540	-5.37105	-2.66627	-11.5006	3.29e-23	3.53e-21	42.0575	AGBL1
ENSG00000168135	-5.14698	1.1786	-11.491	3.51e-23	3.73e-21	42.0258	KCNJ4
ENSG00000139112	-2.8837	6.25025	-11.4865	3.62e-23	3.83e-21	41.9566	GABARAPL1
ENSG00000134343	-5.12448	0.280155	-11.4822	3.72e-23	3.93e-21	41.9818	ANO3
ENSG00000152822	-5.04684	0.298176	-11.4781	3.82e-23	4.02e-21	41.9555	GRM1
ENSG00000105963	-3.91046	2.124	-11.4728	3.96e-23	4.15e-21	41.9087	ADAP1
ENSG00000188385	-4.11872	1.11697	-11.4688	4.07e-23	4.21e-21	41.8945	JAKMIP3
ENSG00000106852	-4.16122	1.04299	-11.4641	4.19e-23	4.33e-21	41.8649	LHX6
ENSG00000167281	-6.09778	1.15668	-11.4558	4.43e-23	4.56e-21	41.7849	RBFOX3
ENSG00000178394	-6.67966	-2.65702	-11.4531	4.51e-23	4.63e-21	41.7964	HTR1A
ENSG00000069424	-3.93114	5.2163	-11.4433	4.81e-23	4.9e-21	41.6743	KCNAB2
ENSG00000105649	-4.63072	4.02961	-11.4344	5.1e-23	5.18e-21	41.6228	RAB3A
ENSG00000123360	-3.6954	2.95949	-11.4262	5.39e-23	5.45e-21	41.5935	PDE1B
ENSG00000047249	-1.88883	5.96422	-11.4258	5.4e-23	5.45e-21	41.5706	ATP6V1H
ENSG00000067191	-3.21744	4.08705	-11.4223	5.53e-23	5.55e-21	41.5567	CACNB1
ENSG00000149927	-5.02306	2.0567	-11.4203	5.6e-23	5.59e-21	41.5521	DOC2A
ENSG00000138101	-2.02957	3.91921	-11.4056	6.18e-23	6.14e-21	41.4661	DTNB
ENSG00000139874	-6.48582	-0.802927	-11.3995	6.43e-23	6.37e-21	41.439	SSTR1
ENSG00000134444	-1.51723	4.59455	-11.3865	7.01e-23	6.92e-21	41.3376	RELCH
ENSG00000177380	-3.36657	4.04992	-11.3859	7.04e-23	6.92e-21	41.3175	PPFIA3
ENSG00000132535	-2.82473	6.24424	-11.3468	9.12e-23	8.88e-21	41.041	DLG4
ENSG00000141542	-3.19324	4.25739	-11.3434	9.32e-23	9.05e-21	41.0383	RAB40B
ENSG00000070182	-4.65127	1.06865	-11.3352	9.84e-23	9.52e-21	41.0153	SPTB
ENSG00000213424	-6.49299	-2.84048	-11.3331	9.98e-23	9.62e-21	41.0084	KRT222
ENSG00000166501	-4.85777	4.27914	-11.2973	1.26e-22	1.2e-20	40.7201	PRKCB
ENSG00000130822	-4.11572	2.55129	-11.2923	1.31e-22	1.24e-20	40.7184	PNCK
ENSG00000006116	-7.23489	-0.443666	-11.287	1.35e-22	1.28e-20	40.689	CACNG3
ENSG00000149305	-6.48307	-3.21106	-11.279	1.43e-22	1.33e-20	40.6439	HTR3B
ENSG00000163995	-3.22092	3.11522	-11.2714	1.5e-22	1.39e-20	40.5847	ABLIM2
ENSG00000183166	-5.45842	1.80326	-11.2688	1.53e-22	1.41e-20	40.5593	CALN1
ENSG00000108352	-3.04567	3.79828	-11.2628	1.59e-22	1.46e-20	40.5197	RAPGEFL1
ENSG00000136854	-4.00873	6.1958	-11.2374	1.88e-22	1.71e-20	40.3173	STXBP1
ENSG00000122733	-5.66922	2.50249	-11.2184	2.13e-22	1.93e-20	40.2181	PHF24
ENSG00000253506	3.71712	0.00350548	11.2173	2.15e-22	1.93e-20	39.5986	NACA2
ENSG00000175182	-2.0003	5.67907	-11.2085	2.27e-22	2.04e-20	40.1504	FAM131A
ENSG00000100307	-3.17518	4.39035	-11.1979	2.44e-22	2.18e-20	40.0845	CBX7
ENSG00000091622	-4.11875	3.09678	-11.1931	2.52e-22	2.25e-20	40.0616	PITPNM3
ENSG00000078902	-2.24958	6.63867	-11.1894	2.58e-22	2.29e-20	40.0119	TOLLIP
ENSG00000169213	-4.64359	1.86289	-11.1853	2.65e-22	2.34e-20	40.0235	RAB3B
ENSG00000094796	-5.33122	-4.81585	-11.1832	2.69e-22	2.37e-20	39.8574	KRT31
ENSG00000073464	-3.18868	4.83781	-11.1722	2.89e-22	2.53e-20	39.9106	CLCN4
ENSG00000152495	-4.14416	2.62167	-11.1655	3.02e-22	2.64e-20	39.8883	CAMK4
ENSG00000150054	-4.60509	-0.42555	-11.1599	3.13e-22	2.73e-20	39.8916	MPP7
ENSG00000183287	-5.72834	-2.26397	-11.1484	3.38e-22	2.94e-20	39.8071	CCBE1
ENSG00000078814	-3.78471	0.856004	-11.139	3.6e-22	3.12e-20	39.7511	MYH7B
ENSG00000111218	-5.05299	0.364443	-11.1381	3.62e-22	3.13e-20	39.735	PRMT8
ENSG00000283071	-4.59279	-5.15747	-11.13	3.82e-22	3.27e-20	39.4472	LBHD2
ENSG00000078328	-6.10414	1.72249	-11.13	3.82e-22	3.27e-20	39.6469	RBFOX1
ENSG00000138769	-4.63289	0.329802	-11.1225	4.01e-22	3.42e-20	39.6408	CDKL2
ENSG00000167178	-5.17166	1.37929	-11.1198	4.08e-22	3.47e-20	39.5969	ISLR2
ENSG00000175766	-6.00313	-3.594	-11.1188	4.11e-22	3.49e-20	39.5703	EIF4E1B
ENSG00000116544	-4.7092	2.10258	-11.1138	4.25e-22	3.59e-20	39.552	DLGAP3
ENSG00000161270	-4.19491	-3.59024	-11.1127	4.28e-22	3.61e-20	39.4225	NPHS1
ENSG00000124507	-6.71054	2.68513	-11.1071	4.44e-22	3.73e-20	39.4802	PACSIN1
ENSG00000185442	-2.57076	2.46405	-11.1055	4.48e-22	3.76e-20	39.526	FAM174B
ENSG00000167037	-4.43692	2.0302	-11.104	4.53e-22	3.79e-20	39.4934	SGSM1
ENSG00000176383	-3.95382	-0.665153	-11.0982	4.71e-22	3.91e-20	39.4813	B3GNT4
ENSG00000164588	-6.60303	-0.541295	-11.0896	4.98e-22	4.12e-20	39.4114	HCN1
ENSG00000198216	-4.91465	2.61247	-11.0862	5.1e-22	4.2e-20	39.3613	CACNA1E
ENSG00000160014	-2.39664	8.44983	-11.0787	5.35e-22	4.4e-20	39.2755	CALM3
ENSG00000186642	-4.66391	3.9052	-11.0771	5.41e-22	4.43e-20	39.2867	PDE2A
ENSG00000168539	-6.12618	0.61832	-11.0596	6.07e-22	4.95e-20	39.2038	CHRM1
ENSG00000137261	-4.13386	2.0323	-11.0548	6.27e-22	5.09e-20	39.1771	KIAA0319
ENSG00000130540	-6.38586	2.17794	-11.0546	6.27e-22	5.09e-20	39.1461	SULT4A1
ENSG00000164082	-4.43793	0.628373	-11.0377	7.01e-22	5.67e-20	39.0873	GRM2
ENSG00000156011	-3.13387	5.93967	-11.0336	7.2e-22	5.81e-20	38.9942	PSD3
ENSG00000088179	-2.02176	4.2931	-11.0279	7.48e-22	6.01e-20	38.9942	PTPN4
ENSG00000113595	-1.72874	4.78602	-11.0274	7.5e-22	6.02e-20	38.9865	TRIM23
ENSG00000070729	-6.22406	-2.85564	-11.0165	8.07e-22	6.45e-20	38.9491	CNGB1
ENSG00000155269	-4.78565	-3.81628	-11.0148	8.15e-22	6.5e-20	38.8181	GPR78
ENSG00000119946	-5.63733	-0.0785351	-11.0114	8.34e-22	6.63e-20	38.9097	CNNM1
ENSG00000223573	-3.56479	0.872171	-11.0105	8.39e-22	6.65e-20	38.9195	TINCR
ENSG00000172209	-5.86325	-1.09383	-10.9955	9.26e-22	7.32e-20	38.8203	GPR22
ENSG00000176884	-7.40952	2.28609	-10.9923	9.46e-22	7.46e-20	38.7308	GRIN1
ENSG00000164794	-7.28489	-1.6642	-10.9899	9.61e-22	7.55e-20	38.7719	KCNV1
ENSG00000198689	-2.19601	5.55965	-10.9815	1.02e-21	7.96e-20	38.6685	SLC9A6
ENSG00000138311	-3.57515	3.47633	-10.9749	1.06e-21	8.28e-20	38.6396	ZNF365
ENSG00000060709	-5.13071	1.72073	-10.9743	1.06e-21	8.28e-20	38.6442	RIMBP2
ENSG00000150394	-4.942	1.079	-10.9743	1.06e-21	8.28e-20	38.6583	CDH8
ENSG00000172350	-3.83396	0.721958	-10.9588	1.18e-21	9.07e-20	38.583	ABCG4
ENSG00000145864	-6.01514	1.47263	-10.9565	1.2e-21	9.16e-20	38.5209	GABRB2
ENSG00000119125	-6.32288	2.00527	-10.9533	1.22e-21	9.34e-20	38.4888	GDA
ENSG00000102468	-5.37248	0.714553	-10.9505	1.24e-21	9.46e-20	38.5037	HTR2A
ENSG00000053108	-5.38218	-0.103687	-10.9426	1.31e-21	9.91e-20	38.4673	FSTL4
ENSG00000122012	-5.21152	0.311249	-10.9417	1.32e-21	9.92e-20	38.4565	SV2C
ENSG00000075035	-6.32404	-0.279226	-10.9403	1.33e-21	9.98e-20	38.4404	WSCD2
ENSG00000173258	-3.10986	4.44346	-10.916	1.56e-21	1.17e-19	38.2471	ZNF483
ENSG00000081760	-1.96751	4.65036	-10.9014	1.72e-21	1.28e-19	38.1651	AACS
ENSG00000147676	-6.80864	-0.465721	-10.8968	1.77e-21	1.3e-19	38.1533	MAL2
ENSG00000189056	-5.33452	1.0827	-10.8963	1.78e-21	1.3e-19	38.1452	RELN
ENSG00000085788	-1.60869	5.58584	-10.8844	1.92e-21	1.4e-19	38.0441	DDHD2
ENSG00000168830	-6.20486	-4.00642	-10.8833	1.94e-21	1.4e-19	38.0443	HTR1E
ENSG00000088367	-2.76912	6.42311	-10.873	2.07e-21	1.49e-19	37.9465	EPB41L1
ENSG00000174516	-2.48691	3.39054	-10.8721	2.08e-21	1.5e-19	37.9908	PELI3
ENSG00000123612	-4.91215	-0.103898	-10.8714	2.09e-21	1.5e-19	38.0138	ACVR1C
ENSG00000186472	-5.497	1.99038	-10.8693	2.12e-21	1.52e-19	37.952	PCLO
ENSG00000103154	-4.5377	2.51579	-10.8663	2.17e-21	1.54e-19	37.9369	NECAB2
ENSG00000023516	-2.23069	6.00657	-10.862	2.23e-21	1.58e-19	37.8845	AKAP11
ENSG00000112619	-4.34541	-0.917595	-10.8555	2.32e-21	1.65e-19	37.9167	PRPH2
ENSG00000157152	-5.88773	4.0382	-10.8517	2.38e-21	1.68e-19	37.8076	SYN2
ENSG00000033627	-2.28173	7.0073	-10.8334	2.69e-21	1.88e-19	37.688	ATP6V0A1
ENSG00000173611	-2.13187	3.61569	-10.8291	2.76e-21	1.93e-19	37.7139	SCAI
ENSG00000081189	-2.57381	5.87991	-10.8228	2.88e-21	2e-19	37.6282	MEF2C
ENSG00000165914	-2.24333	4.89498	-10.822	2.9e-21	2e-19	37.6412	TTC7B
ENSG00000129990	-4.9441	2.74164	-10.8218	2.9e-21	2e-19	37.639	SYT5
ENSG00000104722	-6.80856	1.43014	-10.8201	2.93e-21	2.02e-19	37.626	NEFM
ENSG00000139182	-2.99925	6.01419	-10.8163	3.01e-21	2.07e-19	37.5803	CLSTN3
ENSG00000176194	-5.43147	-4.19391	-10.8151	3.03e-21	2.08e-19	37.5558	CIDEA
ENSG00000108509	-2.22321	5.10454	-10.8144	3.04e-21	2.08e-19	37.5885	CAMTA2
ENSG00000085433	-2.12267	5.4846	-10.8134	3.06e-21	2.09e-19	37.5774	WDR47
ENSG00000168843	-5.48283	-0.71436	-10.7996	3.35e-21	2.28e-19	37.551	FSTL5
ENSG00000138018	-1.66539	5.29172	-10.7844	3.71e-21	2.52e-19	37.399	SELENOI
ENSG00000101180	-6.1463	-0.581254	-10.7818	3.77e-21	2.56e-19	37.4209	HRH3
ENSG00000070886	-4.88163	-2.64092	-10.7705	4.06e-21	2.75e-19	37.3309	EPHA8
ENSG00000134265	-1.52681	5.27168	-10.7642	4.23e-21	2.86e-19	37.2706	NAPG
ENSG00000124493	-5.40501	-1.43782	-10.7444	4.82e-21	3.23e-19	37.2038	GRM4
ENSG00000167754	-5.76714	-4.66347	-10.7431	4.86e-21	3.24e-19	37.0848	KLK5
ENSG00000135638	-5.4957	-1.01491	-10.7361	5.09e-21	3.39e-19	37.1453	EMX1
ENSG00000171772	-5.31256	-4.66597	-10.7341	5.16e-21	3.42e-19	37.0022	SYCE1
ENSG00000154027	-5.78314	3.3972	-10.7331	5.19e-21	3.43e-19	37.0448	AK5
ENSG00000132671	-5.76785	-4.43243	-10.7222	5.57e-21	3.67e-19	36.9667	SSTR4
ENSG00000091428	-4.19145	4.4311	-10.7219	5.58e-21	3.67e-19	36.9739	RAPGEF4
ENSG00000177432	-2.59406	4.7856	-10.7191	5.69e-21	3.72e-19	36.9702	NAP1L5
ENSG00000170027	-2.22529	8.41851	-10.712	5.96e-21	3.89e-19	36.8898	YWHAG
ENSG00000178385	-2.48895	4.04246	-10.7051	6.23e-21	4.06e-19	36.8944	PLEKHM3
ENSG00000164061	-4.79834	4.24096	-10.7027	6.33e-21	4.11e-19	36.8458	BSN
ENSG00000103657	-2.34013	5.48856	-10.6983	6.52e-21	4.22e-19	36.8279	HERC1
ENSG00000165943	-2.4453	5.87506	-10.6949	6.66e-21	4.3e-19	36.7995	MOAP1
ENSG00000138207	-4.58675	0.516848	-10.6927	6.76e-21	4.35e-19	36.8516	RBP4
ENSG00000138944	-5.78983	1.56451	-10.6921	6.79e-21	4.36e-19	36.8062	SHISAL1
ENSG00000137252	-4.64856	-5.188	-10.6912	6.83e-21	4.37e-19	36.662	HCRTR2
ENSG00000160145	-3.09694	4.80954	-10.6821	7.25e-21	4.61e-19	36.723	KALRN
ENSG00000182256	-6.01378	-1.33649	-10.6765	7.52e-21	4.77e-19	36.7579	GABRG3
ENSG00000112053	-4.16561	-1.67619	-10.6589	8.43e-21	5.33e-19	36.6279	SLC26A8
ENSG00000163536	-4.61243	3.85772	-10.6576	8.51e-21	5.36e-19	36.5608	SERPINI1
ENSG00000162852	-1.72844	4.52525	-10.6574	8.51e-21	5.36e-19	36.5901	CNST
ENSG00000235711	-5.51464	-3.65518	-10.6514	8.86e-21	5.56e-19	36.5469	ANKRD34C
ENSG00000204130	-1.63106	4.44304	-10.6505	8.91e-21	5.58e-19	36.5488	RUFY2
ENSG00000021645	-4.9168	2.81134	-10.6468	9.13e-21	5.71e-19	36.5033	NRXN3
ENSG00000128656	-3.39778	6.4931	-10.6368	9.75e-21	6.07e-19	36.4081	CHN1
ENSG00000115977	-2.54095	5.33555	-10.6358	9.81e-21	6.1e-19	36.4225	AAK1
ENSG00000182601	-5.44176	0.210372	-10.621	1.08e-20	6.67e-19	36.3778	HS3ST4
ENSG00000184261	-4.59941	0.280366	-10.6171	1.11e-20	6.82e-19	36.3683	KCNK12
ENSG00000127561	-4.88778	2.69074	-10.6149	1.12e-20	6.9e-19	36.2996	SYNGR3
ENSG00000178773	-4.93161	0.424841	-10.6118	1.15e-20	7.03e-19	36.3241	CPNE7
ENSG00000146021	-2.96862	2.44823	-10.6068	1.19e-20	7.23e-19	36.2852	KLHL3
ENSG00000082458	-2.58178	4.41761	-10.6004	1.24e-20	7.5e-19	36.2087	DLG3
ENSG00000158806	-4.69714	0.522583	-10.6001	1.24e-20	7.5e-19	36.2516	NPM2
ENSG00000176454	-2.19358	4.42252	-10.5998	1.24e-20	7.5e-19	36.2112	LPCAT4
ENSG00000100884	-6.27639	1.84617	-10.5967	1.27e-20	7.64e-19	36.1788	CPNE6
ENSG00000220205	-2.74682	7.14216	-10.5795	1.42e-20	8.54e-19	36.0363	VAMP2
ENSG00000138686	-1.3799	4.01691	-10.5736	1.47e-20	8.81e-19	36.068	BBS7
ENSG00000167210	-4.87594	-3.66705	-10.5674	1.53e-20	9.15e-19	35.9808	LOXHD1
ENSG00000140403	-3.13675	4.09443	-10.5658	1.55e-20	9.2e-19	35.9825	DNAJA4
ENSG00000182674	-6.31093	-3.1968	-10.5656	1.55e-20	9.2e-19	36.0447	KCNB2
ENSG00000166793	-3.19597	2.25821	-10.5635	1.57e-20	9.29e-19	36.0061	YPEL4
ENSG00000116675	-3.98302	5.27091	-10.5611	1.6e-20	9.39e-19	35.925	DNAJC6
ENSG00000185736	-4.89608	1.38935	-10.5553	1.66e-20	9.71e-19	35.9386	ADARB2
ENSG00000167074	-3.08264	4.63652	-10.5458	1.77e-20	1.03e-18	35.8442	TEF
ENSG00000137486	-3.23899	4.20876	-10.5427	1.8e-20	1.05e-18	35.8294	ARRB1
ENSG00000175395	-2.02832	4.40464	-10.5389	1.85e-20	1.07e-18	35.8213	ZNF25
ENSG00000167778	-2.58497	6.15692	-10.5371	1.87e-20	1.08e-18	35.7736	SPRYD3
ENSG00000157445	-4.20697	1.15454	-10.5339	1.91e-20	1.1e-18	35.8201	CACNA2D3
ENSG00000196834	4.12279	-1.42293	10.5184	2.11e-20	1.21e-18	34.7957	POTEI
ENSG00000184185	-4.85405	-0.984052	-10.5057	2.29e-20	1.32e-18	35.6693	KCNJ12
ENSG00000169032	-1.93329	5.94581	-10.5005	2.37e-20	1.36e-18	35.5478	MAP2K1
ENSG00000182255	-5.83065	-1.98341	-10.4988	2.4e-20	1.37e-18	35.6258	KCNA4
ENSG00000144619	-4.32388	0.519165	-10.4942	2.47e-20	1.41e-18	35.5781	CNTN4
ENSG00000168490	-5.31238	4.21411	-10.489	2.56e-20	1.46e-18	35.4596	PHYHIP
ENSG00000121964	-1.30051	5.09283	-10.4816	2.68e-20	1.52e-18	35.4512	GTDC1
ENSG00000130643	-6.02632	1.17494	-10.4782	2.75e-20	1.56e-18	35.428	CALY
ENSG00000177542	-2.68469	5.35836	-10.4606	3.08e-20	1.74e-18	35.2888	SLC25A22
ENSG00000157782	-4.85973	1.90194	-10.4591	3.11e-20	1.75e-18	35.3093	CABP1
ENSG00000053702	-2.388	1.89759	-10.4416	3.49e-20	1.96e-18	35.2491	NRIP2
ENSG00000110514	-2.40627	5.9978	-10.4398	3.53e-20	1.98e-18	35.1495	MADD
ENSG00000050628	-5.39898	-1.79079	-10.4216	3.97e-20	2.21e-18	35.1313	PTGER3
ENSG00000174996	-2.33893	5.1022	-10.421	3.98e-20	2.21e-18	35.0427	KLC2
ENSG00000241973	-2.81141	6.56133	-10.406	4.4e-20	2.43e-18	34.9207	PI4KA
ENSG00000168952	-4.48876	2.07277	-10.405	4.42e-20	2.44e-18	34.9638	STXBP6
ENSG00000166159	-6.44285	-0.713828	-10.4045	4.44e-20	2.44e-18	34.9845	LRTM2
ENSG00000182901	-4.47896	0.977595	-10.4003	4.56e-20	2.51e-18	34.9589	RGS7
ENSG00000120645	-5.12502	1.96811	-10.3927	4.79e-20	2.63e-18	34.8761	IQSEC3
ENSG00000198853	-2.83387	5.45318	-10.3925	4.8e-20	2.63e-18	34.8468	RUSC2
ENSG00000185345	-2.13884	2.74285	-10.3834	5.09e-20	2.77e-18	34.8599	PRKN
ENSG00000114812	-3.88102	1.11319	-10.3746	5.39e-20	2.92e-18	34.8046	VIPR1
ENSG00000135472	-3.86449	6.88913	-10.371	5.52e-20	2.99e-18	34.686	FAIM2
ENSG00000111726	-1.69019	5.10124	-10.3632	5.81e-20	3.13e-18	34.6812	CMAS
ENSG00000040608	-3.72492	2.28977	-10.3571	6.04e-20	3.23e-18	34.6659	RTN4R
ENSG00000114757	-5.08654	2.62666	-10.347	6.45e-20	3.45e-18	34.5701	PEX5L
ENSG00000155858	-1.90452	3.03455	-10.3456	6.51e-20	3.47e-18	34.6152	LSM11
ENSG00000013016	-3.16161	4.93872	-10.3416	6.68e-20	3.56e-18	34.5226	EHD3
ENSG00000175352	-3.90746	2.91297	-10.3345	7e-20	3.71e-18	34.503	NRIP3
ENSG00000198932	-3.43423	4.8	-10.3321	7.11e-20	3.76e-18	34.4601	GPRASP1
ENSG00000124203	-4.84471	-1.76064	-10.3285	7.27e-20	3.84e-18	34.5332	ZNF831
ENSG00000137766	-5.8677	-0.277777	-10.3283	7.29e-20	3.84e-18	34.4969	UNC13C
ENSG00000128245	-2.46868	7.61331	-10.3258	7.4e-20	3.9e-18	34.3986	YWHAH
ENSG00000166257	-5.11311	3.88056	-10.3149	7.95e-20	4.17e-18	34.3439	SCN3B
ENSG00000148842	-2.14277	3.23008	-10.3135	8.02e-20	4.2e-18	34.3971	CNNM2
ENSG00000186310	-2.89798	4.99757	-10.3114	8.13e-20	4.25e-18	34.3311	NAP1L3
ENSG00000206052	-4.67637	1.66777	-10.311	8.15e-20	4.26e-18	34.365	DOK6
ENSG00000155256	-1.59815	4.93272	-10.3085	8.29e-20	4.32e-18	34.3348	ZFYVE27
ENSG00000185352	-5.27504	1.51963	-10.308	8.31e-20	4.32e-18	34.3384	HS6ST3
ENSG00000157219	-6.15924	-2.01785	-10.2939	9.11e-20	4.72e-18	34.312	HTR5A
ENSG00000177238	-3.77582	-2.44421	-10.291	9.28e-20	4.8e-18	34.2406	TRIM72
ENSG00000108684	-5.6098	-0.570129	-10.29	9.34e-20	4.83e-18	34.2648	ASIC2
ENSG00000166006	-6.55086	-0.248378	-10.2868	9.54e-20	4.92e-18	34.2163	KCNC2
ENSG00000107147	-5.47465	0.828123	-10.2846	9.68e-20	4.98e-18	34.1991	KCNT1
ENSG00000099365	-4.40586	4.51722	-10.2783	1.01e-19	5.17e-18	34.1075	STX1B
ENSG00000204052	-3.11882	1.34662	-10.278	1.01e-19	5.17e-18	34.1986	LRRC73
ENSG00000084764	-2.49227	5.82349	-10.2678	1.08e-19	5.5e-18	34.044	MAPRE3
ENSG00000063180	-3.90489	5.13298	-10.2672	1.08e-19	5.52e-18	34.0334	CA11
ENSG00000138757	-1.4466	7.09931	-10.2668	1.09e-19	5.52e-18	34.0333	G3BP2
ENSG00000184347	-4.2665	2.07599	-10.2654	1.1e-19	5.56e-18	34.0711	SLIT3
ENSG00000166448	-6.04835	3.14482	-10.2519	1.2e-19	6.04e-18	33.9409	TMEM130
ENSG00000185716	-1.50781	3.93954	-10.2438	1.26e-19	6.34e-18	33.9466	MOSMO
ENSG00000182389	-2.81318	3.54426	-10.2378	1.31e-19	6.58e-18	33.8887	CACNB4
ENSG00000184999	-4.3332	-5.14461	-10.2254	1.42e-19	7.11e-18	33.715	SLC22A10
ENSG00000158109	-2.38156	5.55526	-10.2232	1.44e-19	7.2e-18	33.7635	TPRG1L
ENSG00000160445	-1.93304	6.28041	-10.2212	1.46e-19	7.28e-18	33.7458	ZER1
ENSG00000060566	-4.31198	-5.01359	-10.2178	1.49e-19	7.43e-18	33.6749	CREB3L3
ENSG00000079337	-2.69703	3.66598	-10.2164	1.51e-19	7.48e-18	33.7511	RAPGEF3
ENSG00000183837	-4.67532	1.7201	-10.2161	1.51e-19	7.49e-18	33.7553	PNMA3
ENSG00000182013	-2.41914	6.12711	-10.2154	1.52e-19	7.51e-18	33.7044	PNMA8A
ENSG00000129993	-3.28636	0.865102	-10.2128	1.54e-19	7.62e-18	33.7898	CBFA2T3
ENSG00000163630	-6.31541	1.08459	-10.2087	1.58e-19	7.8e-18	33.6933	SYNPR
ENSG00000183780	-5.13835	-0.687126	-10.201	1.66e-19	8.17e-18	33.7106	SLC35F3
ENSG00000170113	-2.46952	4.95236	-10.1974	1.7e-19	8.33e-18	33.6066	NIPA1
ENSG00000101489	-5.7126	2.14013	-10.1972	1.71e-19	8.33e-18	33.6094	CELF4
ENSG00000180875	-4.98887	-0.30812	-10.1936	1.75e-19	8.5e-18	33.6573	GREM2
ENSG00000131242	-4.3038	4.27803	-10.191	1.78e-19	8.63e-18	33.5516	RAB11FIP4
ENSG00000126733	-5.35944	-0.54444	-10.1828	1.87e-19	9.07e-18	33.5851	DACH2
ENSG00000065621	-3.20173	0.949908	-10.1823	1.88e-19	9.09e-18	33.5954	GSTO2
ENSG00000205899	-4.88914	-4.58745	-10.1751	1.97e-19	9.47e-18	33.4537	BHLHA9
ENSG00000175470	-1.44438	4.60943	-10.1747	1.97e-19	9.48e-18	33.4885	PPP2R2D
ENSG00000188191	-3.09922	6.41362	-10.1745	1.98e-19	9.48e-18	33.4324	PRKAR1B
ENSG00000151690	-2.76149	5.004	-10.166	2.09e-19	9.98e-18	33.4002	MFSD6
ENSG00000232434	-2.67323	3.29047	-10.1596	2.18e-19	1.04e-17	33.3968	AJM1
ENSG00000174469	-5.27505	2.79563	-10.1523	2.28e-19	1.08e-17	33.316	CNTNAP2
ENSG00000140600	-5.15337	1.57833	-10.1504	2.31e-19	1.09e-17	33.329	SH3GL3
ENSG00000183454	-5.54962	2.05663	-10.138	2.5e-19	1.18e-17	33.2341	GRIN2A
ENSG00000047056	-1.89608	4.45281	-10.1361	2.53e-19	1.2e-17	33.2353	WDR37
ENSG00000130758	-2.64992	4.72275	-10.1281	2.67e-19	1.25e-17	33.1642	MAP3K10
ENSG00000180616	-3.9006	2.65779	-10.1257	2.71e-19	1.27e-17	33.1703	SSTR2
ENSG00000198825	-3.05736	5.0369	-10.122	2.78e-19	1.3e-17	33.1141	INPP5F
ENSG00000109466	-2.42297	4.86159	-10.1138	2.93e-19	1.36e-17	33.0738	KLHL2
ENSG00000129473	-2.70518	5.1991	-10.1032	3.14e-19	1.45e-17	32.9957	BCL2L2
ENSG00000165973	-5.47613	0.418415	-10.0999	3.2e-19	1.48e-17	33.0268	NELL1
ENSG00000007168	-1.61206	7.40696	-10.0901	3.41e-19	1.57e-17	32.8956	PAFAH1B1
ENSG00000008118	-5.2109	1.01458	-10.088	3.46e-19	1.59e-17	32.9428	CAMK1G
ENSG00000147465	-3.38063	-0.897715	-10.0876	3.47e-19	1.59e-17	32.9954	STAR
ENSG00000168959	-5.80969	-1.08047	-10.0863	3.5e-19	1.6e-17	32.9729	GRM5
ENSG00000180777	-4.75389	-4.26863	-10.0861	3.5e-19	1.6e-17	32.906	ANKRD30B
ENSG00000186487	-6.23286	1.43327	-10.0845	3.54e-19	1.61e-17	32.8936	MYT1L
ENSG00000163285	-5.79997	0.617417	-10.0825	3.58e-19	1.63e-17	32.9047	GABRG1
ENSG00000156486	-5.70936	-1.25855	-10.0741	3.78e-19	1.71e-17	32.9039	KCNS2
ENSG00000144290	-4.52974	2.92393	-10.0727	3.82e-19	1.73e-17	32.8157	SLC4A10
ENSG00000053524	-3.82944	1.6963	-10.064	4.04e-19	1.81e-17	32.8026	MCF2L2
ENSG00000183317	-4.94605	0.3473	-10.0526	4.35e-19	1.95e-17	32.7396	EPHA10
ENSG00000165125	-5.04007	-1.14846	-10.0517	4.37e-19	1.96e-17	32.7717	TRPV6
ENSG00000065135	1.83393	6.94611	10.0502	4.41e-19	1.97e-17	32.7142	GNAI3
ENSG00000198822	-4.21594	2.87387	-10.05	4.42e-19	1.97e-17	32.6768	GRM3
ENSG00000165643	-6.33991	-2.10372	-10.0499	4.42e-19	1.97e-17	32.7561	SOHLH1
ENSG00000162728	-4.88511	2.96567	-10.0445	4.58e-19	2.04e-17	32.6292	KCNJ9
ENSG00000109756	-2.24954	5.55609	-10.0393	4.74e-19	2.1e-17	32.5886	RAPGEF2
ENSG00000166313	-2.39061	6.90867	-10.039	4.75e-19	2.1e-17	32.5668	APBB1
ENSG00000069966	-2.02663	4.47998	-10.0309	5e-19	2.2e-17	32.5603	GNB5
ENSG00000197430	-7.11416	0.673839	-10.0231	5.26e-19	2.3e-17	32.5034	OPALIN
ENSG00000079841	-4.8551	1.59622	-10.0193	5.39e-19	2.36e-17	32.4976	RIMS1
ENSG00000150764	-2.19086	4.90577	-10.0187	5.41e-19	2.36e-17	32.4702	DIXDC1
ENSG00000107130	-3.25493	6.68558	-10.0181	5.43e-19	2.37e-17	32.4281	NCS1
ENSG00000196177	-1.84798	4.12119	-10.0145	5.56e-19	2.41e-17	32.4687	ACADSB
ENSG00000106113	-5.02724	-2.23218	-10.0112	5.68e-19	2.46e-17	32.517	CRHR2
ENSG00000162989	-5.65702	0.658966	-10.011	5.69e-19	2.46e-17	32.4504	KCNJ3
ENSG00000118733	-5.57481	-0.18557	-10.0042	5.94e-19	2.57e-17	32.4313	OLFM3
ENSG00000022355	-6.87009	1.09021	-10.0034	5.97e-19	2.57e-17	32.3741	GABRA1
ENSG00000156564	-5.36619	-0.328119	-10.0022	6.02e-19	2.59e-17	32.4282	LRFN2
ENSG00000136153	-2.54984	3.54533	-9.99464	6.32e-19	2.7e-17	32.341	LMO7
ENSG00000125149	-1.37671	4.23675	-9.99294	6.39e-19	2.73e-17	32.3397	C16orf70
ENSG00000110171	-1.7006	4.25586	-9.99093	6.47e-19	2.76e-17	32.3183	TRIM3
ENSG00000172247	-4.06484	1.10465	-9.98643	6.66e-19	2.84e-17	32.3208	C1QTNF4
ENSG00000137825	-3.15428	2.69522	-9.98609	6.68e-19	2.84e-17	32.2961	ITPKA
ENSG00000036530	-3.41815	3.78053	-9.98249	6.83e-19	2.9e-17	32.2408	CYP46A1
ENSG00000165813	-1.77841	3.01644	-9.97965	6.96e-19	2.94e-17	32.2829	CCDC186
ENSG00000197860	-1.86685	4.75081	-9.97556	7.15e-19	3.01e-17	32.2047	SGTB
ENSG00000164951	-2.52728	4.75642	-9.97182	7.32e-19	3.07e-17	32.1684	PDP1
ENSG00000119965	-1.34355	2.85364	-9.96656	7.57e-19	3.17e-17	32.2189	C10orf88
ENSG00000162378	-1.39767	5.78487	-9.96641	7.58e-19	3.17e-17	32.1337	ZYG11B
ENSG00000158856	-3.98361	4.95348	-9.96587	7.61e-19	3.18e-17	32.1072	DMTN
ENSG00000188981	-3.13086	-0.635807	-9.95752	8.03e-19	3.34e-17	32.1756	MSANTD1
ENSG00000179774	-4.11512	-1.95434	-9.95658	8.07e-19	3.36e-17	32.161	ATOH7
ENSG00000115365	-1.92159	6.65122	-9.95187	8.32e-19	3.45e-17	32.0193	LANCL1
ENSG00000059758	-1.60553	5.56043	-9.95047	8.4e-19	3.47e-17	32.0328	CDK17
ENSG00000156113	-2.83228	4.99367	-9.94208	8.86e-19	3.65e-17	31.9698	KCNMA1
ENSG00000068383	-2.02442	4.04033	-9.93577	9.23e-19	3.8e-17	31.9656	INPP5A
ENSG00000169758	-2.64132	0.459518	-9.93435	9.32e-19	3.82e-17	32.0354	TMEM266
ENSG00000008056	-5.02241	4.04104	-9.92887	9.65e-19	3.95e-17	31.8732	SYN1
ENSG00000164715	-2.51609	4.9079	-9.92871	9.66e-19	3.95e-17	31.891	LMTK2
ENSG00000184156	-3.39125	3.97582	-9.92339	1e-18	4.07e-17	31.8608	KCNQ3
ENSG00000198934	-3.93992	2.91206	-9.92054	1.02e-18	4.14e-17	31.8565	MAGEE1
ENSG00000026025	3.54699	10.4752	9.918	1.04e-18	4.21e-17	31.8256	VIM
ENSG00000123684	-1.97408	5.25594	-9.91171	1.08e-18	4.36e-17	31.7856	LPGAT1
ENSG00000124313	-2.76505	4.72725	-9.90956	1.09e-18	4.41e-17	31.7687	IQSEC2
ENSG00000067836	-2.22267	3.6794	-9.90104	1.15e-18	4.65e-17	31.75	ROGDI
ENSG00000204653	-3.71619	0.954587	-9.89864	1.17e-18	4.71e-17	31.7782	ASPDH
ENSG00000111249	-5.57039	0.155812	-9.89543	1.2e-18	4.8e-17	31.7312	CUX2
ENSG00000145863	-4.18674	-5.33054	-9.89319	1.21e-18	4.86e-17	31.6258	GABRA6
ENSG00000013293	-5.15356	2.26132	-9.88272	1.3e-18	5.18e-17	31.609	SLC7A14
ENSG00000176148	-1.60707	3.41698	-9.88245	1.3e-18	5.18e-17	31.6577	TCP11L1
ENSG00000101076	-4.45267	-4.90517	-9.874	1.37e-18	5.42e-17	31.5405	HNF4A
ENSG00000101438	-6.09285	0.138199	-9.86256	1.48e-18	5.83e-17	31.5108	SLC32A1
ENSG00000185658	-1.59136	5.93005	-9.85497	1.55e-18	6.1e-17	31.419	BRWD1
ENSG00000149970	-3.05874	4.13515	-9.85366	1.57e-18	6.14e-17	31.4203	CNKSR2
ENSG00000006432	-4.19016	2.00726	-9.85264	1.58e-18	6.17e-17	31.4421	MAP3K9
ENSG00000178171	-5.74735	-0.533026	-9.8516	1.59e-18	6.2e-17	31.4683	AMER3
ENSG00000157693	-1.89947	4.31643	-9.82706	1.86e-18	7.22e-17	31.2712	TMEM268
ENSG00000124406	-4.13201	4.47486	-9.81885	1.96e-18	7.56e-17	31.1773	ATP8A1
ENSG00000109158	-5.80893	0.44865	-9.81601	1.99e-18	7.69e-17	31.2145	GABRA4
ENSG00000184205	-2.88072	5.60713	-9.81148	2.05e-18	7.91e-17	31.1296	TSPYL2
ENSG00000107669	-1.51615	4.37668	-9.81007	2.07e-18	7.96e-17	31.1713	ATE1
ENSG00000072041	-5.28028	0.868866	-9.80794	2.1e-18	8.04e-17	31.1643	SLC6A15
ENSG00000145708	-4.60715	0.236804	-9.80677	2.12e-18	8.09e-17	31.1936	CRHBP
ENSG00000185742	-5.19261	1.38288	-9.79757	2.24e-18	8.53e-17	31.0878	C11orf87
ENSG00000136750	-6.02196	1.02285	-9.78728	2.4e-18	9.09e-17	31.015	GAD2
ENSG00000224578	2.75415	2.88943	9.78583	2.42e-18	9.15e-17	31.0391	HNRNPA1P48
ENSG00000106123	-4.39664	3.44642	-9.7805	2.5e-18	9.43e-17	30.9484	EPHB6
ENSG00000183785	-3.61196	-2.29778	-9.77234	2.64e-18	9.91e-17	30.9834	TUBA8
ENSG00000242173	-4.83603	1.66961	-9.77218	2.64e-18	9.91e-17	30.9272	ARHGDIG
ENSG00000148606	-1.86494	4.58131	-9.77115	2.66e-18	9.96e-17	30.911	POLR3A
ENSG00000108924	-3.82885	3.42388	-9.77004	2.68e-18	1e-16	30.892	HLF
ENSG00000187730	-4.58476	2.25879	-9.76024	2.85e-18	1.06e-16	30.8426	GABRD
ENSG00000048991	-1.71898	5.46554	-9.75394	2.97e-18	1.1e-16	30.7854	R3HDM1
ENSG00000152932	-5.76546	2.34492	-9.74612	3.12e-18	1.16e-16	30.7323	RAB3C
ENSG00000166963	-3.4425	7.57614	-9.74609	3.12e-18	1.16e-16	30.6916	MAP1A
ENSG00000164236	-3.28252	2.19998	-9.74264	3.19e-18	1.18e-16	30.7633	ANKRD33B
ENSG00000281106	-5.07281	-2.00252	-9.73737	3.3e-18	1.22e-16	30.7963	TMEM272
ENSG00000099814	-3.45018	4.71141	-9.73438	3.36e-18	1.24e-16	30.6472	CEP170B
ENSG00000163517	-2.49047	4.85544	-9.72537	3.56e-18	1.31e-16	30.6027	HDAC11
ENSG00000171532	-5.57371	0.662842	-9.72175	3.65e-18	1.34e-16	30.6178	NEUROD2
ENSG00000119242	-1.79829	5.87894	-9.71205	3.88e-18	1.42e-16	30.511	CCDC92
ENSG00000140015	-5.90824	-1.38529	-9.71198	3.88e-18	1.42e-16	30.6103	KCNH5
ENSG00000160460	-3.25933	4.0598	-9.70942	3.95e-18	1.44e-16	30.5047	SPTBN4
ENSG00000112232	-4.98488	-1.81946	-9.70762	3.99e-18	1.45e-16	30.6097	KHDRBS2
ENSG00000186462	-4.12466	2.9677	-9.70114	4.16e-18	1.51e-16	30.4614	NAP1L2
ENSG00000157470	-3.27074	2.62993	-9.6987	4.23e-18	1.53e-16	30.4732	FAM81A
ENSG00000116396	-2.70664	3.23238	-9.69803	4.24e-18	1.54e-16	30.4656	KCNC4
ENSG00000170871	-1.66044	5.89005	-9.69224	4.4e-18	1.59e-16	30.3878	KIAA0232
ENSG00000178947	-3.35329	3.53602	-9.64458	5.97e-18	2.14e-16	30.1058	SMIM10L2A
ENSG00000139220	-4.55589	2.03449	-9.63915	6.18e-18	2.21e-16	30.0838	PPFIA2
ENSG00000141252	-1.75746	5.50471	-9.63376	6.4e-18	2.28e-16	30.0245	VPS53
ENSG00000183826	-2.29665	4.53929	-9.63151	6.49e-18	2.3e-16	30.0208	BTBD9
ENSG00000163041	2.87151	5.94738	9.62826	6.63e-18	2.35e-16	30.1095	H3-3A
ENSG00000116299	-3.20929	2.4646	-9.62588	6.73e-18	2.38e-16	30.0209	ELAPOR1
ENSG00000130475	-3.02697	2.9025	-9.62389	6.82e-18	2.41e-16	29.9995	FCHO1
ENSG00000100285	-4.18969	2.19673	-9.62306	6.85e-18	2.42e-16	29.9867	NEFH
ENSG00000183662	-5.34155	-0.222265	-9.62235	6.88e-18	2.43e-16	30.0246	TAFA1
ENSG00000074211	-5.48776	3.47864	-9.60466	7.71e-18	2.71e-16	29.8228	PPP2R2C
ENSG00000182836	-4.96775	0.786358	-9.59124	8.39e-18	2.93e-16	29.8068	PLCXD3
ENSG00000157368	-3.11826	2.3506	-9.58931	8.5e-18	2.96e-16	29.7975	IL34
ENSG00000111262	-4.95543	0.630351	-9.58864	8.53e-18	2.97e-16	29.7957	KCNA1
ENSG00000183186	-3.50931	2.19192	-9.58557	8.7e-18	3.02e-16	29.7674	C2CD4C
ENSG00000197147	-2.5522	4.64231	-9.58534	8.72e-18	3.03e-16	29.7228	LRRC8B
ENSG00000107282	-3.17192	4.2292	-9.57462	9.33e-18	3.23e-16	29.6525	APBA1
ENSG00000168781	-1.86067	3.55854	-9.57265	9.45e-18	3.27e-16	29.6894	PPIP5K1
ENSG00000154144	-1.20209	4.68606	-9.56715	9.79e-18	3.38e-16	29.6378	TBRG1
ENSG00000072315	-5.23376	-2.98759	-9.56111	1.02e-17	3.5e-16	29.6882	TRPC5
ENSG00000140931	3.13924	6.34008	9.56101	1.02e-17	3.5e-16	29.6863	CMTM3
ENSG00000104381	-2.32733	4.92764	-9.5599	1.02e-17	3.52e-16	29.5606	GDAP1
ENSG00000019505	-5.82461	2.09803	-9.55695	1.04e-17	3.58e-16	29.5427	SYT13
ENSG00000103316	-5.86668	1.73628	-9.55662	1.05e-17	3.59e-16	29.5472	CRYM
ENSG00000162065	-1.90942	4.61133	-9.5559	1.05e-17	3.6e-16	29.5514	TBC1D24
ENSG00000178074	-1.35362	4.31545	-9.55304	1.07e-17	3.66e-16	29.5564	C2orf69
ENSG00000177614	-3.23779	4.56747	-9.55052	1.09e-17	3.71e-16	29.4932	PGBD5
ENSG00000084731	-2.80883	6.21991	-9.5436	1.14e-17	3.87e-16	29.4297	KIF3C
ENSG00000185133	-2.93403	1.715	-9.54289	1.14e-17	3.88e-16	29.5356	INPP5J
ENSG00000146469	-5.02405	-1.94258	-9.53764	1.18e-17	4e-16	29.5478	VIP
ENSG00000121671	-2.3428	5.10778	-9.53731	1.18e-17	4.01e-16	29.4146	CRY2
ENSG00000121905	-4.71623	3.32531	-9.53492	1.2e-17	4.06e-16	29.3965	HPCA
ENSG00000065978	2.37232	9.15618	9.53468	1.2e-17	4.07e-16	29.4058	YBX1
ENSG00000171617	-3.67483	7.18176	-9.52243	1.3e-17	4.38e-16	29.281	ENC1
ENSG00000148541	-2.46995	3.10504	-9.51778	1.34e-17	4.51e-16	29.3415	FAM13C
ENSG00000101298	-2.85968	4.68741	-9.51575	1.36e-17	4.56e-16	29.2786	SNPH
ENSG00000102003	-4.43301	5.6879	-9.51353	1.38e-17	4.62e-16	29.2314	SYP
ENSG00000167549	-3.6169	0.949997	-9.51016	1.41e-17	4.71e-16	29.3359	CORO6
ENSG00000272636	-4.19004	2.07229	-9.49917	1.51e-17	5.01e-16	29.2112	DOC2B
ENSG00000177984	-5.3896	-3.40507	-9.49253	1.57e-17	5.21e-16	29.2575	LCN15
ENSG00000171914	-2.71458	5.51197	-9.48328	1.67e-17	5.51e-16	29.0619	TLN2
ENSG00000174948	-4.1785	-5.19489	-9.48108	1.69e-17	5.58e-16	29.0904	GPR149
ENSG00000073150	-2.94179	2.21793	-9.46178	1.91e-17	6.26e-16	29.0079	PANX2
ENSG00000057935	-1.46969	5.47027	-9.45748	1.97e-17	6.42e-16	28.9226	MTA3
ENSG00000172915	-3.02743	4.15483	-9.45218	2.03e-17	6.63e-16	28.888	NBEA
ENSG00000183773	-4.45053	1.64703	-9.44524	2.12e-17	6.91e-16	28.8791	AIFM3
ENSG00000149527	-4.6954	1.85424	-9.44505	2.13e-17	6.91e-16	28.8659	PLCH2
ENSG00000103184	-4.81016	1.64075	-9.4319	2.31e-17	7.49e-16	28.7866	SEC14L5
ENSG00000167971	-3.92028	3.1719	-9.43072	2.33e-17	7.54e-16	28.7592	CASKIN1
ENSG00000057757	-1.51928	6.17634	-9.42921	2.35e-17	7.6e-16	28.7301	PITHD1
ENSG00000070808	-6.12793	4.2662	-9.41595	2.56e-17	8.26e-16	28.6211	CAMK2A
ENSG00000100341	-5.07849	-3.87001	-9.40948	2.66e-17	8.57e-16	28.7263	PNPLA5
ENSG00000187189	-2.37624	6.24495	-9.40925	2.67e-17	8.58e-16	28.5913	TSPYL4
ENSG00000253626	3.64194	2.31771	9.40145	2.8e-17	9e-16	28.6153	EIF5AL1
ENSG00000181072	-5.45294	-2.14686	-9.39768	2.87e-17	9.21e-16	28.6757	CHRM2
ENSG00000174460	-4.18553	2.22019	-9.36884	3.45e-17	1.1e-15	28.3917	ZCCHC12
ENSG00000151090	-3.19962	3.81298	-9.36605	3.51e-17	1.12e-15	28.3541	THRB
ENSG00000167861	-2.86257	4.30379	-9.35517	3.76e-17	1.19e-15	28.2805	HID1
ENSG00000088387	-2.82495	4.85057	-9.35483	3.77e-17	1.19e-15	28.2678	DOCK9
ENSG00000133816	-3.78895	4.28896	-9.34085	4.11e-17	1.3e-15	28.1758	MICAL2
ENSG00000183741	-2.69047	6.27022	-9.34066	4.12e-17	1.3e-15	28.158	CBX6
ENSG00000117245	-2.49174	2.22218	-9.33911	4.16e-17	1.31e-15	28.2589	KIF17
ENSG00000106976	-4.2329	6.22248	-9.33829	4.18e-17	1.31e-15	28.1299	DNM1
ENSG00000180044	-3.79525	0.250787	-9.33471	4.28e-17	1.34e-15	28.2631	C3orf80
ENSG00000196990	-6.06672	1.93198	-9.3334	4.31e-17	1.35e-15	28.1416	FAM163B
ENSG00000117152	-5.10148	3.54329	-9.32758	4.48e-17	1.4e-15	28.0885	RGS4
ENSG00000178233	-4.50056	2.57558	-9.32751	4.48e-17	1.4e-15	28.1175	TMEM151B
ENSG00000150995	-2.84811	4.51213	-9.32421	4.57e-17	1.43e-15	28.0834	ITPR1
ENSG00000139287	-4.64161	-4.36596	-9.32111	4.66e-17	1.45e-15	28.1557	TPH2
ENSG00000104093	-1.81878	4.82565	-9.31978	4.7e-17	1.46e-15	28.0697	DMXL2
ENSG00000113140	3.01195	11.6652	9.31133	4.96e-17	1.54e-15	27.9744	SPARC
ENSG00000140465	-4.32046	-3.42437	-9.30035	5.31e-17	1.64e-15	28.0491	CYP1A1
ENSG00000147416	-1.80599	7.66395	-9.29809	5.39e-17	1.66e-15	27.8852	ATP6V1B2
ENSG00000171435	-5.5226	-0.117494	-9.29635	5.45e-17	1.68e-15	27.9756	KSR2
ENSG00000163013	-3.23153	4.50571	-9.29466	5.51e-17	1.7e-15	27.8921	FBXO41
ENSG00000118194	-4.82765	-4.57847	-9.29253	5.58e-17	1.71e-15	27.9793	TNNT2
ENSG00000110786	-5.28286	2.28184	-9.28987	5.68e-17	1.74e-15	27.8752	PTPN5
ENSG00000118369	-1.48815	3.68026	-9.28758	5.76e-17	1.76e-15	27.9149	USP35
ENSG00000133424	-2.62589	4.83458	-9.28599	5.82e-17	1.78e-15	27.8421	LARGE1
ENSG00000165379	-5.27506	0.127635	-9.28213	5.96e-17	1.82e-15	27.887	LRFN5
ENSG00000169836	-5.03884	-3.45916	-9.2817	5.98e-17	1.82e-15	27.9497	TACR3
ENSG00000055813	-4.40184	-0.921871	-9.28139	5.99e-17	1.82e-15	27.9505	CCDC85A
ENSG00000104866	-1.76812	5.19225	-9.27463	6.25e-17	1.9e-15	27.7803	PPP1R37
ENSG00000089847	-3.21071	2.349	-9.25956	6.87e-17	2.08e-15	27.7326	ANKRD24
ENSG00000204564	-1.4831	4.01099	-9.25954	6.88e-17	2.08e-15	27.7286	C6orf136
ENSG00000087095	-1.91022	5.10417	-9.2595	6.88e-17	2.08e-15	27.6851	NLK
ENSG00000137218	-1.6457	3.23472	-9.25681	7e-17	2.11e-15	27.7363	FRS3
ENSG00000197535	-2.74381	6.05007	-9.25628	7.02e-17	2.12e-15	27.6341	MYO5A
ENSG00000198794	-2.70578	6.69266	-9.25225	7.2e-17	2.17e-15	27.6012	SCAMP5
ENSG00000203772	-4.29502	-0.534705	-9.24995	7.3e-17	2.2e-15	27.7478	SPRN
ENSG00000113327	-6.4009	1.28117	-9.2498	7.31e-17	2.2e-15	27.6288	GABRG2
ENSG00000140988	2.35793	9.61822	9.24478	7.55e-17	2.26e-15	27.5828	RPS2
ENSG00000161681	-5.11532	3.4157	-9.24395	7.59e-17	2.27e-15	27.5688	SHANK1
ENSG00000137941	-2.85674	4.95976	-9.24039	7.76e-17	2.32e-15	27.5513	TTLL7
ENSG00000169900	-5.03258	-3.97175	-9.23631	7.96e-17	2.37e-15	27.6588	PYDC1
ENSG00000197959	-3.65651	4.25744	-9.2307	8.25e-17	2.45e-15	27.4919	DNM3
ENSG00000132872	-5.60535	1.97235	-9.22894	8.34e-17	2.48e-15	27.4973	SYT4
ENSG00000138411	-2.77915	3.33039	-9.22336	8.64e-17	2.56e-15	27.4881	HECW2
ENSG00000149571	-4.04969	2.85379	-9.21477	9.12e-17	2.69e-15	27.4176	KIRREL3
ENSG00000185666	-3.75178	1.91843	-9.21355	9.19e-17	2.71e-15	27.4456	SYN3
ENSG00000182700	-2.10958	4.42342	-9.2063	9.62e-17	2.82e-15	27.367	IGIP
ENSG00000139793	-2.07761	5.5613	-9.20599	9.63e-17	2.83e-15	27.3394	MBNL2
ENSG00000010438	-3.79673	0.230603	-9.20586	9.64e-17	2.83e-15	27.4652	PRSS3
ENSG00000198354	-5.8722	-3.20051	-9.20469	9.71e-17	2.84e-15	27.4875	DCAF12L2
ENSG00000166446	-2.56327	3.03714	-9.2042	9.74e-17	2.85e-15	27.3852	CDYL2
ENSG00000149091	-2.35237	6.54782	-9.20227	9.86e-17	2.88e-15	27.2959	DGKZ
ENSG00000154118	-5.57833	2.05251	-9.19893	1.01e-16	2.94e-15	27.3095	JPH3
ENSG00000100614	-1.47674	5.82585	-9.19317	1.04e-16	3.04e-15	27.2655	PPM1A
ENSG00000164076	-5.34749	3.04654	-9.19224	1.05e-16	3.05e-15	27.2512	CAMKV
ENSG00000003137	-4.16943	1.72415	-9.18621	1.09e-16	3.17e-15	27.2708	CYP26B1
ENSG00000198915	-3.54361	2.44201	-9.1838	1.11e-16	3.21e-15	27.2499	RASGEF1A
ENSG00000100077	-2.31464	4.06126	-9.17269	1.19e-16	3.44e-15	27.1638	GRK3
ENSG00000145526	-5.63695	-0.0847765	-9.17249	1.19e-16	3.44e-15	27.2025	CDH18
ENSG00000142875	-2.05188	7.14032	-9.1706	1.2e-16	3.48e-15	27.0952	PRKACB
ENSG00000186442	-3.82816	-5.5548	-9.16433	1.25e-16	3.61e-15	27.1245	KRT3
ENSG00000251322	-2.90715	4.82206	-9.1546	1.33e-16	3.83e-15	27.0206	SHANK3
ENSG00000163704	-2.12033	3.44167	-9.1454	1.41e-16	4.04e-15	27.0204	PRRT3
ENSG00000268182	-2.86861	1.0279	-9.14468	1.42e-16	4.06e-15	27.0897	SMIM17
ENSG00000178997	-3.78965	-4.06599	-9.13504	1.5e-16	4.29e-15	27.0076	EXD1
ENSG00000186288	-5.45293	-3.11881	-9.13232	1.53e-16	4.35e-15	27.0426	PABPC1L2A
ENSG00000175471	-2.97374	2.73307	-9.13217	1.53e-16	4.35e-15	26.937	MCTP1
ENSG00000119714	-3.60527	0.263612	-9.12527	1.6e-16	4.54e-15	26.9726	GPR68
ENSG00000160469	-2.76806	5.36512	-9.12484	1.6e-16	4.55e-15	26.8281	BRSK1
ENSG00000102452	-3.37082	3.4481	-9.12445	1.61e-16	4.55e-15	26.8567	NALCN
ENSG00000165887	-4.02332	-2.33581	-9.11972	1.66e-16	4.69e-15	26.9604	ANKRD2
ENSG00000172264	-3.9136	1.16537	-9.11305	1.73e-16	4.86e-15	26.8465	MACROD2
ENSG00000204843	-2.22173	7.20067	-9.11295	1.73e-16	4.86e-15	26.7351	DCTN1
ENSG00000135750	-4.74384	2.35171	-9.11091	1.75e-16	4.91e-15	26.7727	KCNK1
ENSG00000198478	-2.65763	3.98424	-9.10125	1.86e-16	5.21e-15	26.7153	SH3BGRL2
ENSG00000144711	-2.40782	6.42354	-9.09778	1.9e-16	5.32e-15	26.6488	IQSEC1
ENSG00000067606	-4.08048	3.21974	-9.09658	1.92e-16	5.34e-15	26.6756	PRKCZ
ENSG00000173898	-4.0217	4.82382	-9.08818	2.02e-16	5.63e-15	26.5924	SPTBN2
ENSG00000113638	-1.50584	4.39094	-9.08731	2.03e-16	5.65e-15	26.6475	TTC33
ENSG00000002746	-4.69218	1.2897	-9.08717	2.03e-16	5.65e-15	26.6571	HECW1
ENSG00000105642	-3.62465	2.54861	-9.08327	2.08e-16	5.77e-15	26.6221	KCNN1
ENSG00000158008	-3.47904	2.53443	-9.08033	2.12e-16	5.87e-15	26.6086	EXTL1
ENSG00000135127	-3.83502	1.08122	-9.07222	2.23e-16	6.15e-15	26.6011	BICDL1
ENSG00000143473	-4.50504	-0.4683	-9.06524	2.33e-16	6.4e-15	26.5988	KCNH1
ENSG00000067715	-6.129	4.44434	-9.05678	2.46e-16	6.73e-15	26.3837	SYT1
ENSG00000154146	-5.06085	5.06026	-9.05627	2.47e-16	6.74e-15	26.3817	NRGN
ENSG00000180332	-4.88119	0.185551	-9.05528	2.48e-16	6.77e-15	26.494	KCTD4
ENSG00000196090	-5.04601	2.3287	-9.05389	2.5e-16	6.82e-15	26.4144	PTPRT
ENSG00000214575	-2.56695	2.45821	-9.04773	2.6e-16	7.07e-15	26.4404	CPEB1
ENSG00000108306	-1.32093	4.61811	-9.04616	2.63e-16	7.14e-15	26.3912	FBXL20
ENSG00000104643	-1.68653	4.66952	-9.04591	2.63e-16	7.14e-15	26.3779	MTMR9
ENSG00000197444	-4.05604	2.63549	-9.04275	2.68e-16	7.26e-15	26.3588	OGDHL
ENSG00000117016	-3.94876	4.35567	-9.03624	2.79e-16	7.54e-15	26.2803	RIMS3
ENSG00000164187	-1.60789	5.0328	-9.02974	2.91e-16	7.84e-15	26.2701	LMBRD2
ENSG00000236279	-5.26722	-0.295233	-9.02489	3e-16	8.06e-15	26.3122	CLEC2L
ENSG00000145495	-1.27117	7.04715	-9.01881	3.12e-16	8.37e-15	26.167	MARCHF6
ENSG00000154162	-5.29468	-2.10274	-9.01424	3.21e-16	8.6e-15	26.3143	CDH12
ENSG00000131398	-3.03272	3.24931	-9.0122	3.25e-16	8.7e-15	26.1772	KCNC3
ENSG00000178951	-1.97547	5.14592	-9.01215	3.25e-16	8.7e-15	26.1504	ZBTB7A
ENSG00000156642	-1.9289	6.52277	-9.01073	3.28e-16	8.77e-15	26.1159	NPTN
ENSG00000110427	-3.2516	4.50934	-9.01029	3.29e-16	8.78e-15	26.1283	KIAA1549L
ENSG00000172673	-3.96371	-1.16733	-9.00998	3.29e-16	8.79e-15	26.2926	THEMIS
ENSG00000088808	-2.17076	3.92773	-9.00878	3.32e-16	8.85e-15	26.1585	PPP1R13B
ENSG00000187147	-1.35823	5.83308	-9.00203	3.46e-16	9.22e-15	26.0852	RNF220
ENSG00000183654	-5.47578	-3.68475	-8.99659	3.58e-16	9.52e-15	26.2095	MARCHF11
ENSG00000171813	-1.84989	2.76031	-8.994	3.64e-16	9.67e-15	26.1267	PWWP2B
ENSG00000141668	-5.40329	-0.333486	-8.99189	3.69e-16	9.79e-15	26.1059	CBLN2
ENSG00000131089	-2.24144	5.88515	-8.98325	3.89e-16	1.03e-14	25.9524	ARHGEF9
ENSG00000176406	-5.16872	1.14058	-8.97703	4.05e-16	1.07e-14	25.9703	RIMS2
ENSG00000221890	-3.981	6.45571	-8.97532	4.09e-16	1.08e-14	25.8771	NPTXR
ENSG00000101445	-4.49937	3.9125	-8.97329	4.14e-16	1.09e-14	25.8926	PPP1R16B
ENSG00000023171	-2.81924	4.47974	-8.97151	4.19e-16	1.1e-14	25.8983	GRAMD1B
ENSG00000040199	-2.01651	3.8692	-8.96881	4.26e-16	1.12e-14	25.9185	PHLPP2
ENSG00000132359	-3.63934	3.94896	-8.96658	4.32e-16	1.13e-14	25.8644	RAP1GAP2
ENSG00000108176	-2.44236	2.72969	-8.96498	4.36e-16	1.14e-14	25.9256	DNAJC12
ENSG00000087470	-1.31082	6.32292	-8.96363	4.4e-16	1.15e-14	25.8393	DNM1L
ENSG00000174939	-3.30452	3.71207	-8.95985	4.5e-16	1.18e-14	25.8357	ASPHD1
ENSG00000172260	-4.75045	2.85165	-8.95677	4.59e-16	1.2e-14	25.8093	NEGR1
ENSG00000089157	2.82824	10.4736	8.95131	4.75e-16	1.24e-14	25.7591	RPLP0
ENSG00000171368	-4.99534	4.90592	-8.94731	4.87e-16	1.27e-14	25.7117	TPPP
ENSG00000139767	-5.29689	1.19379	-8.94293	5e-16	1.3e-14	25.7555	SRRM4
ENSG00000168280	-3.4393	6.63027	-8.94131	5.05e-16	1.31e-14	25.6701	KIF5C
ENSG00000197381	-2.44644	3.84794	-8.93881	5.13e-16	1.33e-14	25.7232	ADARB1
ENSG00000161835	-2.40649	3.48574	-8.93169	5.37e-16	1.39e-14	25.6929	TAMALIN
ENSG00000260230	-4.77332	3.03424	-8.92613	5.56e-16	1.44e-14	25.6166	FRRS1L
ENSG00000153820	-5.13868	0.265207	-8.92415	5.62e-16	1.45e-14	25.6757	SPHKAP
ENSG00000154478	-6.32805	-1.76487	-8.92087	5.74e-16	1.48e-14	25.6957	GPR26
ENSG00000068400	-1.78045	5.76068	-8.92071	5.75e-16	1.48e-14	25.5779	GRIPAP1
ENSG00000176769	-5.61896	-2.24605	-8.91803	5.84e-16	1.5e-14	25.7231	TCERG1L
ENSG00000089818	-1.71066	5.78421	-8.91567	5.93e-16	1.52e-14	25.548	NECAP1
ENSG00000115155	-3.83945	-0.402853	-8.91472	5.97e-16	1.53e-14	25.6975	OTOF
ENSG00000184388	-5.53736	-2.86982	-8.90661	6.27e-16	1.6e-14	25.6652	PABPC1L2B
ENSG00000178974	-1.51844	4.57346	-8.90344	6.4e-16	1.63e-14	25.5092	FBXO34
ENSG00000153291	-3.59588	2.65523	-8.90252	6.44e-16	1.64e-14	25.5067	SLC25A27
ENSG00000133627	-1.94416	4.23779	-8.89901	6.58e-16	1.67e-14	25.4803	ACTR3B
ENSG00000171126	-5.12853	-3.26808	-8.89183	6.88e-16	1.75e-14	25.5749	KCNG3
ENSG00000182870	-4.79224	1.5596	-8.88855	7.02e-16	1.78e-14	25.424	GALNT9
ENSG00000134115	-3.53385	-0.389392	-8.8821	7.31e-16	1.85e-14	25.5069	CNTN6
ENSG00000139998	-2.68157	4.75452	-8.88125	7.35e-16	1.86e-14	25.3402	RAB15
ENSG00000185274	-5.97607	2.13964	-8.87987	7.41e-16	1.87e-14	25.3324	GALNT17
ENSG00000198105	-1.7887	3.52461	-8.87496	7.64e-16	1.93e-14	25.3641	ZNF248
ENSG00000181751	-2.13652	4.09831	-8.87171	7.79e-16	1.96e-14	25.3123	MACIR
ENSG00000186160	-3.99081	-4.93535	-8.86708	8.02e-16	2.02e-14	25.3699	CYP4Z1
ENSG00000171798	-3.88217	3.99506	-8.86292	8.23e-16	2.06e-14	25.2222	KNDC1
ENSG00000162729	-2.18931	6.29267	-8.86168	8.3e-16	2.08e-14	25.1992	IGSF8
ENSG00000112186	-2.42307	5.27753	-8.85238	8.79e-16	2.19e-14	25.157	CAP2
ENSG00000117480	-3.03584	3.03231	-8.85154	8.83e-16	2.2e-14	25.1978	FAAH
ENSG00000134917	-3.40285	1.83768	-8.85152	8.84e-16	2.2e-14	25.2304	ADAMTS8
ENSG00000119888	-3.63945	-0.990672	-8.85126	8.85e-16	2.2e-14	25.3277	EPCAM
ENSG00000134030	-2.40463	5.52681	-8.84875	8.99e-16	2.23e-14	25.13	CTIF
ENSG00000059915	-4.47042	4.4032	-8.84853	9e-16	2.23e-14	25.118	PSD
ENSG00000166862	-5.53073	-1.28107	-8.84059	9.46e-16	2.34e-14	25.2167	CACNG2
ENSG00000175764	-1.615	2.32732	-8.83322	9.9e-16	2.44e-14	25.1734	TTLL11
ENSG00000008735	-3.54053	5.16815	-8.83143	1e-15	2.47e-14	25.0129	MAPK8IP2
ENSG00000188580	-4.7533	1.31385	-8.82716	1.03e-15	2.53e-14	25.0564	NKAIN2
ENSG00000123374	3.43345	4.64674	8.82671	1.03e-15	2.53e-14	25.1804	CDK2
ENSG00000095203	-4.10698	1.94506	-8.82362	1.05e-15	2.58e-14	25.0333	EPB41L4B
ENSG00000153266	-4.97025	-0.662649	-8.81687	1.1e-15	2.68e-14	25.0668	FEZF2
ENSG00000170074	-5.53361	-2.57337	-8.80806	1.16e-15	2.83e-14	25.0632	FAM153A
ENSG00000040341	-1.33446	5.34337	-8.80309	1.19e-15	2.91e-14	24.8772	STAU2
ENSG00000134504	-1.72427	4.41326	-8.80098	1.21e-15	2.95e-14	24.8812	KCTD1
ENSG00000113763	-4.40199	2.71348	-8.78707	1.32e-15	3.2e-14	24.7793	UNC5A
ENSG00000144583	-4.14876	0.742955	-8.78484	1.34e-15	3.24e-14	24.8423	MARCHF4
ENSG00000078053	-3.82932	4.14527	-8.78125	1.37e-15	3.31e-14	24.7208	AMPH
ENSG00000172803	-2.50721	2.28033	-8.77876	1.39e-15	3.36e-14	24.8039	SNX32
ENSG00000138180	5.14326	2.91809	8.77062	1.46e-15	3.52e-14	24.765	CEP55
ENSG00000154545	4.58817	1.21294	8.76935	1.47e-15	3.54e-14	24.6646	MAGED4
ENSG00000222038	4.0181	-1.37475	8.76481	1.51e-15	3.64e-14	24.3631	POTEJ
ENSG00000148341	-1.99903	6.07082	-8.76375	1.52e-15	3.66e-14	24.607	SH3GLB2
ENSG00000141447	-2.02188	5.874	-8.76224	1.54e-15	3.69e-14	24.601	OSBPL1A
ENSG00000159733	-2.04958	3.56702	-8.76126	1.55e-15	3.71e-14	24.6587	ZFYVE28
ENSG00000150712	-1.30494	4.83501	-8.75605	1.6e-15	3.82e-14	24.6058	MTMR12
ENSG00000080224	-5.56609	-2.99293	-8.75587	1.6e-15	3.82e-14	24.7529	EPHA6
ENSG00000147571	-5.50185	-3.03842	-8.75582	1.6e-15	3.82e-14	24.7535	CRH
ENSG00000163793	-4.61816	-4.25593	-8.74617	1.7e-15	4.05e-14	24.6752	DNAJC5G
ENSG00000084444	-2.08541	4.78521	-8.73835	1.78e-15	4.24e-14	24.4787	FAM234B
ENSG00000187094	-5.79167	1.6245	-8.73456	1.82e-15	4.34e-14	24.4592	CCK
ENSG00000224982	-4.07184	0.549874	-8.73212	1.85e-15	4.4e-14	24.534	TMEM233
ENSG00000065665	-2.1397	4.24532	-8.73139	1.86e-15	4.42e-14	24.4504	SEC61A2
ENSG00000077157	-2.23235	5.03237	-8.72849	1.89e-15	4.49e-14	24.4092	PPP1R12B
ENSG00000173175	-3.7783	3.64352	-8.72809	1.9e-15	4.5e-14	24.4087	ADCY5
ENSG00000121742	-6.26586	-0.69364	-8.7217	1.97e-15	4.67e-14	24.4384	GJB6
ENSG00000184515	-3.8941	2.30628	-8.72039	1.99e-15	4.7e-14	24.3979	BEX5
ENSG00000277363	-4.07088	4.22814	-8.71977	2e-15	4.72e-14	24.3398	SRCIN1
ENSG00000157542	-4.29576	1.21427	-8.71765	2.02e-15	4.77e-14	24.4076	KCNJ6
ENSG00000112137	-3.02787	3.05869	-8.71582	2.05e-15	4.82e-14	24.3692	PHACTR1
ENSG00000159164	-2.32402	7.04695	-8.71513	2.06e-15	4.83e-14	24.2913	SV2A
ENSG00000075073	-2.57462	-0.518181	-8.71317	2.08e-15	4.88e-14	24.4972	TACR2
ENSG00000139973	-4.51439	2.2341	-8.71073	2.11e-15	4.95e-14	24.325	SYT16
ENSG00000170011	-3.35556	3.01909	-8.70874	2.14e-15	5.01e-14	24.3182	MYRIP
ENSG00000188133	-5.37323	-3.01659	-8.70077	2.25e-15	5.25e-14	24.4221	TMEM215
ENSG00000204071	-4.46125	1.44367	-8.69802	2.28e-15	5.33e-14	24.2745	TCEAL6
ENSG00000133612	-1.85818	6.88742	-8.69241	2.36e-15	5.51e-14	24.1608	AGAP3
ENSG00000128872	-2.66037	6.46926	-8.68684	2.45e-15	5.68e-14	24.1227	TMOD2
ENSG00000122254	-4.46475	1.7504	-8.68253	2.51e-15	5.83e-14	24.1698	HS3ST2
ENSG00000133069	-3.02115	4.13087	-8.68251	2.51e-15	5.83e-14	24.1348	TMCC2
ENSG00000135049	-2.09526	4.42194	-8.67627	2.61e-15	6.04e-14	24.111	AGTPBP1
ENSG00000074317	-5.32454	3.57094	-8.67316	2.66e-15	6.15e-14	24.0513	SNCB
ENSG00000163032	-6.15593	3.6233	-8.66973	2.72e-15	6.27e-14	24.0207	VSNL1
ENSG00000116329	-3.76476	0.663455	-8.66786	2.75e-15	6.34e-14	24.154	OPRD1
ENSG00000123178	-1.58105	4.0004	-8.66525	2.8e-15	6.44e-14	24.0748	SPRYD7
ENSG00000167642	-2.80331	2.16391	-8.66478	2.8e-15	6.45e-14	24.1045	SPINT2
ENSG00000116983	-5.17756	4.01067	-8.66366	2.82e-15	6.49e-14	23.9877	HPCAL4
ENSG00000185105	-3.21606	-1.32345	-8.66331	2.83e-15	6.5e-14	24.1979	MYADML2
ENSG00000157064	-4.2362	3.72632	-8.65718	2.94e-15	6.73e-14	23.9667	NMNAT2
ENSG00000086506	-4.28175	-2.84762	-8.65111	3.05e-15	6.98e-14	24.1227	HBQ1
ENSG00000196277	-5.07012	-0.488032	-8.64774	3.11e-15	7.12e-14	24.0289	GRM7
ENSG00000132026	-4.26314	-1.41484	-8.64278	3.21e-15	7.32e-14	24.0661	RTBDN
ENSG00000116604	-2.08021	5.86322	-8.63445	3.38e-15	7.69e-14	23.8227	MEF2D
ENSG00000065609	-5.56588	3.12021	-8.62427	3.6e-15	8.17e-14	23.7599	SNAP91
ENSG00000011347	-4.57371	4.04387	-8.62417	3.6e-15	8.17e-14	23.755	SYT7
ENSG00000112379	-3.78761	4.27077	-8.61815	3.74e-15	8.47e-14	23.7262	ARFGEF3
ENSG00000166974	-1.61551	7.08371	-8.61756	3.75e-15	8.49e-14	23.7066	MAPRE2
ENSG00000103404	-2.04188	3.71012	-8.61488	3.81e-15	8.63e-14	23.7637	USP31
ENSG00000132879	-1.92426	5.76628	-8.6133	3.85e-15	8.71e-14	23.6993	FBXO44
ENSG00000102882	-1.45097	6.57758	-8.60854	3.96e-15	8.96e-14	23.663	MAPK3
ENSG00000175662	-2.13724	6.27917	-8.60531	4.04e-15	9.11e-14	23.6375	TOM1L2
ENSG00000036448	-2.35435	3.41147	-8.60368	4.08e-15	9.19e-14	23.6978	MYOM2
ENSG00000197872	-1.95517	5.79961	-8.60274	4.11e-15	9.24e-14	23.6341	CYRIA
ENSG00000134508	-2.75023	3.41272	-8.5997	4.18e-15	9.39e-14	23.6616	CABLES1
ENSG00000077264	-4.33206	3.02603	-8.59592	4.28e-15	9.6e-14	23.6105	PAK3
ENSG00000138834	-2.95944	6.52802	-8.59557	4.29e-15	9.62e-14	23.5644	MAPK8IP3
ENSG00000162105	-4.67636	1.81407	-8.59273	4.37e-15	9.78e-14	23.6178	SHANK2
ENSG00000163632	-2.7214	-1.94844	-8.59192	4.39e-15	9.82e-14	23.7638	C3orf49
ENSG00000180155	-3.18532	5.34037	-8.59071	4.42e-15	9.89e-14	23.5492	LYNX1
ENSG00000188394	-3.8488	-3.02079	-8.58584	4.56e-15	1.02e-13	23.7268	GPR21
ENSG00000075945	-1.29321	6.32131	-8.58268	4.65e-15	1.04e-13	23.5143	KIFAP3
ENSG00000162869	-1.07389	4.89975	-8.57998	4.72e-15	1.05e-13	23.542	PPP1R21
ENSG00000162931	-3.29168	-0.286867	-8.57477	4.88e-15	1.08e-13	23.653	TRIM17
ENSG00000267909	-4.44302	-1.17628	-8.56921	5.05e-15	1.12e-13	23.6131	CCDC177
ENSG00000082556	-5.54351	-1.70841	-8.56604	5.14e-15	1.14e-13	23.5745	OPRK1
ENSG00000174132	-1.48576	3.82496	-8.56295	5.24e-15	1.16e-13	23.4665	FAM174A
ENSG00000135968	-1.6196	4.67725	-8.55933	5.36e-15	1.19e-13	23.4083	GCC2
ENSG00000153815	-2.20362	6.00347	-8.55814	5.4e-15	1.19e-13	23.3558	CMIP
ENSG00000179172	3.53179	-2.09579	8.54947	5.69e-15	1.26e-13	23.0817	HNRNPCL1
ENSG00000151834	-4.80523	2.68615	-8.54784	5.75e-15	1.27e-13	23.3193	GABRA2
ENSG00000116731	-1.81137	5.34521	-8.5469	5.78e-15	1.27e-13	23.3093	PRDM2
ENSG00000122367	-3.69435	1.39173	-8.54449	5.87e-15	1.29e-13	23.3738	LDB3
ENSG00000136237	-3.3054	4.72222	-8.54027	6.02e-15	1.32e-13	23.2538	RAPGEF5
ENSG00000173064	-2.35607	5.7439	-8.53924	6.06e-15	1.33e-13	23.2438	HECTD4
ENSG00000168993	-4.35566	3.30249	-8.53805	6.11e-15	1.34e-13	23.2535	CPLX1
ENSG00000104888	-6.89448	3.92124	-8.5346	6.24e-15	1.36e-13	23.1924	SLC17A7
ENSG00000186907	-3.47687	1.94853	-8.53001	6.42e-15	1.4e-13	23.2721	RTN4RL2
ENSG00000184545	-3.19336	3.98706	-8.52641	6.56e-15	1.43e-13	23.1894	DUSP8
ENSG00000101152	-1.86635	7.06655	-8.52151	6.76e-15	1.47e-13	23.1223	DNAJC5
ENSG00000164830	-1.7407	5.8999	-8.52034	6.81e-15	1.48e-13	23.1379	OXR1
ENSG00000185915	-4.22221	-2.65085	-8.51927	6.85e-15	1.49e-13	23.3365	KLHL34
ENSG00000187764	-2.82124	5.16862	-8.51607	6.99e-15	1.52e-13	23.1072	SEMA4D
ENSG00000166848	-1.56251	6.93318	-8.51587	7e-15	1.52e-13	23.0946	TERF2IP
ENSG00000143921	-3.82299	-3.53049	-8.51501	7.03e-15	1.52e-13	23.2987	ABCG8
ENSG00000185737	-3.94672	1.77028	-8.51478	7.04e-15	1.52e-13	23.1701	NRG3
ENSG00000172995	-3.82103	3.32246	-8.5147	7.05e-15	1.52e-13	23.1231	ARPP21
ENSG00000170500	-3.38702	5.26455	-8.51086	7.21e-15	1.56e-13	23.0648	LONRF2
ENSG00000160785	-1.30006	5.924	-8.50954	7.27e-15	1.57e-13	23.0812	SLC25A44
ENSG00000147432	-4.24242	-4.87056	-8.50784	7.35e-15	1.58e-13	23.2385	CHRNB3
ENSG00000174405	-1.48686	3.96224	-8.50624	7.42e-15	1.59e-13	23.1185	LIG4
ENSG00000101367	1.45169	7.62042	8.50606	7.43e-15	1.6e-13	23.0845	MAPRE1
ENSG00000054793	-2.56009	7.09923	-8.50294	7.57e-15	1.62e-13	23.0019	ATP9A
ENSG00000129159	-3.56095	3.26398	-8.50285	7.58e-15	1.62e-13	23.0592	KCNC1
ENSG00000140955	-4.03562	-1.35932	-8.50164	7.63e-15	1.63e-13	23.2227	ADAD2
ENSG00000067798	-3.41716	3.2733	-8.49884	7.76e-15	1.66e-13	23.0382	NAV3
ENSG00000165269	-4.19168	-3.94736	-8.49274	8.06e-15	1.72e-13	23.1654	AQP7
ENSG00000122375	-4.60746	-3.56584	-8.49157	8.12e-15	1.73e-13	23.1684	OPN4
ENSG00000152484	-1.66618	4.73388	-8.48835	8.28e-15	1.76e-13	22.9768	USP12
ENSG00000198668	-2.20868	9.52583	-8.4854	8.43e-15	1.79e-13	22.8817	CALM1
ENSG00000065154	-1.70506	6.05846	-8.48423	8.49e-15	1.8e-13	22.9176	OAT
ENSG00000173320	-2.7526	4.10091	-8.48299	8.55e-15	1.82e-13	22.9347	STOX2
ENSG00000135625	-5.1378	-2.15573	-8.46722	9.42e-15	2e-13	23.0125	EGR4
ENSG00000185418	-1.91967	3.87236	-8.4672	9.42e-15	2e-13	22.8712	TARS3
ENSG00000271824	-4.84676	-2.76171	-8.46238	9.7e-15	2.05e-13	22.9974	SMIM32
ENSG00000197562	-1.63581	4.87808	-8.4623	9.7e-15	2.05e-13	22.8167	RAB40C
ENSG00000142408	-4.63693	3.14969	-8.46114	9.77e-15	2.06e-13	22.7882	CACNG8
ENSG00000055163	-2.74704	6.34303	-8.46111	9.78e-15	2.06e-13	22.7573	CYFIP2
ENSG00000188778	-4.01611	-4.29061	-8.45991	9.85e-15	2.07e-13	22.9629	ADRB3
ENSG00000213760	-3.38992	4.19273	-8.4543	1.02e-14	2.14e-13	22.7461	ATP6V1G2
ENSG00000113805	-5.04378	0.0226732	-8.45346	1.02e-14	2.15e-13	22.8353	CNTN3
ENSG00000158220	-3.23027	0.0302167	-8.45166	1.04e-14	2.17e-13	22.9074	ESYT3
ENSG00000070388	-3.62059	-1.47619	-8.45114	1.04e-14	2.18e-13	22.9291	FGF22
ENSG00000174951	-2.40287	0.178861	-8.45114	1.04e-14	2.18e-13	22.9225	FUT1
ENSG00000171867	-2.03228	7.98159	-8.44932	1.05e-14	2.2e-13	22.6747	PRNP
ENSG00000179542	-5.02862	0.457359	-8.44901	1.05e-14	2.2e-13	22.7897	SLITRK4
ENSG00000139190	-2.47887	3.52895	-8.44423	1.08e-14	2.26e-13	22.7279	VAMP1
ENSG00000104044	-5.15204	-2.83224	-8.43646	1.14e-14	2.37e-13	22.8414	OCA2
ENSG00000170786	-5.52805	-2.66497	-8.42738	1.2e-14	2.5e-13	22.7793	SDR16C5
ENSG00000155886	-4.32212	3.74668	-8.42261	1.24e-14	2.56e-13	22.5487	SLC24A2
ENSG00000160584	-1.8872	5.97944	-8.4212	1.25e-14	2.58e-13	22.5365	SIK3
ENSG00000088538	-3.61526	4.29653	-8.4155	1.29e-14	2.67e-13	22.506	DOCK3
ENSG00000132821	-4.22908	2.71275	-8.41533	1.29e-14	2.67e-13	22.5338	VSTM2L
ENSG00000168748	-4.74531	-1.88712	-8.40902	1.34e-14	2.77e-13	22.6686	CA7
ENSG00000138190	-1.3735	3.65822	-8.40553	1.37e-14	2.82e-13	22.5332	EXOC6
ENSG00000171450	-4.2962	2.48938	-8.40507	1.38e-14	2.83e-13	22.4768	CDK5R2
ENSG00000198954	-1.35136	5.17255	-8.40157	1.41e-14	2.89e-13	22.4509	KIFBP
ENSG00000144036	-1.44194	5.43194	-8.39315	1.48e-14	3.03e-13	22.3906	EXOC6B
ENSG00000135924	-1.71688	7.15329	-8.39013	1.51e-14	3.09e-13	22.3325	DNAJB2
ENSG00000167964	-2.89816	2.29635	-8.38838	1.52e-14	3.12e-13	22.4297	RAB26
ENSG00000144460	-5.14619	-3.12011	-8.3868	1.54e-14	3.14e-13	22.5494	NYAP2
ENSG00000100604	-5.81867	2.40413	-8.38462	1.56e-14	3.18e-13	22.3259	CHGA
ENSG00000166685	-1.41613	4.8665	-8.38297	1.57e-14	3.21e-13	22.3472	COG1
ENSG00000214694	-2.28646	-0.485557	-8.35452	1.87e-14	3.8e-13	22.3587	ARHGEF33
ENSG00000177511	-5.63933	2.21696	-8.35331	1.88e-14	3.82e-13	22.1455	ST8SIA3
ENSG00000123240	-2.05717	5.80853	-8.35201	1.9e-14	3.85e-13	22.1223	OPTN
ENSG00000198919	-1.72101	4.89652	-8.35025	1.92e-14	3.88e-13	22.1419	DZIP3
ENSG00000125744	-2.25602	3.34206	-8.34918	1.93e-14	3.91e-13	22.174	RTN2
ENSG00000101327	-5.72448	1.32075	-8.34791	1.95e-14	3.93e-13	22.1346	PDYN
ENSG00000224531	-1.63865	5.29782	-8.3384	2.06e-14	4.16e-13	22.062	SMIM13
ENSG00000156076	-5.93549	-0.786823	-8.33818	2.07e-14	4.17e-13	22.1466	WIF1
ENSG00000205609	2.80786	1.44624	8.33647	2.09e-14	4.21e-13	22.2272	EIF3CL
ENSG00000172137	-4.6625	1.14037	-8.33018	2.17e-14	4.36e-13	22.0638	CALB2
ENSG00000140284	-4.2794	-2.22327	-8.32282	2.27e-14	4.55e-13	22.1704	SLC27A2
ENSG00000115310	-1.42319	8.98339	-8.32202	2.28e-14	4.57e-13	21.9075	RTN4
ENSG00000261594	-3.3282	-0.071748	-8.31951	2.31e-14	4.63e-13	22.1217	TPBGL
ENSG00000139697	-1.30402	5.27049	-8.31033	2.45e-14	4.88e-13	21.9038	SBNO1
ENSG00000273820	-1.8002	2.58084	-8.31	2.45e-14	4.88e-13	22	USP27X
ENSG00000101079	-1.79484	6.20675	-8.30939	2.46e-14	4.9e-13	21.8644	NDRG3
ENSG00000089199	-4.46141	3.75802	-8.30887	2.47e-14	4.91e-13	21.8651	CHGB
ENSG00000111490	-2.63934	1.05011	-8.30754	2.49e-14	4.94e-13	22.0289	TBC1D30
ENSG00000129173	6.19635	1.48582	8.30478	2.53e-14	5.02e-13	21.8276	E2F8
ENSG00000103540	-1.83273	4.74923	-8.30193	2.57e-14	5.1e-13	21.8544	CCP110
ENSG00000106648	-5.43379	-3.34582	-8.29926	2.61e-14	5.18e-13	22.0318	GALNTL5
ENSG00000157502	-4.58603	-0.324493	-8.29824	2.63e-14	5.21e-13	21.9485	PWWP3B
ENSG00000184992	-1.49035	4.45746	-8.29712	2.65e-14	5.24e-13	21.8464	BRI3BP
ENSG00000179292	-4.44989	2.87328	-8.29353	2.71e-14	5.35e-13	21.7953	TMEM151A
ENSG00000155974	-3.73393	-0.277255	-8.29185	2.73e-14	5.4e-13	21.9503	GRIP1
ENSG00000158560	-4.29639	3.30366	-8.28574	2.84e-14	5.59e-13	21.7409	DYNC1I1
ENSG00000145087	-4.21978	1.89923	-8.281	2.92e-14	5.73e-13	21.7567	STXBP5L
ENSG00000185046	-4.00958	3.7334	-8.27438	3.04e-14	5.95e-13	21.668	ANKS1B
ENSG00000175866	-2.09852	5.37461	-8.27411	3.04e-14	5.95e-13	21.6658	BAIAP2
ENSG00000167371	-3.34194	3.7633	-8.27303	3.06e-14	5.98e-13	21.6731	PRRT2
ENSG00000169427	-4.49351	-0.0927318	-8.27018	3.12e-14	6.08e-13	21.7738	KCNK9
ENSG00000166924	-2.80028	3.81557	-8.26959	3.13e-14	6.1e-13	21.6646	NYAP1
ENSG00000196872	-2.89492	3.87816	-8.26153	3.29e-14	6.4e-13	21.6127	CRACDL
ENSG00000230246	-3.61105	-4.98837	-8.26128	3.29e-14	6.41e-13	21.7766	SPATA31C1
ENSG00000158748	-4.49298	-1.93296	-8.25978	3.32e-14	6.46e-13	21.7909	HTR6
ENSG00000180543	-3.17582	3.02402	-8.25431	3.43e-14	6.67e-13	21.5904	TSPYL5
ENSG00000157216	-2.16686	5.96341	-8.24967	3.53e-14	6.85e-13	21.5067	SSBP3
ENSG00000080986	5.78115	3.56954	8.24143	3.71e-14	7.19e-13	21.6529	NDC80
ENSG00000116199	-1.22808	5.55681	-8.23873	3.77e-14	7.29e-13	21.4712	FAM20B
ENSG00000083720	-1.79737	5.73974	-8.23665	3.82e-14	7.38e-13	21.4409	OXCT1
ENSG00000277531	-2.5719	3.78639	-8.23135	3.94e-14	7.61e-13	21.4445	PNMA8C
ENSG00000102001	-2.9977	-1.32533	-8.22689	4.05e-14	7.8e-13	21.6079	CACNA1F
ENSG00000186094	-3.29508	0.654869	-8.22583	4.08e-14	7.84e-13	21.5328	AGBL4
ENSG00000078725	-4.39919	2.90823	-8.22404	4.12e-14	7.92e-13	21.3823	BRINP1
ENSG00000089250	-4.66764	0.526571	-8.21914	4.24e-14	8.14e-13	21.4291	NOS1
ENSG00000150627	-2.26046	3.31096	-8.20792	4.54e-14	8.69e-13	21.3344	WDR17
ENSG00000104059	-3.23713	2.54451	-8.20633	4.58e-14	8.76e-13	21.3207	FAM189A1
ENSG00000203782	-3.49136	-4.99519	-8.20532	4.61e-14	8.81e-13	21.4476	LORICRIN
ENSG00000198300	-4.16542	2.96287	-8.19732	4.84e-14	9.23e-13	21.2267	PEG3
ENSG00000085365	-1.26873	6.05588	-8.18723	5.14e-14	9.77e-13	21.1513	SCAMP1
ENSG00000120903	-5.0103	-2.34092	-8.18447	5.23e-14	9.93e-13	21.3469	CHRNA2
ENSG00000100401	-1.90364	6.61701	-8.17895	5.41e-14	1.02e-12	21.079	RANGAP1
ENSG00000107771	-1.63631	5.46676	-8.1783	5.43e-14	1.03e-12	21.1046	CCSER2
ENSG00000135525	-3.04563	3.99963	-8.17544	5.52e-14	1.05e-12	21.0938	MAP7
ENSG00000108395	-1.57266	5.88227	-8.17289	5.61e-14	1.06e-12	21.0637	TRIM37
ENSG00000151067	-3.1811	3.09357	-8.17246	5.62e-14	1.06e-12	21.1018	CACNA1C
ENSG00000138688	-2.15117	5.61675	-8.17133	5.66e-14	1.07e-12	21.0485	KIAA1109
ENSG00000119866	-3.56952	2.41018	-8.1689	5.74e-14	1.08e-12	21.0935	BCL11A
ENSG00000204131	-2.5641	2.58365	-8.16301	5.95e-14	1.12e-12	21.0902	NHSL2
ENSG00000151572	-3.78826	1.1053	-8.16284	5.96e-14	1.12e-12	21.1067	ANO4
ENSG00000205710	-3.21806	-2.49779	-8.15628	6.2e-14	1.16e-12	21.195	C17orf107
ENSG00000127824	-3.49904	4.65454	-8.1515	6.38e-14	1.2e-12	20.927	TUBA4A
ENSG00000146151	-4.47001	-0.0648746	-8.15148	6.38e-14	1.2e-12	21.0717	HMGCLL1
ENSG00000130956	-1.71911	5.26133	-8.14915	6.47e-14	1.21e-12	20.9356	HABP4
ENSG00000174482	-5.30396	-2.25658	-8.14731	6.54e-14	1.23e-12	21.1185	LINGO2
ENSG00000151229	-2.74495	4.1516	-8.14616	6.58e-14	1.23e-12	20.9239	SLC2A13
ENSG00000127585	-4.59766	5.15023	-8.13694	6.96e-14	1.3e-12	20.8174	FBXL16
ENSG00000171680	-2.39344	3.71528	-8.13469	7.05e-14	1.31e-12	20.8804	PLEKHG5
ENSG00000010379	-3.45003	-0.0433993	-8.13319	7.12e-14	1.32e-12	21.0158	SLC6A13
ENSG00000105143	-5.34997	-0.764711	-8.13184	7.18e-14	1.33e-12	20.9493	SLC1A6
ENSG00000117362	1.41738	7.78687	8.13035	7.24e-14	1.35e-12	20.8364	APH1A
ENSG00000116871	-1.52038	7.4052	-8.12003	7.7e-14	1.43e-12	20.7232	MAP7D1
ENSG00000108262	-1.67993	6.66935	-8.11807	7.79e-14	1.44e-12	20.7212	GIT1
ENSG00000107872	-1.5925	3.25151	-8.11206	8.08e-14	1.49e-12	20.8014	FBXL15
ENSG00000121769	-2.60739	3.96522	-8.11053	8.15e-14	1.51e-12	20.7229	FABP3
ENSG00000023287	-1.34265	5.83464	-8.10968	8.2e-14	1.51e-12	20.6963	RB1CC1
ENSG00000166173	-2.00926	5.23367	-8.10235	8.56e-14	1.58e-12	20.6528	LARP6
ENSG00000160716	-3.76209	2.67653	-8.10124	8.62e-14	1.59e-12	20.678	CHRNB2
ENSG00000136738	-1.36368	4.46172	-8.09604	8.89e-14	1.64e-12	20.6587	STAM
ENSG00000161509	-3.65498	2.3389	-8.09044	9.2e-14	1.69e-12	20.6301	GRIN2C
ENSG00000014641	-1.70691	7.25796	-8.08974	9.24e-14	1.7e-12	20.544	MDH1
ENSG00000148468	-2.50409	5.42821	-8.08741	9.37e-14	1.72e-12	20.5498	FAM171A1
ENSG00000184305	-3.87816	-2.4325	-8.08553	9.47e-14	1.74e-12	20.7833	CCSER1
ENSG00000175931	-1.71617	5.68944	-8.0827	9.63e-14	1.76e-12	20.5322	UBE2O
ENSG00000276293	-1.58347	7.29843	-8.08251	9.65e-14	1.76e-12	20.5024	PIP4K2B
ENSG00000164620	-2.13962	1.68158	-8.08151	9.7e-14	1.77e-12	20.6857	RELL2
ENSG00000186260	-2.12006	5.89266	-8.07999	9.79e-14	1.79e-12	20.5036	MRTFB
ENSG00000164326	-5.74381	-3.16009	-8.07942	9.83e-14	1.79e-12	20.7352	CARTPT
ENSG00000100784	-2.11037	2.95229	-8.07598	1e-13	1.83e-12	20.5783	RPS6KA5
ENSG00000108100	-1.27889	6.20677	-8.07428	1.01e-13	1.84e-12	20.4799	CCNY
ENSG00000198382	-0.999049	4.4757	-8.07338	1.02e-13	1.85e-12	20.5384	UVRAG
ENSG00000011304	1.95545	7.63821	8.07154	1.03e-13	1.87e-12	20.5123	PTBP1
ENSG00000203791	-1.37232	2.15841	-8.06889	1.05e-13	1.9e-12	20.6258	EEF1AKMT2
ENSG00000104154	-1.21557	3.44789	-8.06857	1.05e-13	1.9e-12	20.5533	SLC30A4
ENSG00000166579	-1.33283	5.2116	-8.06604	1.06e-13	1.93e-12	20.4569	NDEL1
ENSG00000084710	-2.19551	5.53639	-8.06413	1.08e-13	1.95e-12	20.4161	EFR3B
ENSG00000157093	-3.73321	-4.94529	-8.06408	1.08e-13	1.95e-12	20.6377	LYZL4
ENSG00000112984	6.38019	3.84746	8.06073	1.1e-13	1.98e-12	20.5972	KIF20A
ENSG00000148690	-1.59912	3.72994	-8.05633	1.13e-13	2.03e-12	20.4473	FRA10AC1
ENSG00000154040	-2.8589	0.469069	-8.05315	1.15e-13	2.07e-12	20.5487	CABYR
ENSG00000102226	-1.62813	7.88701	-8.04913	1.18e-13	2.12e-12	20.2971	USP11
ENSG00000130338	-2.19216	4.73949	-8.0485	1.18e-13	2.12e-12	20.3443	TULP4
ENSG00000171848	6.62563	5.47089	8.04793	1.19e-13	2.13e-12	20.5563	RRM2
ENSG00000154556	-2.85105	4.03784	-8.04659	1.2e-13	2.14e-12	20.3372	SORBS2
ENSG00000128268	-3.26943	4.60391	-8.04549	1.2e-13	2.16e-12	20.3065	MGAT3
ENSG00000066248	-4.56105	3.79868	-8.04367	1.22e-13	2.18e-12	20.2908	NGEF
ENSG00000008853	-1.99566	4.79063	-8.04159	1.23e-13	2.2e-12	20.3076	RHOBTB2
ENSG00000197885	-1.41332	4.40927	-8.04082	1.24e-13	2.21e-12	20.3344	NKIRAS1
ENSG00000097021	-2.38073	5.52696	-8.03823	1.26e-13	2.24e-12	20.2605	ACOT7
ENSG00000148660	-2.37139	5.78887	-8.03797	1.26e-13	2.25e-12	20.2537	CAMK2G
ENSG00000140323	-3.07064	3.27999	-8.03177	1.31e-13	2.33e-12	20.2686	DISP2
ENSG00000004455	1.8298	7.04787	8.02859	1.33e-13	2.37e-12	20.28	AK2
ENSG00000106723	-1.24794	6.77869	-8.02505	1.36e-13	2.42e-12	20.1784	SPIN1
ENSG00000181409	-3.9216	4.63311	-8.02468	1.36e-13	2.42e-12	20.1721	AATK
ENSG00000129682	-4.47364	2.05013	-8.02439	1.37e-13	2.42e-12	20.2273	FGF13
ENSG00000197586	-1.59864	6.13724	-8.01842	1.41e-13	2.51e-12	20.1461	ENTPD6
ENSG00000136518	2.5935	5.27178	8.01345	1.46e-13	2.58e-12	20.3317	ACTL6A
ENSG00000103723	-2.8988	4.63235	-8.01126	1.48e-13	2.61e-12	20.1118	AP3B2
ENSG00000115163	5.69725	2.53845	8.00853	1.5e-13	2.65e-12	20.2637	CENPA
ENSG00000010818	-2.33379	4.84647	-8.00252	1.56e-13	2.74e-12	20.0677	HIVEP2
ENSG00000166483	3.98965	5.60696	7.99595	1.62e-13	2.84e-12	20.2565	WEE1
ENSG00000100302	-2.80463	3.0132	-7.99579	1.62e-13	2.84e-12	20.077	RASD2
ENSG00000091482	-4.82365	-4.20336	-7.99564	1.62e-13	2.84e-12	20.2619	SMPX
ENSG00000105784	-2.46792	2.32828	-7.99529	1.62e-13	2.85e-12	20.1229	RUNDC3B
ENSG00000040933	-1.47669	5.57038	-7.9951	1.63e-13	2.85e-12	20.0257	INPP4A
ENSG00000124134	-4.25138	0.99272	-7.9935	1.64e-13	2.87e-12	20.0968	KCNS1
ENSG00000148090	-1.27356	3.37883	-7.99243	1.65e-13	2.89e-12	20.108	AUH
ENSG00000173457	2.87935	6.27579	7.99173	1.66e-13	2.9e-12	20.1699	PPP1R14B
ENSG00000223572	-4.72542	-0.635152	-7.99166	1.66e-13	2.9e-12	20.1538	CKMT1A
ENSG00000182400	-1.87361	1.89472	-7.98737	1.7e-13	2.97e-12	20.1369	TRAPPC6B
ENSG00000198836	-1.42471	5.99908	-7.98642	1.71e-13	2.99e-12	19.9651	OPA1
ENSG00000124508	2.13026	4.17053	7.98477	1.73e-13	3.02e-12	20.1851	BTN2A2
ENSG00000205795	-3.17782	0.415998	-7.9843	1.73e-13	3.02e-12	20.1337	CYS1
ENSG00000083097	-1.86322	4.04696	-7.98293	1.75e-13	3.05e-12	19.9924	DOP1A
ENSG00000143153	-3.27726	6.73293	-7.9826	1.75e-13	3.05e-12	19.9025	ATP1B1
ENSG00000177426	2.7644	5.54156	7.97712	1.81e-13	3.15e-12	20.1163	TGIF1
ENSG00000061918	-2.67285	4.60163	-7.97371	1.85e-13	3.21e-12	19.898	GUCY1B1
ENSG00000164031	-1.25427	5.21137	-7.97361	1.85e-13	3.21e-12	19.9164	DNAJB14
ENSG00000204628	1.87563	9.76077	7.97229	1.86e-13	3.23e-12	19.8681	RACK1
ENSG00000115593	-3.99427	-2.18551	-7.96768	1.91e-13	3.32e-12	20.0962	SMYD1
ENSG00000163817	-4.52309	-2.00054	-7.96672	1.93e-13	3.33e-12	20.0787	SLC6A20
ENSG00000181035	-1.36107	4.14519	-7.96653	1.93e-13	3.34e-12	19.9116	SLC25A42
ENSG00000102181	-1.48484	7.16977	-7.96504	1.94e-13	3.36e-12	19.8152	CD99L2
ENSG00000204278	-5.11155	-0.108152	-7.96456	1.95e-13	3.37e-12	19.9412	TMEM235
ENSG00000115295	-1.55234	4.59729	-7.964	1.96e-13	3.38e-12	19.8716	CLIP4
ENSG00000241563	-3.07344	-1.90495	-7.96368	1.96e-13	3.38e-12	20.0778	CORT
ENSG00000198046	-1.7762	3.65758	-7.96213	1.98e-13	3.41e-12	19.8908	ZNF667
ENSG00000155666	-1.14828	2.19159	-7.95937	2.01e-13	3.46e-12	19.9958	KDM8
ENSG00000101977	-4.22751	-0.375833	-7.95561	2.06e-13	3.54e-12	19.9558	MCF2
ENSG00000184672	-4.45586	1.44287	-7.94798	2.15e-13	3.7e-12	19.8024	RALYL
ENSG00000167363	-2.00783	4.88574	-7.94634	2.17e-13	3.73e-12	19.7457	FN3K
ENSG00000010322	-1.79442	7.02092	-7.93934	2.27e-13	3.88e-12	19.6626	NISCH
ENSG00000133318	-2.00819	8.83584	-7.93877	2.27e-13	3.89e-12	19.6375	RTN3
ENSG00000103202	1.88267	6.79085	7.93263	2.36e-13	4.03e-12	19.7345	NME4
ENSG00000277586	-6.22787	3.44299	-7.93228	2.36e-13	4.04e-12	19.6226	NEFL
ENSG00000188060	4.49616	2.9738	7.92804	2.42e-13	4.14e-12	19.8606	RAB42
ENSG00000230778	-4.11108	-3.95623	-7.92288	2.5e-13	4.26e-12	19.8411	ANKRD63
ENSG00000174684	-1.86177	6.89128	-7.92028	2.54e-13	4.32e-12	19.5523	B4GAT1
ENSG00000260001	-3.55571	-1.78594	-7.91672	2.59e-13	4.41e-12	19.8018	TGFBR3L
ENSG00000078140	-0.961876	6.36788	-7.91519	2.62e-13	4.44e-12	19.5498	UBE2K
ENSG00000149654	-4.36312	1.5078	-7.91508	2.62e-13	4.44e-12	19.6108	CDH22
ENSG00000108799	-1.48037	5.48136	-7.91449	2.63e-13	4.46e-12	19.5562	EZH1
ENSG00000165714	-1.3282	3.61672	-7.90851	2.72e-13	4.61e-12	19.6013	BORCS5
ENSG00000141503	-1.90798	6.81962	-7.9035	2.8e-13	4.75e-12	19.4547	MINK1
ENSG00000019995	-1.67426	3.31003	-7.90195	2.83e-13	4.79e-12	19.5621	ZRANB1
ENSG00000130032	-4.70574	0.210516	-7.90094	2.85e-13	4.81e-12	19.5752	PRRG3
ENSG00000089486	-1.79228	6.56467	-7.90074	2.85e-13	4.82e-12	19.4449	CDIP1
ENSG00000135423	-2.85663	-2.59374	-7.89837	2.89e-13	4.87e-12	19.7016	GLS2
ENSG00000187135	-4.92137	1.10041	-7.89313	2.98e-13	5.02e-12	19.4796	VSTM2B
ENSG00000146267	-2.35801	3.61221	-7.89303	2.98e-13	5.02e-12	19.4678	FAXC
ENSG00000133124	-4.24291	-4.08097	-7.88885	3.06e-13	5.14e-12	19.6458	IRS4
ENSG00000204681	-3.09158	6.74093	-7.88789	3.07e-13	5.17e-12	19.3502	GABBR1
ENSG00000116661	-3.82618	3.95782	-7.88671	3.1e-13	5.2e-12	19.3814	FBXO2
ENSG00000145920	-6.09031	4.09058	-7.88607	3.11e-13	5.22e-12	19.3437	CPLX2
ENSG00000158445	-3.99161	3.28269	-7.88527	3.12e-13	5.23e-12	19.3869	KCNB1
ENSG00000104140	-3.36429	-1.80819	-7.87571	3.3e-13	5.53e-12	19.5682	RHOV
ENSG00000078269	-3.06675	4.43922	-7.87383	3.34e-13	5.59e-12	19.3094	SYNJ2
ENSG00000124523	-1.09226	3.74096	-7.87356	3.35e-13	5.59e-12	19.4037	SIRT5
ENSG00000134909	-2.20343	5.36767	-7.87199	3.38e-13	5.64e-12	19.2944	ARHGAP32
ENSG00000144406	-3.02651	3.86464	-7.87111	3.4e-13	5.67e-12	19.3108	UNC80
ENSG00000146374	-4.842	-1.7347	-7.86608	3.5e-13	5.83e-12	19.4776	RSPO3
ENSG00000116903	-1.18424	3.81913	-7.86389	3.54e-13	5.9e-12	19.3379	EXOC8
ENSG00000138378	-3.30209	-0.136773	-7.8635	3.55e-13	5.91e-12	19.4564	STAT4
ENSG00000235961	-3.23012	1.63094	-7.86303	3.56e-13	5.92e-12	19.3512	PNMA6A
ENSG00000196358	-3.06541	3.34545	-7.86221	3.58e-13	5.95e-12	19.275	NTNG2
ENSG00000130477	-4.36744	4.3441	-7.84889	3.87e-13	6.42e-12	19.1426	UNC13A
ENSG00000178235	-4.63639	1.75903	-7.84869	3.88e-13	6.43e-12	19.2056	SLITRK1
ENSG00000152784	-3.97998	1.92777	-7.84057	4.07e-13	6.73e-12	19.1734	PRDM8
ENSG00000213023	-3.04339	2.27818	-7.83977	4.09e-13	6.76e-12	19.1902	SYT3
ENSG00000214944	-2.45644	2.19265	-7.83809	4.13e-13	6.82e-12	19.2156	ARHGEF28
ENSG00000165678	-1.49477	7.04443	-7.83359	4.24e-13	7e-12	19.0502	GHITM
ENSG00000163624	-3.05895	2.33425	-7.83247	4.27e-13	7.04e-12	19.1451	CDS1
ENSG00000114805	-2.98618	2.10057	-7.83029	4.32e-13	7.12e-12	19.1473	PLCH1
ENSG00000277399	-3.63279	0.0455087	-7.828	4.38e-13	7.21e-12	19.2228	GPR179
ENSG00000161082	-4.71662	2.85076	-7.82645	4.42e-13	7.27e-12	19.0408	CELF5
ENSG00000180574	3.44607	0.369357	7.82608	4.43e-13	7.28e-12	19.2284	EIF2S3B
ENSG00000170832	-1.29168	5.6918	-7.82564	4.44e-13	7.3e-12	19.0379	USP32
ENSG00000132639	-5.37005	5.87299	-7.82373	4.49e-13	7.37e-12	18.968	SNAP25
ENSG00000171735	-1.53496	5.74977	-7.82353	4.5e-13	7.37e-12	19.0185	CAMTA1
ENSG00000259823	-4.04336	-5.01312	-7.81694	4.68e-13	7.66e-12	19.2257	LYPD8
ENSG00000138593	-1.85526	6.25029	-7.81422	4.75e-13	7.77e-12	18.9462	SECISBP2L
ENSG00000168481	-4.65595	3.64913	-7.81403	4.76e-13	7.78e-12	18.9505	LGI3
ENSG00000115896	-2.90148	3.02299	-7.80984	4.88e-13	7.97e-12	18.9888	PLCL1
ENSG00000165970	-5.01357	-3.65361	-7.80539	5.01e-13	8.17e-12	19.1679	SLC6A5
ENSG00000101204	-4.72238	1.01542	-7.80304	5.08e-13	8.28e-12	18.9665	CHRNA4
ENSG00000152954	-3.74831	3.20446	-7.80243	5.09e-13	8.31e-12	18.914	NRSN1
ENSG00000181104	4.52525	6.3829	7.79977	5.18e-13	8.43e-12	19.1192	F2R
ENSG00000070961	-2.13793	6.3148	-7.79939	5.19e-13	8.44e-12	18.8542	ATP2B1
ENSG00000171246	-5.42338	4.25992	-7.79631	5.28e-13	8.59e-12	18.8257	NPTX1
ENSG00000121274	-1.18334	3.53507	-7.79275	5.39e-13	8.76e-12	18.9422	TENT4B
ENSG00000176182	-1.42541	3.34046	-7.78897	5.52e-13	8.96e-12	18.9192	MYPOP
ENSG00000129636	-1.38056	5.94757	-7.77435	6.01e-13	9.72e-12	18.7318	ITFG1
ENSG00000165863	-4.15222	-3.6609	-7.76621	6.31e-13	1.02e-11	18.9466	C10orf82
ENSG00000215218	-3.92487	3.1941	-7.76249	6.45e-13	1.04e-11	18.6788	UBE2QL1
ENSG00000166869	-3.7189	-4.54901	-7.76121	6.49e-13	1.05e-11	18.9115	CHP2
ENSG00000237289	-4.7164	-0.188096	-7.75604	6.69e-13	1.08e-11	18.7597	CKMT1B
ENSG00000163914	-3.57132	-3.37592	-7.75496	6.74e-13	1.08e-11	18.8822	RHO
ENSG00000156515	-1.94894	6.94879	-7.75312	6.81e-13	1.1e-11	18.5783	HK1
ENSG00000184277	-1.13019	5.69298	-7.75194	6.86e-13	1.1e-11	18.6155	TM2D3
ENSG00000126787	6.84655	3.30753	7.75178	6.86e-13	1.1e-11	18.7916	DLGAP5
ENSG00000116750	-1.05385	4.8783	-7.74726	7.05e-13	1.13e-11	18.6186	UCHL5
ENSG00000088899	-2.47848	5.64433	-7.74601	7.1e-13	1.14e-11	18.552	LZTS3
ENSG00000109436	-2.28573	4.45865	-7.74302	7.23e-13	1.16e-11	18.5699	TBC1D9
ENSG00000156735	-1.31105	4.71195	-7.73424	7.61e-13	1.22e-11	18.5413	BAG4
ENSG00000113946	-3.50162	-3.97472	-7.73284	7.67e-13	1.23e-11	18.7537	CLDN16
ENSG00000179304	3.27616	-1.25864	7.73048	7.78e-13	1.24e-11	18.5876	FAM156B
ENSG00000155265	-3.42708	3.24311	-7.73026	7.79e-13	1.24e-11	18.5038	GOLGA7B
ENSG00000105662	-1.91504	5.44856	-7.72949	7.82e-13	1.25e-11	18.4727	CRTC1
ENSG00000066739	-1.60429	4.8001	-7.72822	7.88e-13	1.26e-11	18.4928	ATG2B
ENSG00000140798	-4.77874	-2.54937	-7.72668	7.95e-13	1.27e-11	18.7045	ABCC12
ENSG00000134760	-3.55987	-4.84952	-7.72479	8.04e-13	1.28e-11	18.7	DSG1
ENSG00000092445	-2.24001	6.40326	-7.7227	8.14e-13	1.29e-11	18.407	TYRO3
ENSG00000108091	-1.52875	5.45094	-7.72238	8.16e-13	1.3e-11	18.4412	CCDC6
ENSG00000171603	-2.13854	8.56292	-7.72077	8.24e-13	1.31e-11	18.3713	CLSTN1
ENSG00000102218	2.32365	4.92212	7.71736	8.4e-13	1.33e-11	18.6258	RP2
ENSG00000152078	-2.86644	2.81831	-7.71599	8.47e-13	1.34e-11	18.4572	TLCD4
ENSG00000171517	-4.61815	-3.12771	-7.71568	8.48e-13	1.34e-11	18.6545	LPAR3
ENSG00000128266	-2.37413	4.72804	-7.71409	8.56e-13	1.35e-11	18.3921	GNAZ
ENSG00000180720	-3.28947	-0.192341	-7.71255	8.64e-13	1.37e-11	18.5901	CHRM4
ENSG00000167535	-2.16627	4.44353	-7.71241	8.65e-13	1.37e-11	18.3973	CACNB3
ENSG00000146410	3.25127	1.15319	7.71234	8.65e-13	1.37e-11	18.6233	MTFR2
ENSG00000178965	-3.93314	2.29216	-7.71169	8.69e-13	1.37e-11	18.4156	ERICH3
ENSG00000159842	-2.09031	7.55176	-7.69968	9.32e-13	1.47e-11	18.2596	ABR
ENSG00000176381	-3.01182	3.02998	-7.69583	9.53e-13	1.5e-11	18.3256	PRR18
ENSG00000143622	1.48763	5.46784	7.69535	9.56e-13	1.5e-11	18.4202	RIT1
ENSG00000165548	-2.87323	2.90887	-7.69468	9.6e-13	1.51e-11	18.3298	TMEM63C
ENSG00000111647	-1.29365	4.81381	-7.69428	9.62e-13	1.51e-11	18.3071	UHRF1BP1L
ENSG00000124198	-1.46799	5.15494	-7.69011	9.86e-13	1.54e-11	18.2656	ARFGEF2
ENSG00000196407	-3.79045	-0.576569	-7.6887	9.94e-13	1.55e-11	18.4484	THEM5
ENSG00000107295	-4.66683	3.59622	-7.68807	9.97e-13	1.56e-11	18.2234	SH3GL2
ENSG00000182631	-3.59127	-5.01461	-7.68507	1.02e-12	1.58e-11	18.4736	RXFP3
ENSG00000188021	-1.19098	6.10216	-7.68375	1.02e-12	1.6e-11	18.2094	UBQLN2
ENSG00000030066	1.63779	5.86843	7.68328	1.03e-12	1.6e-11	18.3327	NUP160
ENSG00000235118	-3.42025	-4.47386	-7.67762	1.06e-12	1.65e-11	18.437	FAM237A
ENSG00000203756	-3.60074	-5.09045	-7.67447	1.08e-12	1.68e-11	18.4131	TMEM244
ENSG00000163046	-4.68593	-3.82558	-7.66744	1.13e-12	1.74e-11	18.3855	ANKRD30BL
ENSG00000166206	-4.95157	2.86906	-7.66672	1.13e-12	1.75e-11	18.1131	GABRB3
ENSG00000137404	3.1401	4.56691	7.66031	1.17e-12	1.81e-11	18.3334	NRM
ENSG00000170579	-3.56617	4.48259	-7.6577	1.19e-12	1.84e-11	18.0482	DLGAP1
ENSG00000187840	3.45074	5.24099	7.65745	1.19e-12	1.84e-11	18.3093	EIF4EBP1
ENSG00000198408	-1.51638	6.74592	-7.65635	1.2e-12	1.85e-11	18.0307	OGA
ENSG00000145451	-5.69707	-0.951311	-7.65382	1.22e-12	1.88e-11	18.1638	GLRA3
ENSG00000107105	-4.54481	1.78677	-7.65267	1.23e-12	1.89e-11	18.076	ELAVL2
ENSG00000178662	-2.80893	3.84179	-7.64864	1.26e-12	1.93e-11	18.0322	CSRNP3
ENSG00000012124	-3.82541	0.859841	-7.64579	1.28e-12	1.96e-11	18.1096	CD22
ENSG00000146143	2.32031	3.54553	7.64509	1.28e-12	1.97e-11	18.2511	PRIM2
ENSG00000147655	-4.11365	0.915828	-7.64158	1.31e-12	2.01e-11	18.0698	RSPO2
ENSG00000215475	-4.24741	-1.13889	-7.63832	1.33e-12	2.04e-11	18.1688	SIAH3
ENSG00000129451	-3.7538	-3.83032	-7.63763	1.34e-12	2.05e-11	18.2172	KLK10
ENSG00000163393	-2.71972	2.26299	-7.63716	1.34e-12	2.06e-11	18.0379	SLC22A15
ENSG00000196547	-1.79242	5.98107	-7.63669	1.35e-12	2.06e-11	17.9284	MAN2A2
ENSG00000185294	-3.66484	-4.504	-7.63595	1.35e-12	2.07e-11	18.2041	SPPL2C
ENSG00000165023	-3.68959	4.15938	-7.63568	1.35e-12	2.07e-11	17.9268	DIRAS2
ENSG00000105011	5.61574	4.19108	7.63514	1.36e-12	2.07e-11	18.2	ASF1B
ENSG00000112977	1.50526	7.13864	7.63343	1.37e-12	2.09e-11	17.97	DAP
ENSG00000180828	-5.10458	-1.45351	-7.63042	1.4e-12	2.13e-11	18.0983	BHLHE22
ENSG00000146425	2.57514	6.65184	7.62236	1.46e-12	2.23e-11	17.9924	DYNLT1
ENSG00000222014	-2.5357	-1.5361	-7.62092	1.48e-12	2.24e-11	18.1203	RAB6C
ENSG00000127377	-3.55234	-2.7957	-7.6159	1.52e-12	2.31e-11	18.0939	CRYGN
ENSG00000005379	-3.50617	4.37397	-7.6083	1.59e-12	2.41e-11	17.7682	TSPOAP1
ENSG00000108518	1.85252	8.32982	7.60805	1.59e-12	2.41e-11	17.7932	PFN1
ENSG00000160963	-4.36907	0.573314	-7.6039	1.63e-12	2.47e-11	17.8616	COL26A1
ENSG00000178015	-3.61247	-1.59466	-7.60219	1.65e-12	2.49e-11	17.9993	GPR150
ENSG00000184661	5.55197	2.395	7.60024	1.67e-12	2.51e-11	17.9634	CDCA2
ENSG00000176749	-3.429	4.94561	-7.59996	1.67e-12	2.52e-11	17.7092	CDK5R1
ENSG00000146352	-4.26553	1.80454	-7.5999	1.67e-12	2.52e-11	17.7819	CLVS2
ENSG00000091317	1.88476	6.07102	7.59936	1.67e-12	2.52e-11	17.8556	CMTM6
ENSG00000172869	-1.24851	4.86042	-7.59909	1.68e-12	2.53e-11	17.7606	DMXL1
ENSG00000066933	-1.5674	4.54102	-7.59734	1.69e-12	2.55e-11	17.7519	MYO9A
ENSG00000156508	2.12782	12.4392	7.59645	1.7e-12	2.56e-11	17.6574	EEF1A1
ENSG00000089737	-1.53896	7.27534	-7.59429	1.72e-12	2.59e-11	17.6651	DDX24
ENSG00000051382	-1.40556	4.9585	-7.59298	1.74e-12	2.61e-11	17.7169	PIK3CB
ENSG00000163590	-2.11236	4.6981	-7.59248	1.74e-12	2.61e-11	17.7017	PPM1L
ENSG00000183020	-1.51435	6.88004	-7.59244	1.74e-12	2.61e-11	17.6618	AP2A2
ENSG00000273238	-4.42497	0.08001	-7.59174	1.75e-12	2.62e-11	17.8171	TMEM271
ENSG00000164742	-3.75606	4.41991	-7.58936	1.77e-12	2.66e-11	17.6541	ADCY1
ENSG00000136717	-2.38849	6.83621	-7.58875	1.78e-12	2.67e-11	17.6284	BIN1
ENSG00000162639	-2.56058	1.72851	-7.58861	1.78e-12	2.67e-11	17.8066	HENMT1
ENSG00000123485	5.73897	3.60008	7.58529	1.82e-12	2.71e-11	17.9119	HJURP
ENSG00000064961	1.82589	5.93495	7.58459	1.82e-12	2.72e-11	17.7758	HMG20B
ENSG00000149923	1.71246	6.79281	7.58334	1.84e-12	2.74e-11	17.7092	PPP4C
ENSG00000058262	1.58847	8.65902	7.58062	1.87e-12	2.78e-11	17.6195	SEC61A1
ENSG00000118402	-2.31516	3.12547	-7.57611	1.92e-12	2.85e-11	17.6642	ELOVL4
ENSG00000104921	-5.17369	-2.69508	-7.56727	2.02e-12	3e-11	17.7917	FCER2
ENSG00000109805	5.82182	3.65006	7.5656	2.04e-12	3.02e-11	17.8013	NCAPG
ENSG00000184207	-1.34783	4.11857	-7.5646	2.05e-12	3.04e-11	17.5921	PGP
ENSG00000135503	-1.43736	5.47657	-7.56406	2.06e-12	3.05e-11	17.5343	ACVR1B
ENSG00000139350	2.09028	4.50604	7.56106	2.09e-12	3.1e-11	17.7432	NEDD1
ENSG00000133639	1.84629	6.98001	7.56042	2.1e-12	3.11e-11	17.5756	BTG1
ENSG00000176697	-3.92671	0.489908	-7.55552	2.16e-12	3.2e-11	17.6147	BDNF
ENSG00000143164	-1.48253	5.47964	-7.55539	2.16e-12	3.2e-11	17.4837	DCAF6
ENSG00000132646	2.41097	6.99633	7.54221	2.33e-12	3.44e-11	17.5014	PCNA
ENSG00000145934	-4.31405	2.07672	-7.53534	2.43e-12	3.57e-11	17.4016	TENM2
ENSG00000204217	-1.27029	6.40296	-7.53476	2.44e-12	3.58e-11	17.347	BMPR2
ENSG00000169679	5.05609	4.20219	7.53092	2.49e-12	3.65e-11	17.6175	BUB1
ENSG00000243317	1.86755	6.83042	7.5294	2.51e-12	3.68e-11	17.4078	STMP1
ENSG00000163412	-1.86877	4.21935	-7.52826	2.53e-12	3.7e-11	17.36	EIF4E3
ENSG00000108309	-3.82171	4.69302	-7.52716	2.55e-12	3.72e-11	17.292	RUNDC3A
ENSG00000198597	-3.91496	1.82425	-7.51368	2.75e-12	4.02e-11	17.3017	ZNF536
ENSG00000198718	-1.47659	4.2858	-7.51265	2.77e-12	4.03e-11	17.2825	TOGARAM1
ENSG00000183092	-3.03312	2.66633	-7.51125	2.79e-12	4.06e-11	17.286	BEGAIN
ENSG00000168032	-3.87058	0.329761	-7.51024	2.81e-12	4.08e-11	17.3734	ENTPD3
ENSG00000107890	-1.57074	2.62745	-7.50961	2.82e-12	4.09e-11	17.3573	ANKRD26
ENSG00000142235	-2.69235	4.63835	-7.50938	2.82e-12	4.1e-11	17.2143	LMTK3
ENSG00000121621	4.35989	2.45975	7.50828	2.84e-12	4.12e-11	17.4845	KIF18A
ENSG00000102053	-3.9307	0.572271	-7.50522	2.89e-12	4.19e-11	17.3234	ZC3H12B
ENSG00000116478	1.49875	6.2469	7.50428	2.91e-12	4.21e-11	17.2782	HDAC1
ENSG00000174576	-4.49897	-2.14305	-7.50171	2.95e-12	4.27e-11	17.4241	NPAS4
ENSG00000110400	-2.87651	5.15338	-7.50159	2.95e-12	4.27e-11	17.1535	NECTIN1
ENSG00000179832	-1.79076	4.82596	-7.50125	2.96e-12	4.27e-11	17.1868	MROH1
ENSG00000165152	-4.16467	3.04167	-7.50081	2.97e-12	4.28e-11	17.1772	PGAP4
ENSG00000154917	-2.63867	6.61936	-7.5007	2.97e-12	4.28e-11	17.1258	RAB6B
ENSG00000115685	-1.11203	5.80192	-7.50023	2.98e-12	4.29e-11	17.17	PPP1R7
ENSG00000196323	-1.29386	4.98284	-7.49713	3.03e-12	4.37e-11	17.1734	ZBTB44
ENSG00000047597	-3.57322	0.916375	-7.49194	3.12e-12	4.5e-11	17.2479	XK
ENSG00000122585	-4.39644	1.47943	-7.49185	3.12e-12	4.5e-11	17.1753	NPY
ENSG00000108960	-1.67803	5.32013	-7.49024	3.15e-12	4.54e-11	17.1123	MMD
ENSG00000126266	-4.17322	-4.19483	-7.48977	3.16e-12	4.54e-11	17.3876	FFAR1
ENSG00000175063	7.15535	4.73492	7.48915	3.17e-12	4.56e-11	17.3718	UBE2C
ENSG00000070159	-3.98065	1.10667	-7.4826	3.3e-12	4.72e-11	17.1601	PTPN3
ENSG00000118193	5.1596	2.62003	7.47942	3.36e-12	4.81e-11	17.3131	KIF14
ENSG00000107518	-3.85374	3.31589	-7.47403	3.46e-12	4.95e-11	17.0245	ATRNL1
ENSG00000152465	-1.30612	3.84168	-7.46614	3.63e-12	5.17e-11	17.0486	NMT2
ENSG00000174501	-1.93819	1.17866	-7.46426	3.66e-12	5.22e-11	17.175	ANKRD36C
ENSG00000151320	-2.61922	5.41581	-7.46249	3.7e-12	5.27e-11	16.9306	AKAP6
ENSG00000068971	-1.42578	5.7753	-7.46229	3.71e-12	5.28e-11	16.947	PPP2R5B
ENSG00000131370	-2.41764	2.13931	-7.45628	3.84e-12	5.45e-11	17.0341	SH3BP5
ENSG00000103855	2.54138	7.03007	7.45601	3.84e-12	5.46e-11	17.0192	CD276
ENSG00000088854	-1.6961	5.33929	-7.44604	4.07e-12	5.77e-11	16.86	C20orf194
ENSG00000166411	-1.44117	4.41876	-7.44225	4.16e-12	5.89e-11	16.8794	IDH3A
ENSG00000043591	-2.81313	1.42414	-7.44041	4.21e-12	5.94e-11	16.9699	ADRB1
ENSG00000140386	-1.44743	4.31148	-7.4398	4.22e-12	5.96e-11	16.8696	SCAPER
ENSG00000184524	-2.98786	5.14531	-7.43898	4.24e-12	5.98e-11	16.7963	CEND1
ENSG00000162545	-2.87002	7.11772	-7.43759	4.27e-12	6.03e-11	16.7587	CAMK2N1
ENSG00000125850	-3.65649	-4.74403	-7.4332	4.38e-12	6.17e-11	17.0696	OVOL2
ENSG00000166897	-4.70755	2.70566	-7.42865	4.5e-12	6.33e-11	16.7648	ELFN2
ENSG00000137267	-2.1508	6.83295	-7.42832	4.51e-12	6.34e-11	16.7185	TUBB2A
ENSG00000175582	-1.09268	7.45988	-7.42772	4.52e-12	6.36e-11	16.7209	RAB6A
ENSG00000156050	-1.55498	3.49188	-7.42037	4.72e-12	6.62e-11	16.7964	FAM161B
ENSG00000235194	-1.77865	3.39599	-7.41953	4.74e-12	6.65e-11	16.7851	PPP1R3E
ENSG00000055070	1.38857	6.80568	7.4175	4.8e-12	6.72e-11	16.7513	SZRD1
ENSG00000116833	4.45603	1.1269	7.41723	4.81e-12	6.73e-11	16.9414	NR5A2
ENSG00000141756	2.75517	7.61366	7.41691	4.81e-12	6.74e-11	16.7748	FKBP10
ENSG00000181754	-2.07164	4.6136	-7.41512	4.86e-12	6.8e-11	16.6974	AMIGO1
ENSG00000152910	-4.14697	0.742789	-7.41478	4.87e-12	6.81e-11	16.7873	CNTNAP4
ENSG00000056291	-3.68086	-5.08452	-7.40837	5.06e-12	7.06e-11	16.9294	NPFFR2
ENSG00000125084	-3.81919	-3.02399	-7.40813	5.06e-12	7.07e-11	16.9291	WNT1
ENSG00000248485	-4.1831	0.899236	-7.4074	5.09e-12	7.09e-11	16.7363	PCP4L1
ENSG00000124251	-2.02474	0.129701	-7.40459	5.17e-12	7.2e-11	16.88	TP53TG5
ENSG00000082397	-3.2169	5.24234	-7.40435	5.18e-12	7.21e-11	16.5944	EPB41L3
ENSG00000111897	-1.66955	8.40123	-7.39973	5.31e-12	7.39e-11	16.5423	SERINC1
ENSG00000185615	-3.63052	1.42802	-7.39586	5.43e-12	7.56e-11	16.6677	PDIA2
ENSG00000151743	-1.56059	2.60616	-7.39574	5.44e-12	7.56e-11	16.7173	AMN1
ENSG00000109339	-2.27578	5.79516	-7.3943	5.48e-12	7.62e-11	16.5433	MAPK10
ENSG00000100276	-2.85076	2.14327	-7.39419	5.49e-12	7.62e-11	16.6597	RASL10A
ENSG00000185272	-4.36762	-1.3631	-7.3941	5.49e-12	7.62e-11	16.7946	RBM11
ENSG00000181856	-2.58714	-0.0834047	-7.38808	5.68e-12	7.87e-11	16.778	SLC2A4
ENSG00000128298	-2.16098	0.738659	-7.38147	5.9e-12	8.16e-11	16.7222	BAIAP2L2
ENSG00000146453	-3.34671	-2.27807	-7.3813	5.91e-12	8.16e-11	16.7762	PNLDC1
ENSG00000189108	-4.32741	-3.63747	-7.37669	6.07e-12	8.37e-11	16.7559	IL1RAPL2
ENSG00000204767	-3.41723	1.19834	-7.37546	6.11e-12	8.42e-11	16.5794	INSYN2B
ENSG00000123545	-1.37314	4.21566	-7.37424	6.15e-12	8.48e-11	16.5077	NDUFAF4
ENSG00000156671	-1.40197	5.71045	-7.37415	6.16e-12	8.48e-11	16.4512	SAMD8
ENSG00000158089	-2.97174	1.10247	-7.37246	6.22e-12	8.56e-11	16.6009	GALNT14
ENSG00000157191	1.88217	6.67972	7.37234	6.22e-12	8.56e-11	16.529	NECAP2
ENSG00000168297	-1.50751	5.01597	-7.37214	6.23e-12	8.56e-11	16.4583	PXK
ENSG00000162951	-3.40646	1.94287	-7.3702	6.3e-12	8.66e-11	16.5079	LRRTM1
ENSG00000148798	-5.0805	2.54594	-7.36943	6.32e-12	8.69e-11	16.4272	INA
ENSG00000104327	-3.76013	0.877035	-7.36544	6.47e-12	8.89e-11	16.5266	CALB1
ENSG00000164270	-4.22207	-2.21386	-7.36391	6.53e-12	8.96e-11	16.662	HTR4
ENSG00000076864	-3.26625	5.36151	-7.36196	6.6e-12	9.05e-11	16.3522	RAP1GAP
ENSG00000166913	-1.15242	8.55554	-7.36033	6.66e-12	9.12e-11	16.3236	YWHAB
ENSG00000161544	-3.18792	1.60425	-7.35986	6.68e-12	9.13e-11	16.4821	CYGB
ENSG00000108852	-2.25887	5.03523	-7.35823	6.74e-12	9.21e-11	16.3585	MPP2
ENSG00000164111	2.66249	9.24877	7.35802	6.75e-12	9.22e-11	16.3694	ANXA5
ENSG00000205090	-1.77178	2.34625	-7.34968	7.08e-12	9.66e-11	16.4638	TMEM240
ENSG00000176928	-2.90733	0.354931	-7.34961	7.09e-12	9.66e-11	16.5272	GCNT4
ENSG00000105137	2.551	5.3888	7.34812	7.15e-12	9.74e-11	16.5258	SYDE1
ENSG00000158480	-1.34951	4.97861	-7.34812	7.15e-12	9.74e-11	16.3294	SPATA2
ENSG00000173930	-3.61479	-4.01341	-7.3471	7.19e-12	9.78e-11	16.5952	SLCO4C1
ENSG00000138698	-1.34018	6.08577	-7.34329	7.35e-12	9.98e-11	16.2691	RAP1GDS1
ENSG00000157764	-1.34318	4.72388	-7.34151	7.42e-12	1.01e-10	16.3023	BRAF
ENSG00000095587	-3.06326	0.335981	-7.34087	7.45e-12	1.01e-10	16.4693	TLL2
ENSG00000115840	-1.31719	5.12101	-7.33737	7.6e-12	1.03e-10	16.2657	SLC25A12
ENSG00000041353	-3.50265	2.3947	-7.33459	7.72e-12	1.05e-10	16.2825	RAB27B
ENSG00000164128	-4.12219	-0.126668	-7.33447	7.73e-12	1.05e-10	16.3988	NPY1R
ENSG00000183255	1.55439	8.91554	7.33177	7.85e-12	1.06e-10	16.2016	PTTG1IP
ENSG00000182372	-1.62956	4.67908	-7.32677	8.08e-12	1.09e-10	16.2112	CLN8
ENSG00000165704	-2.08593	4.45555	-7.32502	8.16e-12	1.1e-10	16.1957	HPRT1
ENSG00000091664	-5.38769	-1.0374	-7.31985	8.4e-12	1.13e-10	16.298	SLC17A6
ENSG00000179148	-3.7433	-2.33676	-7.31939	8.42e-12	1.13e-10	16.4277	ALOXE3
ENSG00000128253	-3.65471	-1.786	-7.3149	8.64e-12	1.16e-10	16.3928	RFPL2
ENSG00000070718	-1.5849	5.23804	-7.31316	8.73e-12	1.17e-10	16.1176	AP3M2
ENSG00000115839	-1.21152	5.85777	-7.31203	8.79e-12	1.18e-10	16.1029	RAB3GAP1
ENSG00000175264	-2.87919	4.43225	-7.30261	9.27e-12	1.24e-10	16.0483	CHST1
ENSG00000188026	-1.24761	4.21352	-7.29997	9.41e-12	1.26e-10	16.0956	RILPL1
ENSG00000120049	-3.24006	2.58866	-7.29972	9.43e-12	1.26e-10	16.0881	KCNIP2
ENSG00000197380	-1.95186	5.26695	-7.29876	9.48e-12	1.27e-10	16.0261	DACT3
ENSG00000157087	-3.68643	4.92613	-7.29118	9.9e-12	1.32e-10	15.9558	ATP2B2
ENSG00000173227	-2.99652	3.26005	-7.2887	1e-11	1.34e-10	16.0069	SYT12
ENSG00000180354	-3.26	7.2713	-7.28452	1.03e-11	1.37e-10	15.8914	MTURN
ENSG00000162636	-1.5297	4.4808	-7.28315	1.04e-11	1.38e-10	15.9787	FAM102B
ENSG00000125166	-1.23931	6.69395	-7.28117	1.05e-11	1.4e-10	15.9083	GOT2
ENSG00000009709	-5.10494	-3.07491	-7.27868	1.06e-11	1.42e-10	16.1917	PAX7
ENSG00000138413	2.38023	7.06365	7.27675	1.07e-11	1.43e-10	15.9997	IDH1
ENSG00000205002	-4.14203	-3.42073	-7.27331	1.1e-11	1.46e-10	16.1837	AARD
ENSG00000151240	-1.86976	5.12247	-7.26596	1.14e-11	1.52e-10	15.8485	DIP2C
ENSG00000165304	6.49272	3.67542	7.26132	1.17e-11	1.56e-10	16.1086	MELK
ENSG00000170419	-4.79766	1.52022	-7.26059	1.18e-11	1.56e-10	15.858	VSTM2A
ENSG00000178999	6.30734	3.50927	7.25896	1.19e-11	1.58e-10	16.0959	AURKB
ENSG00000221946	-4.18327	1.20536	-7.25565	1.21e-11	1.6e-10	15.8686	FXYD7
ENSG00000133116	-2.71311	-0.25644	-7.25265	1.23e-11	1.63e-10	16.0263	KL
ENSG00000108946	-1.15329	7.69913	-7.24858	1.26e-11	1.67e-10	15.7085	PRKAR1A
ENSG00000183570	-2.63468	1.70268	-7.24762	1.27e-11	1.68e-10	15.8812	PCBP3
ENSG00000066422	-0.949081	4.55024	-7.24646	1.28e-11	1.69e-10	15.7941	ZBTB11
ENSG00000120694	-1.67716	6.61802	-7.245	1.29e-11	1.7e-10	15.6992	HSPH1
ENSG00000083454	-3.06736	-0.882816	-7.24431	1.29e-11	1.7e-10	15.991	P2RX5
ENSG00000162456	-5.10862	-3.37462	-7.24263	1.3e-11	1.72e-10	15.999	KNCN
ENSG00000165238	-4.3554	2.89475	-7.23829	1.34e-11	1.76e-10	15.6986	WNK2
ENSG00000107331	-2.84198	7.30659	-7.23603	1.35e-11	1.78e-10	15.6233	ABCA2
ENSG00000148734	-4.04273	-1.79356	-7.23191	1.39e-11	1.82e-10	15.9222	NPFFR1
ENSG00000101773	2.43401	5.22148	7.23055	1.4e-11	1.84e-10	15.8747	RBBP8
ENSG00000108797	-2.29801	5.77041	-7.23041	1.4e-11	1.84e-10	15.6237	CNTNAP1
ENSG00000198353	4.83253	2.46217	7.2296	1.41e-11	1.84e-10	15.943	HOXC4
ENSG00000181982	-1.24404	4.31662	-7.22935	1.41e-11	1.85e-10	15.6967	CCDC149
ENSG00000174950	-3.57592	-4.79557	-7.22864	1.41e-11	1.85e-10	15.9429	CD164L2
ENSG00000214814	-3.44261	-3.49709	-7.22733	1.42e-11	1.86e-10	15.9354	FER1L6
ENSG00000185760	-3.9075	2.2197	-7.22584	1.44e-11	1.88e-10	15.6662	KCNQ5
ENSG00000091972	-2.19932	4.637	-7.22369	1.45e-11	1.9e-10	15.6194	CD200
ENSG00000177301	-2.97726	4.39953	-7.22262	1.46e-11	1.91e-10	15.5993	KCNA2
ENSG00000127152	-3.2548	0.874315	-7.22088	1.48e-11	1.92e-10	15.7503	BCL11B
ENSG00000163798	-0.931408	5.08819	-7.22044	1.48e-11	1.93e-10	15.6259	SLC4A1AP
ENSG00000138107	-1.27893	6.90848	-7.2197	1.49e-11	1.94e-10	15.5596	ACTR1A
ENSG00000127588	-4.02478	-2.37889	-7.21593	1.52e-11	1.98e-10	15.8517	GNG13
ENSG00000065613	-1.59711	4.87131	-7.21544	1.52e-11	1.98e-10	15.583	SLK
ENSG00000103534	-3.11121	-2.62427	-7.20943	1.58e-11	2.05e-10	15.8336	TMC5
ENSG00000135451	6.07918	3.47534	7.20776	1.59e-11	2.07e-10	15.8213	TROAP
ENSG00000138111	-1.40797	3.48688	-7.2037	1.63e-11	2.11e-10	15.5924	MFSD13A
ENSG00000238243	-3.68009	-3.01296	-7.20321	1.63e-11	2.12e-10	15.7985	OR2W3
ENSG00000109654	-1.90412	6.71582	-7.20199	1.64e-11	2.13e-10	15.4536	TRIM2
ENSG00000197102	-2.02738	8.13911	-7.20175	1.65e-11	2.13e-10	15.4311	DYNC1H1
ENSG00000176956	-4.30005	3.15484	-7.19711	1.69e-11	2.19e-10	15.4631	LY6H
ENSG00000166603	-4.71785	-3.30888	-7.19647	1.7e-11	2.19e-10	15.7521	MC4R
ENSG00000162302	-1.39255	5.18912	-7.19596	1.7e-11	2.2e-10	15.4704	RPS6KA4
ENSG00000151553	-1.12243	4.23061	-7.19467	1.71e-11	2.21e-10	15.5144	FAM160B1
ENSG00000177169	-1.45487	5.63955	-7.19298	1.73e-11	2.23e-10	15.4378	ULK1
ENSG00000143847	-2.88337	4.12183	-7.19283	1.73e-11	2.23e-10	15.4446	PPFIA4
ENSG00000105048	-3.61226	0.0928425	-7.19201	1.74e-11	2.24e-10	15.6247	TNNT1
ENSG00000165434	-2.6089	5.57723	-7.19099	1.75e-11	2.26e-10	15.4023	PGM2L1
ENSG00000168078	6.95817	4.36012	7.18844	1.77e-11	2.29e-10	15.7168	PBK
ENSG00000118705	1.49373	8.33787	7.18535	1.81e-11	2.33e-10	15.3975	RPN2
ENSG00000160209	-1.48477	7.21268	-7.18301	1.83e-11	2.36e-10	15.3461	PDXK
ENSG00000233932	-2.786	-2.82771	-7.16889	1.98e-11	2.54e-10	15.6153	CTXN2
ENSG00000159131	1.22021	6.36035	7.16449	2.03e-11	2.61e-10	15.3508	GART
ENSG00000104365	1.18791	5.89465	7.16377	2.04e-11	2.62e-10	15.3725	IKBKB
ENSG00000129951	-4.51727	0.449099	-7.16305	2.05e-11	2.63e-10	15.3794	PLPPR3
ENSG00000284753	2.71747	0.642233	7.15509	2.14e-11	2.74e-10	15.5398	EEF1AKMT4
ENSG00000108819	-1.65256	6.42806	-7.15426	2.15e-11	2.75e-10	15.1986	PPP1R9B
ENSG00000203685	-3.65556	4.06432	-7.15281	2.17e-11	2.77e-10	15.2052	STUM
ENSG00000103174	-1.29176	3.83005	-7.15215	2.18e-11	2.78e-10	15.2923	NAGPA
ENSG00000130414	-0.826429	6.60741	-7.15161	2.19e-11	2.79e-10	15.1976	NDUFA10
ENSG00000010404	-2.33296	3.71559	-7.14675	2.25e-11	2.86e-10	15.2215	IDS
ENSG00000186854	-3.0037	0.111093	-7.14502	2.27e-11	2.89e-10	15.4028	TRABD2A
ENSG00000119986	-1.81536	2.57943	-7.14355	2.29e-11	2.91e-10	15.2965	AVPI1
ENSG00000197283	-1.93897	5.42026	-7.13625	2.38e-11	3.02e-10	15.1168	SYNGAP1
ENSG00000100156	-2.79426	-0.407343	-7.13081	2.46e-11	3.11e-10	15.3578	SLC16A8
ENSG00000085832	-1.41033	6.55352	-7.12943	2.48e-11	3.14e-10	15.0632	EPS15
ENSG00000133059	-1.69609	4.97398	-7.1268	2.51e-11	3.18e-10	15.0846	DSTYK
ENSG00000117519	2.23265	9.6262	7.12671	2.52e-11	3.18e-10	15.0566	CNN3
ENSG00000164100	-4.91556	-1.29975	-7.12656	2.52e-11	3.18e-10	15.2752	NDST3
ENSG00000143674	-2.73813	-0.105313	-7.12628	2.52e-11	3.19e-10	15.323	MAP3K21
ENSG00000068001	2.17863	5.90256	7.12573	2.53e-11	3.2e-10	15.2322	HYAL2
ENSG00000155966	-4.49021	0.291569	-7.12285	2.57e-11	3.24e-10	15.169	AFF2
ENSG00000133019	-3.91245	2.61725	-7.12272	2.57e-11	3.25e-10	15.0793	CHRM3
ENSG00000065675	-2.50361	1.54221	-7.12068	2.6e-11	3.28e-10	15.1979	PRKCQ
ENSG00000233954	2.31323	3.38785	7.11755	2.65e-11	3.34e-10	15.3171	UQCRHL
ENSG00000133958	-2.74911	2.88163	-7.11189	2.73e-11	3.44e-10	15.0498	UNC79
ENSG00000000003	2.81607	6.40586	7.11036	2.76e-11	3.47e-10	15.1572	TSPAN6
ENSG00000198225	2.16304	1.44639	7.10776	2.8e-11	3.51e-10	15.2841	FKBP1C
ENSG00000155660	2.463	7.82447	7.10736	2.81e-11	3.52e-10	15.0203	PDIA4
ENSG00000001461	-2.58064	5.38945	-7.10557	2.83e-11	3.55e-10	14.9334	NIPAL3
ENSG00000152969	-3.95561	-1.87632	-7.10455	2.85e-11	3.57e-10	15.228	JAKMIP1
ENSG00000144596	-3.68814	0.63105	-7.09905	2.94e-11	3.68e-10	15.0658	GRIP2
ENSG00000112290	-2.62734	5.21813	-7.09566	3e-11	3.74e-10	14.8821	WASF1
ENSG00000167676	-3.12712	0.629328	-7.09176	3.06e-11	3.82e-10	15.0637	PLIN4
ENSG00000167680	-3.02786	4.75144	-7.09035	3.09e-11	3.85e-10	14.8557	SEMA6B
ENSG00000165370	-4.44155	-3.41301	-7.08914	3.11e-11	3.87e-10	15.171	GPR101
ENSG00000260903	-4.70258	-0.61485	-7.08693	3.15e-11	3.92e-10	15.0204	XKR7
ENSG00000058404	-3.85753	5.18948	-7.08407	3.2e-11	3.98e-10	14.7967	CAMK2B
ENSG00000070444	-1.44674	4.33115	-7.08391	3.2e-11	3.98e-10	14.8816	MNT
ENSG00000180198	2.53392	5.0094	7.08208	3.23e-11	4.02e-10	15.0742	RCC1
ENSG00000101349	-4.68098	0.311157	-7.07981	3.28e-11	4.07e-10	14.9196	PAK5
ENSG00000187848	-4.37945	-3.46427	-7.07967	3.28e-11	4.07e-10	15.1215	P2RX2
ENSG00000131747	7.11517	6.37829	7.07945	3.28e-11	4.07e-10	15.1293	TOP2A
ENSG00000137812	4.86764	3.22639	7.07604	3.35e-11	4.15e-10	15.114	KNL1
ENSG00000067221	-1.38136	5.18079	-7.07485	3.37e-11	4.17e-10	14.8008	STOML1
ENSG00000157077	-1.61201	4.93341	-7.0705	3.45e-11	4.26e-10	14.778	ZFYVE9
ENSG00000174521	-3.71461	2.43768	-7.06856	3.49e-11	4.31e-10	14.7939	TTC9B
ENSG00000171303	-3.10068	1.90597	-7.06678	3.52e-11	4.35e-10	14.8387	KCNK3
ENSG00000198399	-1.28427	4.39128	-7.06501	3.56e-11	4.39e-10	14.7819	ITSN2
ENSG00000157388	-2.56788	2.2841	-7.06422	3.58e-11	4.41e-10	14.831	CACNA1D
ENSG00000068489	2.69263	4.60026	7.05968	3.67e-11	4.52e-10	14.9759	PRR11
ENSG00000102471	-1.83109	5.64566	-7.05303	3.81e-11	4.68e-10	14.6542	NDFIP2
ENSG00000085840	3.95669	2.57638	7.05232	3.82e-11	4.7e-10	14.9857	ORC1
ENSG00000164086	-1.81594	4.57121	-7.05198	3.83e-11	4.71e-10	14.6826	DUSP7
ENSG00000088930	1.41181	6.64973	7.05143	3.84e-11	4.72e-10	14.7212	XRN2
ENSG00000067840	-2.78641	6.2653	-7.046	3.96e-11	4.86e-10	14.5844	PDZD4
ENSG00000215012	-1.52698	4.17572	-7.042	4.05e-11	4.97e-10	14.6553	RTL10
ENSG00000109738	-2.15542	4.35268	-7.0416	4.06e-11	4.97e-10	14.6231	GLRB
ENSG00000172031	-2.22752	1.49279	-7.04037	4.09e-11	5.01e-10	14.7846	EPHX4
ENSG00000079102	-2.55578	2.19565	-7.03946	4.11e-11	5.03e-10	14.7025	RUNX1T1
ENSG00000205581	1.37359	7.10414	7.03886	4.12e-11	5.04e-10	14.6286	HMGN1
ENSG00000015171	-1.36146	6.15294	-7.03869	4.13e-11	5.04e-10	14.5731	ZMYND11
ENSG00000131018	-2.19321	5.90343	-7.03803	4.14e-11	5.06e-10	14.5576	SYNE1
ENSG00000142459	-1.7312	5.55295	-7.03733	4.16e-11	5.08e-10	14.5726	EVI5L
ENSG00000107643	-1.50296	4.67182	-7.03686	4.17e-11	5.09e-10	14.6065	MAPK8
ENSG00000105223	-1.70936	8.20383	-7.0336	4.25e-11	5.17e-10	14.5032	PLD3
ENSG00000105278	-4.18162	0.409209	-7.02782	4.39e-11	5.34e-10	14.6588	ZFR2
ENSG00000156970	4.94066	3.17851	7.02759	4.39e-11	5.34e-10	14.8527	BUB1B
ENSG00000107242	-2.55121	1.93796	-7.02647	4.42e-11	5.37e-10	14.6508	PIP5K1B
ENSG00000166619	-1.26611	6.72547	-7.026	4.43e-11	5.38e-10	14.4921	BLCAP
ENSG00000171045	-1.4239	3.26705	-7.02387	4.48e-11	5.44e-10	14.6137	TSNARE1
ENSG00000063438	-3.05366	-3.51473	-7.01542	4.7e-11	5.7e-10	14.7853	AHRR
ENSG00000166558	-3.56943	-3.26588	-7.01355	4.75e-11	5.75e-10	14.7702	SLC38A8
ENSG00000152413	-2.01641	3.9547	-7.01146	4.81e-11	5.81e-10	14.478	HOMER1
ENSG00000120899	-2.35092	5.77921	-7.01107	4.82e-11	5.82e-10	14.4092	PTK2B
ENSG00000125851	-4.94584	2.12976	-7.01011	4.84e-11	5.85e-10	14.4458	PCSK2
ENSG00000159363	-1.58554	6.39903	-7.00777	4.91e-11	5.92e-10	14.3928	ATP13A2
ENSG00000165891	4.70038	2.83864	7.00697	4.93e-11	5.95e-10	14.7418	E2F7
ENSG00000129810	4.86583	1.78128	7.00408	5.01e-11	6.04e-10	14.7132	SGO1
ENSG00000175416	-1.26609	6.13376	-7.00183	5.07e-11	6.11e-10	14.374	CLTB
ENSG00000158828	-1.62136	5.17562	-7.00163	5.08e-11	6.11e-10	14.3913	PINK1
ENSG00000205116	-4.28728	-2.11211	-7.00162	5.08e-11	6.11e-10	14.6633	TMEM88B
ENSG00000159398	-3.57752	-3.50831	-6.99619	5.23e-11	6.3e-10	14.6786	CES5A
ENSG00000145362	-2.32127	7.47838	-6.99575	5.25e-11	6.31e-10	14.2974	ANK2
ENSG00000111911	-1.34775	5.27259	-6.99486	5.27e-11	6.34e-10	14.3593	HINT3
ENSG00000153234	-2.42993	2.41483	-6.99344	5.32e-11	6.39e-10	14.4423	NR4A2
ENSG00000165995	-2.76788	2.86175	-6.99311	5.32e-11	6.4e-10	14.3984	CACNB2
ENSG00000072506	1.60625	6.53197	6.98894	5.45e-11	6.54e-10	14.3961	HSD17B10
ENSG00000140992	-1.34869	4.89814	-6.98803	5.48e-11	6.57e-10	14.3352	PDPK1
ENSG00000155366	2.24377	7.60866	6.98741	5.5e-11	6.59e-10	14.3621	RHOC
ENSG00000111181	-1.99534	2.39477	-6.98723	5.5e-11	6.59e-10	14.4382	SLC6A12
ENSG00000139970	-3.6199	6.52944	-6.98351	5.62e-11	6.73e-10	14.2282	RTN1
ENSG00000105696	-2.42522	6.75048	-6.98052	5.71e-11	6.84e-10	14.2228	TMEM59L
ENSG00000198910	-4.46843	3.5987	-6.97812	5.79e-11	6.92e-10	14.2386	L1CAM
ENSG00000124243	-1.75113	3.2214	-6.97579	5.87e-11	7e-10	14.3353	BCAS4
ENSG00000104147	3.75841	0.275343	6.9738	5.93e-11	7.07e-10	14.5398	OIP5
ENSG00000196227	-1.45874	4.90741	-6.96936	6.08e-11	7.25e-10	14.2297	FAM217B
ENSG00000005882	-1.29136	4.9541	-6.96886	6.1e-11	7.26e-10	14.2307	PDK2
ENSG00000162949	-4.13249	-3.17807	-6.96695	6.16e-11	7.34e-10	14.5104	CAPN13
ENSG00000165553	-4.87355	-1.37477	-6.96628	6.18e-11	7.36e-10	14.4079	NGB
ENSG00000154429	-1.74169	5.46537	-6.96477	6.24e-11	7.41e-10	14.1776	CCSAP
ENSG00000132824	-1.15495	7.49093	-6.96297	6.3e-11	7.48e-10	14.1337	SERINC3
ENSG00000154839	4.77289	2.62499	6.96282	6.3e-11	7.48e-10	14.5047	SKA1
ENSG00000125871	1.61339	4.44071	6.9598	6.41e-11	7.61e-10	14.39	MGME1
ENSG00000145819	-1.76147	5.14004	-6.95767	6.49e-11	7.69e-10	14.1481	ARHGAP26
ENSG00000185129	-1.26172	5.19375	-6.95586	6.55e-11	7.76e-10	14.1516	PURA
ENSG00000111913	-2.62555	3.40055	-6.95506	6.58e-11	7.79e-10	14.1706	RIPOR2
ENSG00000172348	-3.80405	4.48248	-6.9549	6.59e-11	7.8e-10	14.1032	RCAN2
ENSG00000187566	-2.72841	0.759671	-6.95103	6.73e-11	7.97e-10	14.3164	NHLRC1
ENSG00000169105	2.37179	5.19429	6.94882	6.82e-11	8.06e-10	14.3294	CHST14
ENSG00000138794	2.27996	3.55443	6.94718	6.88e-11	8.13e-10	14.3876	CASP6
ENSG00000171224	-2.5275	2.7619	-6.94504	6.96e-11	8.21e-10	14.1529	FAM241B
ENSG00000180878	-2.9982	-3.23683	-6.94209	7.08e-11	8.34e-10	14.3897	C11orf42
ENSG00000172380	2.23416	7.06191	6.94198	7.08e-11	8.35e-10	14.1447	GNG12
ENSG00000186908	-1.22165	5.66827	-6.94107	7.12e-11	8.38e-10	14.0563	ZDHHC17
ENSG00000169299	1.59623	5.04233	6.94079	7.13e-11	8.39e-10	14.245	PGM2
ENSG00000157985	-2.17031	6.23752	-6.93985	7.16e-11	8.43e-10	14.0135	AGAP1
ENSG00000113163	-1.16872	5.27463	-6.93936	7.18e-11	8.45e-10	14.062	CERT1
ENSG00000176244	-3.07508	3.45967	-6.93838	7.22e-11	8.49e-10	14.0615	ACBD7
ENSG00000184916	-1.92623	3.38574	-6.93582	7.33e-11	8.61e-10	14.0975	JAG2
ENSG00000240891	-3.14508	1.44319	-6.9355	7.34e-11	8.62e-10	14.1496	PLCXD2
ENSG00000136881	-2.4723	-1.18012	-6.93546	7.34e-11	8.62e-10	14.3312	BAAT
ENSG00000108861	-1.31457	6.34626	-6.93459	7.38e-11	8.65e-10	13.9998	DUSP3
ENSG00000273604	-2.29243	2.75058	-6.93385	7.41e-11	8.69e-10	14.1052	EPOP
ENSG00000169220	-2.30866	2.92503	-6.93212	7.48e-11	8.77e-10	14.0858	RGS14
ENSG00000010282	-3.52733	2.34642	-6.92861	7.63e-11	8.92e-10	14.0384	HHATL
ENSG00000031003	-1.2528	5.0667	-6.92811	7.65e-11	8.95e-10	14.0056	FAM13B
ENSG00000105290	-2.96584	7.68782	-6.92624	7.73e-11	9.03e-10	13.9098	APLP1
ENSG00000154309	1.5966	4.35985	6.92585	7.74e-11	9.04e-10	14.2113	DISP1
ENSG00000189057	5.65463	2.87507	6.91789	8.09e-11	9.44e-10	14.2608	FAM111B
ENSG00000145242	-3.15065	2.52243	-6.91521	8.22e-11	9.58e-10	13.9749	EPHA5
ENSG00000165501	2.5135	2.98227	6.90804	8.55e-11	9.94e-10	14.195	LRR1
ENSG00000149257	3.62824	7.25722	6.90762	8.57e-11	9.96e-10	14.044	SERPINH1
ENSG00000102104	-3.69468	-4.90366	-6.9049	8.7e-11	1.01e-09	14.1957	RS1
ENSG00000107959	-1.36919	5.24495	-6.90479	8.71e-11	1.01e-09	13.8686	PITRM1
ENSG00000022567	-1.86543	3.45809	-6.90318	8.78e-11	1.02e-09	13.9197	SLC45A4
ENSG00000106462	4.2649	4.97298	6.89917	8.98e-11	1.04e-09	14.1408	EZH2
ENSG00000144119	-4.65801	-0.556676	-6.89618	9.13e-11	1.06e-09	13.9805	C1QL2
ENSG00000176401	-1.49578	2.38311	-6.89505	9.19e-11	1.07e-09	13.9762	EID2B
ENSG00000115756	-1.71478	5.44428	-6.89266	9.31e-11	1.08e-09	13.7863	HPCAL1
ENSG00000041982	4.05988	8.98544	6.89106	9.39e-11	1.09e-09	13.8567	TNC
ENSG00000171243	-3.84246	-0.901041	-6.89015	9.44e-11	1.09e-09	14.0275	SOSTDC1
ENSG00000123219	4.33874	3.12633	6.88705	9.6e-11	1.11e-09	14.0984	CENPK
ENSG00000187498	4.65128	8.49364	6.88682	9.62e-11	1.11e-09	13.9124	COL4A1
ENSG00000197217	-1.58988	4.99074	-6.88675	9.62e-11	1.11e-09	13.7724	ENTPD4
ENSG00000163644	-1.85102	5.53824	-6.88502	9.71e-11	1.12e-09	13.7385	PPM1K
ENSG00000116157	2.89424	4.61487	6.88386	9.78e-11	1.13e-09	14.0322	GPX7
ENSG00000234965	-3.18764	-1.89216	-6.88004	9.98e-11	1.15e-09	14.0343	SHISA8
ENSG00000158526	-1.07849	6.03291	-6.87766	1.01e-10	1.17e-09	13.7046	TSR2
ENSG00000117262	1.26755	2.63099	6.87628	1.02e-10	1.17e-09	14.0058	GPR89A
ENSG00000187735	1.30917	6.62285	6.87292	1.04e-10	1.2e-09	13.7438	TCEA1
ENSG00000145692	-3.81204	-3.64746	-6.87129	1.05e-10	1.2e-09	14.0086	BHMT
ENSG00000087258	-3.14842	6.65577	-6.86872	1.06e-10	1.22e-09	13.606	GNAO1
ENSG00000111247	3.29826	3.26071	6.86691	1.07e-10	1.23e-09	13.9816	RAD51AP1
ENSG00000165300	-3.13502	2.7277	-6.86445	1.09e-10	1.25e-09	13.6888	SLITRK5
ENSG00000165490	3.41721	2.77657	6.8619	1.1e-10	1.27e-09	13.9609	DDIAS
ENSG00000073910	-1.91847	4.78735	-6.86102	1.11e-10	1.27e-09	13.6297	FRY
ENSG00000090889	4.69733	4.29544	6.85922	1.12e-10	1.28e-09	13.9437	KIF4A
ENSG00000108061	-1.2307	4.96217	-6.85911	1.12e-10	1.28e-09	13.6361	SHOC2
ENSG00000175497	-4.03774	2.25213	-6.85808	1.13e-10	1.29e-09	13.6415	DPP10
ENSG00000178502	-1.89824	2.26038	-6.8568	1.14e-10	1.3e-09	13.7486	KLHL11
ENSG00000184613	-3.41551	5.45922	-6.85328	1.16e-10	1.32e-09	13.5371	NELL2
ENSG00000184160	-3.76644	-0.752121	-6.85255	1.16e-10	1.33e-09	13.8188	ADRA2C
ENSG00000231824	-3.7704	-3.78691	-6.85192	1.17e-10	1.33e-09	13.9071	AKAIN1
ENSG00000168350	-2.58086	0.265872	-6.85187	1.17e-10	1.33e-09	13.8214	DEGS2
ENSG00000162782	-3.72441	-2.88477	-6.85074	1.17e-10	1.34e-09	13.8891	TDRD5
ENSG00000183117	-3.02488	2.84383	-6.85045	1.18e-10	1.34e-09	13.6115	CSMD1
ENSG00000165959	-2.06711	3.76053	-6.84939	1.18e-10	1.35e-09	13.6023	CLMN
ENSG00000214376	-3.40771	-0.527984	-6.84867	1.19e-10	1.35e-09	13.8053	VSTM5
ENSG00000072858	-2.75263	2.39782	-6.84753	1.2e-10	1.36e-09	13.6333	SIDT1
ENSG00000188848	-4.91943	-2.17538	-6.84628	1.2e-10	1.37e-09	13.8052	BEND4
ENSG00000161243	-2.65693	1.9395	-6.84557	1.21e-10	1.37e-09	13.6596	FBXO27
ENSG00000111790	-1.08235	5.41354	-6.84358	1.22e-10	1.39e-09	13.5401	FGFR1OP2
ENSG00000054356	-4.40344	4.65297	-6.84227	1.23e-10	1.39e-09	13.4774	PTPRN
ENSG00000204442	-3.38925	2.52746	-6.83484	1.28e-10	1.45e-09	13.5279	FAM155A
ENSG00000093009	5.34998	3.22169	6.83274	1.3e-10	1.47e-09	13.813	CDC45
ENSG00000104892	-2.93245	-3.90414	-6.82786	1.33e-10	1.51e-09	13.7853	KLC3
ENSG00000170374	-3.38461	-3.23399	-6.82717	1.34e-10	1.51e-09	13.773	SP7
ENSG00000130751	-2.50667	1.45543	-6.82711	1.34e-10	1.51e-09	13.6092	NPAS1
ENSG00000133460	-1.57922	3.215	-6.82514	1.35e-10	1.53e-09	13.5277	SLC2A11
ENSG00000105641	-3.46906	-3.21972	-6.81886	1.4e-10	1.58e-09	13.7283	SLC5A5
ENSG00000188011	-4.13328	0.783522	-6.81778	1.41e-10	1.59e-09	13.4957	RTP5
ENSG00000152894	-1.74517	5.28698	-6.81761	1.41e-10	1.59e-09	13.3838	PTPRK
ENSG00000059122	-1.25413	5.63113	-6.81565	1.42e-10	1.6e-09	13.3764	FLYWCH1
ENSG00000128708	1.33548	5.7004	6.81472	1.43e-10	1.61e-09	13.4903	HAT1
ENSG00000131263	-1.02746	5.91521	-6.81339	1.44e-10	1.62e-09	13.3621	RLIM
ENSG00000117069	-3.73611	1.44925	-6.81226	1.45e-10	1.63e-09	13.4479	ST6GALNAC5
ENSG00000166819	-2.6405	0.23445	-6.81132	1.46e-10	1.64e-09	13.602	PLIN1
ENSG00000162630	-3.16707	2.41605	-6.80666	1.5e-10	1.68e-09	13.391	B3GALT2
ENSG00000213672	-1.37176	5.29638	-6.80661	1.5e-10	1.68e-09	13.3353	NCKIPSD
ENSG00000213719	3.16408	7.75912	6.80641	1.5e-10	1.68e-09	13.4244	CLIC1
ENSG00000166783	-1.15791	5.95045	-6.80556	1.51e-10	1.69e-09	13.315	MARF1
ENSG00000172006	-1.18243	3.15588	-6.80518	1.51e-10	1.69e-09	13.4524	ZNF554
ENSG00000108840	-1.34676	6.15934	-6.80492	1.51e-10	1.69e-09	13.301	HDAC5
ENSG00000129245	-1.2558	5.61356	-6.80128	1.54e-10	1.72e-09	13.2995	FXR2
ENSG00000186111	-1.71793	6.46514	-6.79896	1.56e-10	1.74e-09	13.2536	PIP5K1C
ENSG00000197901	-4.46196	-2.25175	-6.79533	1.59e-10	1.78e-09	13.5555	SLC22A6
ENSG00000075218	4.90209	3.58705	6.79497	1.6e-10	1.78e-09	13.61	GTSE1
ENSG00000135250	-1.23017	6.52332	-6.79484	1.6e-10	1.78e-09	13.2402	SRPK2
ENSG00000166816	-2.27878	2.7592	-6.79224	1.62e-10	1.8e-09	13.3394	LDHD
ENSG00000029725	-1.15339	5.81014	-6.79026	1.64e-10	1.82e-09	13.2371	RABEP1
ENSG00000148158	-1.88172	4.83416	-6.78909	1.65e-10	1.83e-09	13.2405	SNX30
ENSG00000167889	-3.06415	3.78949	-6.78746	1.66e-10	1.85e-09	13.2327	MGAT5B
ENSG00000184985	-2.66057	3.77378	-6.7852	1.68e-10	1.87e-09	13.2335	SORCS2
ENSG00000072071	-2.00983	6.62443	-6.7835	1.7e-10	1.89e-09	13.1619	ADGRL1
ENSG00000243156	-2.31577	4.183	-6.78333	1.7e-10	1.89e-09	13.2189	MICAL3
ENSG00000197753	-2.74025	-0.433557	-6.78281	1.71e-10	1.89e-09	13.4793	LHFPL5
ENSG00000151846	1.98408	1.27834	6.78234	1.71e-10	1.9e-09	13.5401	PABPC3
ENSG00000167553	3.84906	6.0833	6.78151	1.72e-10	1.91e-09	13.4605	TUBA1C
ENSG00000169116	-3.27079	3.62658	-6.78017	1.73e-10	1.92e-09	13.1937	PARM1
ENSG00000068308	-1.01524	6.32459	-6.77954	1.74e-10	1.92e-09	13.1681	OTUD5
ENSG00000166736	-4.1155	-3.82863	-6.77408	1.79e-10	1.98e-09	13.4914	HTR3A
ENSG00000106701	-1.8618	3.63061	-6.77394	1.79e-10	1.98e-09	13.2114	FSD1L
ENSG00000165832	-1.32276	4.05636	-6.77346	1.8e-10	1.98e-09	13.2135	TRUB1
ENSG00000143545	2.99703	4.43896	6.77184	1.81e-10	2e-09	13.4427	RAB13
ENSG00000000460	1.85585	2.89918	6.77076	1.82e-10	2.01e-09	13.4508	C1orf112
ENSG00000198670	-3.52595	-3.80959	-6.76874	1.84e-10	2.03e-09	13.4683	LPA
ENSG00000166503	-1.19753	6.08108	-6.76873	1.84e-10	2.03e-09	13.1122	HDGFL3
ENSG00000134757	-3.22716	-5.40774	-6.76807	1.85e-10	2.04e-09	13.4706	DSG3
ENSG00000158258	-3.75241	4.32312	-6.76624	1.87e-10	2.06e-09	13.086	CLSTN2
ENSG00000165272	-2.72606	0.990897	-6.76258	1.91e-10	2.1e-09	13.2823	AQP3
ENSG00000140682	3.36487	5.16089	6.76197	1.91e-10	2.11e-09	13.3765	TGFB1I1
ENSG00000155561	1.5603	6.30896	6.76157	1.92e-10	2.11e-09	13.177	NUP205
ENSG00000187164	-2.74152	5.21782	-6.76069	1.93e-10	2.12e-09	13.0551	SHTN1
ENSG00000115598	-3.63022	-2.3576	-6.75933	1.94e-10	2.13e-09	13.3932	IL1RL2
ENSG00000159720	-1.19682	7.09508	-6.75541	1.98e-10	2.18e-09	13.0163	ATP6V0D1
ENSG00000177692	-1.21402	1.22352	-6.75389	2e-10	2.2e-09	13.3156	DNAJC28
ENSG00000172936	2.24168	5.62023	6.75249	2.02e-10	2.21e-09	13.2343	MYD88
ENSG00000064270	-2.88209	-0.405185	-6.75066	2.04e-10	2.23e-09	13.3009	ATP2C2
ENSG00000171320	4.76092	2.67579	6.74954	2.05e-10	2.25e-09	13.3744	ESCO2
ENSG00000164924	-1.04013	9.18674	-6.74773	2.07e-10	2.27e-09	12.9464	YWHAZ
ENSG00000142609	-3.22839	-0.370165	-6.74736	2.07e-10	2.27e-09	13.264	CFAP74
ENSG00000128683	-3.68525	3.98	-6.74715	2.08e-10	2.27e-09	12.9942	GAD1
ENSG00000156052	-1.27249	6.79669	-6.74617	2.09e-10	2.28e-09	12.9714	GNAQ
ENSG00000166402	-2.18914	5.2273	-6.74391	2.11e-10	2.31e-09	12.9774	TUB
ENSG00000149182	-0.889605	6.60279	-6.74305	2.12e-10	2.32e-09	12.9679	ARFGAP2
ENSG00000136478	-1.37543	5.96504	-6.74246	2.13e-10	2.33e-09	12.9696	TEX2
ENSG00000188582	-3.75818	0.0903669	-6.74119	2.14e-10	2.34e-09	13.1638	PAQR9
ENSG00000177602	4.13257	0.943336	6.74057	2.15e-10	2.35e-09	13.3199	HASPIN
ENSG00000166342	-4.23695	1.48712	-6.73659	2.2e-10	2.4e-09	13.0149	NETO1
ENSG00000133030	-1.5918	7.46764	-6.7359	2.21e-10	2.41e-09	12.8982	MPRIP
ENSG00000157456	5.09795	4.24759	6.73298	2.24e-10	2.45e-09	13.2791	CCNB2
ENSG00000105701	-1.22539	8.33056	-6.73217	2.25e-10	2.45e-09	12.8707	FKBP8
ENSG00000205269	-1.52204	4.92475	-6.72413	2.35e-10	2.56e-09	12.901	TMEM170B
ENSG00000106536	-3.81371	-1.28075	-6.72317	2.37e-10	2.57e-09	13.1547	POU6F2
ENSG00000119121	-3.0163	-0.23906	-6.7231	2.37e-10	2.57e-09	13.1367	TRPM6
ENSG00000100241	-2.15689	6.76401	-6.72147	2.39e-10	2.59e-09	12.824	SBF1
ENSG00000159248	-4.80705	-2.48813	-6.71978	2.41e-10	2.62e-09	13.1508	GJD2
ENSG00000163602	-1.27426	5.18242	-6.71866	2.43e-10	2.63e-09	12.8703	RYBP
ENSG00000105270	-1.84514	7.69175	-6.71585	2.46e-10	2.67e-09	12.7842	CLIP3
ENSG00000196220	-2.08556	5.28352	-6.71342	2.5e-10	2.7e-09	12.8152	SRGAP3
ENSG00000130649	-2.96567	-0.0104613	-6.71253	2.51e-10	2.71e-09	13.0725	CYP2E1
ENSG00000176058	-1.57314	4.4275	-6.70718	2.58e-10	2.79e-09	12.828	TPRN
ENSG00000108387	-2.86664	5.72606	-6.70569	2.6e-10	2.81e-09	12.747	SEPTIN4
ENSG00000167702	-2.24868	4.38625	-6.70559	2.61e-10	2.81e-09	12.7973	KIFC2
ENSG00000158402	4.66932	2.1794	6.70371	2.63e-10	2.84e-09	13.1345	CDC25C
ENSG00000122194	-3.1849	-4.87825	-6.70092	2.67e-10	2.88e-09	13.1199	PLG
ENSG00000163625	-1.2631	6.06609	-6.70028	2.68e-10	2.89e-09	12.7441	WDFY3
ENSG00000164796	-4.06873	0.55522	-6.69932	2.7e-10	2.9e-09	12.8815	CSMD3
ENSG00000212864	-1.96204	4.04189	-6.69643	2.74e-10	2.95e-09	12.7727	RNF208
ENSG00000140612	1.65181	6.71193	6.69566	2.75e-10	2.96e-09	12.805	SEC11A
ENSG00000179477	-3.49639	-3.15867	-6.69299	2.79e-10	3e-09	13.0618	ALOX12B
ENSG00000144283	-1.98008	5.88305	-6.69253	2.8e-10	3.01e-09	12.6906	PKP4
ENSG00000123136	1.82201	6.5105	6.68723	2.88e-10	3.09e-09	12.7832	DDX39A
ENSG00000101290	-1.2582	7.08881	-6.68636	2.89e-10	3.11e-09	12.6456	CDS2
ENSG00000183765	2.55986	2.98101	6.68505	2.91e-10	3.12e-09	13.0117	CHEK2
ENSG00000019485	-1.49285	3.56688	-6.68479	2.92e-10	3.13e-09	12.7587	PRDM11
ENSG00000163430	2.60602	7.86427	6.68461	2.92e-10	3.13e-09	12.7329	FSTL1
ENSG00000155980	-4.04677	6.52747	-6.68424	2.93e-10	3.13e-09	12.6066	KIF5A
ENSG00000067064	-1.50338	5.54135	-6.68194	2.96e-10	3.17e-09	12.6553	IDI1
ENSG00000102924	-4.74333	-1.14674	-6.68043	2.99e-10	3.19e-09	12.8648	CBLN1
ENSG00000166130	2.82488	4.493	6.68016	2.99e-10	3.2e-09	12.9494	IKBIP
ENSG00000214402	-3.83512	0.643374	-6.68	3e-10	3.2e-09	12.7866	LCNL1
ENSG00000133878	-3.30829	3.21448	-6.67803	3.03e-10	3.23e-09	12.661	DUSP26
ENSG00000153707	-2.61918	5.34708	-6.67688	3.05e-10	3.25e-09	12.6061	PTPRD
ENSG00000180929	-3.5841	0.415577	-6.67548	3.07e-10	3.27e-09	12.7972	GPR62
ENSG00000095787	-1.0404	6.67825	-6.67483	3.08e-10	3.28e-09	12.5977	WAC
ENSG00000196535	-1.99494	5.65452	-6.67409	3.09e-10	3.29e-09	12.5973	MYO18A
ENSG00000104870	2.19078	7.47183	6.67225	3.12e-10	3.32e-09	12.6669	FCGRT
ENSG00000091986	3.21704	7.2691	6.67138	3.14e-10	3.34e-09	12.7436	CCDC80
ENSG00000115616	-3.92504	-2.06934	-6.67109	3.14e-10	3.34e-09	12.909	SLC9A2
ENSG00000077080	-4.23768	1.92881	-6.67028	3.16e-10	3.35e-09	12.6399	ACTL6B
ENSG00000145214	-1.61801	4.18656	-6.67024	3.16e-10	3.35e-09	12.6406	DGKQ
ENSG00000101057	7.33018	4.9678	6.66911	3.18e-10	3.37e-09	12.9539	MYBL2
ENSG00000150510	-2.18191	3.2576	-6.66552	3.24e-10	3.44e-09	12.6372	FAM124A
ENSG00000136457	-3.57541	-1.75431	-6.66485	3.25e-10	3.45e-09	12.8763	CHAD
ENSG00000151704	-2.96858	-2.59355	-6.66445	3.26e-10	3.45e-09	12.9104	KCNJ1
ENSG00000002586	2.9458	9.11062	6.66301	3.29e-10	3.48e-09	12.5762	CD99
ENSG00000156687	-3.84225	1.54904	-6.65884	3.36e-10	3.55e-09	12.6157	UNC5D
ENSG00000151725	4.78748	4.15304	6.6578	3.38e-10	3.57e-09	12.8823	CENPU
ENSG00000130294	-3.72703	7.60473	-6.65523	3.43e-10	3.61e-09	12.446	KIF1A
ENSG00000188211	-2.48593	0.775142	-6.65502	3.43e-10	3.61e-09	12.7466	NCR3LG1
ENSG00000089685	6.34094	5.52457	6.65224	3.48e-10	3.67e-09	12.8544	BIRC5
ENSG00000108669	-1.71279	5.42179	-6.65167	3.49e-10	3.68e-09	12.4916	CYTH1
ENSG00000183723	-2.17858	5.445	-6.6456	3.61e-10	3.8e-09	12.4468	CMTM4
ENSG00000135631	-1.53068	5.32316	-6.64215	3.68e-10	3.86e-09	12.4496	RAB11FIP5
ENSG00000101665	-1.76313	3.55772	-6.63767	3.77e-10	3.95e-09	12.4939	SMAD7
ENSG00000117322	-3.28795	-4.9603	-6.63749	3.77e-10	3.96e-09	12.7892	CR2
ENSG00000105711	-2.14549	4.21737	-6.63721	3.78e-10	3.96e-09	12.4439	SCN1B
ENSG00000144815	-1.58707	4.58477	-6.63475	3.83e-10	4.01e-09	12.4356	NXPE3
ENSG00000151552	-2.06651	6.66679	-6.63376	3.85e-10	4.03e-09	12.3595	QDPR
ENSG00000108094	-1.03457	4.90152	-6.63164	3.9e-10	4.07e-09	12.4276	CUL2
ENSG00000172005	-3.89567	3.05677	-6.62911	3.95e-10	4.13e-09	12.3888	MAL
ENSG00000075711	-1.23004	6.02804	-6.62579	4.02e-10	4.2e-09	12.3494	DLG1
ENSG00000117600	-2.80429	5.08448	-6.6253	4.03e-10	4.21e-09	12.3345	PLPPR4
ENSG00000110492	3.83825	7.12244	6.62379	4.07e-10	4.24e-09	12.555	MDK
ENSG00000150867	-2.38755	5.70726	-6.61901	4.17e-10	4.35e-09	12.2948	PIP4K2A
ENSG00000130653	-2.20408	3.07538	-6.61518	4.26e-10	4.44e-09	12.3789	PNPLA7
ENSG00000164129	-4.65472	-2.69449	-6.61476	4.27e-10	4.44e-09	12.6118	NPY5R
ENSG00000170312	4.60834	4.63861	6.61403	4.29e-10	4.46e-09	12.6445	CDK1
ENSG00000183307	-2.12279	3.29458	-6.61325	4.3e-10	4.48e-09	12.3606	TMEM121B
ENSG00000183783	-3.30346	0.841399	-6.61113	4.35e-10	4.52e-09	12.4459	KCTD8
ENSG00000146112	1.82289	6.62898	6.60908	4.4e-10	4.57e-09	12.361	PPP1R18
ENSG00000144354	3.97194	4.35365	6.60774	4.43e-10	4.6e-09	12.6055	CDCA7
ENSG00000123091	-1.17866	7.19329	-6.60748	4.44e-10	4.61e-09	12.2256	RNF11
ENSG00000163377	-3.91886	-2.05658	-6.59948	4.64e-10	4.8e-09	12.5316	TAFA4
ENSG00000023228	-0.809374	6.68998	-6.59684	4.7e-10	4.87e-09	12.1888	NDUFS1
ENSG00000258986	-3.56067	3.10378	-6.59465	4.76e-10	4.92e-09	12.2139	TMEM179
ENSG00000183018	-2.22081	4.24773	-6.59384	4.78e-10	4.94e-09	12.2097	SPNS2
ENSG00000176595	-2.49819	5.41145	-6.5928	4.81e-10	4.97e-09	12.1605	KBTBD11
ENSG00000050730	-3.82799	-3.62493	-6.58884	4.91e-10	5.07e-09	12.5198	TNIP3
ENSG00000169247	-2.63546	1.99453	-6.58752	4.95e-10	5.11e-09	12.2772	SH3TC2
ENSG00000168883	1.04919	6.13507	6.58597	4.99e-10	5.14e-09	12.2232	USP39
ENSG00000172602	-2.40005	3.48727	-6.57899	5.18e-10	5.34e-09	12.1579	RND1
ENSG00000153443	-1.07726	4.50954	-6.57745	5.22e-10	5.38e-09	12.1572	UBALD1
ENSG00000153561	-1.28653	5.60125	-6.57611	5.26e-10	5.41e-09	12.098	RMND5A
ENSG00000081248	-3.69121	-2.49571	-6.57564	5.28e-10	5.42e-09	12.4293	CACNA1S
ENSG00000068305	-1.33391	5.70694	-6.56618	5.55e-10	5.7e-09	12.0409	MEF2A
ENSG00000264364	-1.61811	7.44118	-6.5631	5.64e-10	5.79e-09	11.9791	DYNLL2
ENSG00000196199	-1.17161	5.44038	-6.56176	5.69e-10	5.82e-09	12.0313	MPHOSPH8
ENSG00000170324	-3.48192	-1.36998	-6.56092	5.71e-10	5.85e-09	12.3193	FRMPD2
ENSG00000159110	1.47954	0.862591	6.55873	5.78e-10	5.91e-09	12.3685	IFNAR2
ENSG00000173826	-2.94605	-2.51718	-6.55844	5.79e-10	5.91e-09	12.3561	KCNH6
ENSG00000105409	-3.72602	2.64044	-6.55756	5.82e-10	5.94e-09	12.0314	ATP1A3
ENSG00000196950	-1.41946	5.93562	-6.55632	5.85e-10	5.98e-09	11.98	SLC39A10
ENSG00000145911	-2.18187	1.53069	-6.5553	5.89e-10	6.01e-09	12.1846	N4BP3
ENSG00000171657	5.0922	1.4794	6.55307	5.96e-10	6.07e-09	12.3436	GPR82
ENSG00000117318	3.20174	7.97012	6.55293	5.96e-10	6.08e-09	12.0638	ID3
ENSG00000119231	-0.958003	5.17752	-6.55208	5.99e-10	6.1e-09	11.998	SENP5
ENSG00000176393	1.34582	5.22376	6.55074	6.03e-10	6.14e-09	12.1277	RNPEP
ENSG00000167114	-1.26176	5.50062	-6.54974	6.07e-10	6.17e-09	11.9631	SLC27A4
ENSG00000196961	-1.44684	7.07519	-6.5464	6.18e-10	6.28e-09	11.9003	AP2A1
ENSG00000110107	-0.997129	7.10539	-6.54186	6.33e-10	6.43e-09	11.8844	PRPF19
ENSG00000198885	3.07898	3.41887	6.53924	6.42e-10	6.52e-09	12.2509	ITPRIPL1
ENSG00000120265	-1.30147	6.43861	-6.53556	6.55e-10	6.65e-09	11.8602	PCMT1
ENSG00000189180	-1.24161	4.07257	-6.53405	6.6e-10	6.69e-09	11.9442	ZNF33A
ENSG00000138376	2.20897	4.27042	6.53383	6.61e-10	6.7e-09	12.1646	BARD1
ENSG00000176788	-3.17681	5.73157	-6.53085	6.72e-10	6.8e-09	11.8147	BASP1
ENSG00000119004	1.09765	4.88509	6.53043	6.73e-10	6.81e-09	12.0292	CYP20A1
ENSG00000124374	-2.94372	3.00905	-6.52824	6.81e-10	6.89e-09	11.8894	PAIP2B
ENSG00000007402	-2.82071	1.5918	-6.52459	6.95e-10	7.02e-09	11.9665	CACNA2D2
ENSG00000164161	-3.57849	1.87045	-6.52377	6.98e-10	7.05e-09	11.8957	HHIP
ENSG00000115825	1.54416	5.85207	6.52282	7.01e-10	7.08e-09	11.9442	PRKD3
ENSG00000113732	2.01065	7.48251	6.51786	7.2e-10	7.26e-09	11.8411	ATP6V0E1
ENSG00000203879	-1.35214	9.04696	-6.51703	7.23e-10	7.29e-09	11.7195	GDI1
ENSG00000057252	1.63486	5.80183	6.51612	7.27e-10	7.32e-09	11.9205	SOAT1
ENSG00000149554	2.86832	4.04891	6.5153	7.3e-10	7.35e-09	12.1035	CHEK1
ENSG00000100030	-1.43465	7.78611	-6.51507	7.31e-10	7.35e-09	11.7234	MAPK1
ENSG00000047230	1.46068	4.88281	6.51446	7.33e-10	7.38e-09	11.9752	CTPS2
ENSG00000067057	-2.03492	6.38623	-6.51282	7.4e-10	7.44e-09	11.7266	PFKP
ENSG00000129932	-1.63627	3.8446	-6.51224	7.42e-10	7.46e-09	11.8218	DOHH
ENSG00000125967	-1.5693	4.40152	-6.51028	7.5e-10	7.53e-09	11.7877	NECAB3
ENSG00000155093	-2.06421	6.22335	-6.50872	7.56e-10	7.59e-09	11.708	PTPRN2
ENSG00000143590	-1.97604	1.9376	-6.50758	7.61e-10	7.64e-09	11.9151	EFNA3
ENSG00000188690	-1.35705	5.14224	-6.50692	7.64e-10	7.66e-09	11.7481	UROS
ENSG00000170145	-1.15975	5.79711	-6.50634	7.66e-10	7.68e-09	11.7281	SIK2
ENSG00000196104	-4.15899	3.21147	-6.50227	7.83e-10	7.83e-09	11.7073	SPOCK3
ENSG00000183571	-3.06761	-4.59046	-6.50184	7.85e-10	7.85e-09	12.0867	PGPEP1L
ENSG00000198053	-1.64323	7.62271	-6.49927	7.96e-10	7.95e-09	11.64	SIRPA
ENSG00000138231	0.955034	4.4933	6.49757	8.03e-10	8.01e-09	11.8799	DBR1
ENSG00000168067	-1.32014	4.51021	-6.49685	8.06e-10	8.04e-09	11.7228	MAP4K2
ENSG00000007968	5.23445	2.70928	6.49671	8.07e-10	8.05e-09	12.0634	E2F2
ENSG00000145703	4.1045	4.50769	6.49377	8.19e-10	8.17e-09	12.0123	IQGAP2
ENSG00000107957	-2.51012	4.90298	-6.4884	8.43e-10	8.39e-09	11.6244	SH3PXD2A
ENSG00000087448	-1.05342	5.63275	-6.48726	8.49e-10	8.44e-09	11.6369	KLHL42
ENSG00000112742	4.81879	3.17312	6.48664	8.51e-10	8.46e-09	12.0053	TTK
ENSG00000163082	-1.81049	2.94409	-6.48591	8.55e-10	8.49e-09	11.7326	SGPP2
ENSG00000166803	4.48579	2.33256	6.48428	8.62e-10	8.55e-09	11.998	PCLAF
ENSG00000115318	2.16036	4.83871	6.48306	8.68e-10	8.6e-09	11.8661	LOXL3
ENSG00000175073	-0.978088	4.69443	-6.48033	8.81e-10	8.71e-09	11.6426	VCPIP1
ENSG00000164934	1.50566	5.50472	6.48026	8.81e-10	8.71e-09	11.7473	DCAF13
ENSG00000147403	1.77245	9.59015	6.47951	8.85e-10	8.75e-09	11.5599	RPL10
ENSG00000164818	1.68235	5.71318	6.47924	8.86e-10	8.75e-09	11.738	DNAAF5
ENSG00000179046	-3.54953	-4.28846	-6.47847	8.89e-10	8.79e-09	11.9599	TRIML2
ENSG00000165028	-2.168	1.52586	-6.47836	8.9e-10	8.79e-09	11.7829	NIPSNAP3B
ENSG00000048740	-1.57015	6.49784	-6.47828	8.9e-10	8.79e-09	11.5522	CELF2
ENSG00000129625	-1.30859	7.61787	-6.47646	8.99e-10	8.87e-09	11.5255	REEP5
ENSG00000167434	-2.95422	1.75264	-6.47643	8.99e-10	8.87e-09	11.6935	CA4
ENSG00000136240	1.71735	7.87773	6.47202	9.21e-10	9.06e-09	11.5709	KDELR2
ENSG00000111674	-2.35913	7.84734	-6.47194	9.21e-10	9.06e-09	11.4857	ENO2
ENSG00000183715	-3.96805	3.89909	-6.46819	9.4e-10	9.23e-09	11.5128	OPCML
ENSG00000131100	-1.47131	7.11376	-6.46649	9.48e-10	9.31e-09	11.4797	ATP6V1E1
ENSG00000100490	-1.13793	2.44387	-6.4646	9.58e-10	9.4e-09	11.7149	CDKL1
ENSG00000132688	3.24081	9.26418	6.46272	9.68e-10	9.48e-09	11.5251	NES
ENSG00000170091	-4.97103	4.20976	-6.46214	9.71e-10	9.51e-09	11.4555	NSG2
ENSG00000172508	-4.32878	3.39952	-6.46165	9.73e-10	9.53e-09	11.4843	CARNS1
ENSG00000054803	-3.9971	1.08075	-6.45941	9.85e-10	9.63e-09	11.5866	CBLN4
ENSG00000142945	4.53747	4.26489	6.45725	9.96e-10	9.73e-09	11.8368	KIF2C
ENSG00000090861	-1.18925	7.69166	-6.45675	9.99e-10	9.75e-09	11.4229	AARS1
ENSG00000128731	-1.71765	6.09342	-6.4553	1.01e-09	9.83e-09	11.4384	HERC2
ENSG00000186714	-2.98691	-4.18474	-6.45512	1.01e-09	9.83e-09	11.844	CCDC73
ENSG00000156414	-2.86354	0.0215328	-6.45035	1.03e-09	1.01e-08	11.7014	TDRD9
ENSG00000249853	-3.2235	-0.0235896	-6.45009	1.04e-09	1.01e-08	11.6774	HS3ST5
ENSG00000169139	-0.966414	6.02078	-6.4485	1.04e-09	1.02e-08	11.4244	UBE2V2
ENSG00000105549	-2.80206	-4.97393	-6.44729	1.05e-09	1.02e-08	11.8112	THEG
ENSG00000135312	-3.36955	-2.19052	-6.44525	1.06e-09	1.03e-08	11.7539	HTR1B
ENSG00000130559	-1.61633	5.6881	-6.44447	1.07e-09	1.04e-08	11.395	CAMSAP1
ENSG00000145386	3.97027	4.05179	6.44054	1.09e-09	1.06e-08	11.7451	CCNA2
ENSG00000102780	-1.70577	3.02756	-6.43859	1.1e-09	1.07e-08	11.4863	DGKH
ENSG00000165509	-3.64942	-3.30137	-6.43137	1.14e-09	1.11e-08	11.7027	MAGEC3
ENSG00000100605	-1.90061	6.89728	-6.42998	1.15e-09	1.12e-08	11.2857	ITPK1
ENSG00000076826	-3.78098	1.632	-6.42981	1.15e-09	1.12e-08	11.4085	CAMSAP3
ENSG00000164104	2.15571	6.73127	6.42717	1.17e-09	1.13e-08	11.4225	HMGB2
ENSG00000206579	-3.45883	2.11642	-6.42563	1.18e-09	1.14e-08	11.376	XKR4
ENSG00000159409	-4.02272	3.34491	-6.42512	1.18e-09	1.15e-08	11.3026	CELF3
ENSG00000197312	-1.30237	4.19641	-6.41174	1.27e-09	1.23e-08	11.2952	DDI2
ENSG00000108406	1.28708	6.45492	6.41007	1.28e-09	1.24e-08	11.2968	DHX40
ENSG00000203485	-1.7751	6.10772	-6.40938	1.29e-09	1.24e-08	11.1974	INF2
ENSG00000186231	-3.19626	2.57795	-6.40925	1.29e-09	1.24e-08	11.2785	KLHL32
ENSG00000160299	-1.56892	5.13105	-6.40694	1.3e-09	1.26e-08	11.2188	PCNT
ENSG00000123191	-1.69441	2.27106	-6.40626	1.31e-09	1.26e-08	11.3816	ATP7B
ENSG00000158050	-2.82407	1.22	-6.40452	1.32e-09	1.27e-08	11.3738	DUSP2
ENSG00000118200	-1.15956	6.37368	-6.40359	1.33e-09	1.28e-08	11.1751	CAMSAP2
ENSG00000163673	-3.06847	-0.62687	-6.3981	1.37e-09	1.31e-08	11.4593	DCLK3
ENSG00000063854	-1.21788	5.53056	-6.39732	1.37e-09	1.32e-08	11.1665	HAGH
ENSG00000135298	-2.46598	4.44685	-6.39647	1.38e-09	1.32e-08	11.1605	ADGRB3
ENSG00000054523	-1.87862	7.78142	-6.39511	1.39e-09	1.33e-08	11.0909	KIF1B
ENSG00000103056	-2.8608	2.40429	-6.39295	1.4e-09	1.35e-08	11.22	SMPD3
ENSG00000122565	1.51042	7.87745	6.39236	1.41e-09	1.35e-08	11.1486	CBX3
ENSG00000051180	3.5368	2.69085	6.38996	1.43e-09	1.37e-08	11.5015	RAD51
ENSG00000092529	-2.4937	1.82616	-6.38827	1.44e-09	1.38e-08	11.2598	CAPN3
ENSG00000145734	-1.18663	4.50198	-6.38682	1.45e-09	1.39e-08	11.1555	BDP1
ENSG00000198835	-2.76293	1.97336	-6.38445	1.47e-09	1.41e-08	11.2099	GJC2
ENSG00000141510	2.48559	6.27664	6.38223	1.49e-09	1.42e-08	11.2523	TP53
ENSG00000128989	-1.26114	7.96834	-6.37823	1.52e-09	1.45e-08	11.0087	ARPP19
ENSG00000112079	1.6149	5.242	6.37186	1.57e-09	1.5e-08	11.2173	STK38
ENSG00000154822	-1.63863	3.63419	-6.36978	1.59e-09	1.51e-08	11.0929	PLCL2
ENSG00000018189	-1.51451	6.98358	-6.36847	1.6e-09	1.52e-08	10.9711	RUFY3
ENSG00000261210	-3.15563	-1.68888	-6.36807	1.6e-09	1.53e-08	11.3462	CLEC19A
ENSG00000204175	-3.77971	-4.51272	-6.36736	1.61e-09	1.53e-08	11.3921	GPRIN2
ENSG00000085382	-1.13097	4.18896	-6.36733	1.61e-09	1.53e-08	11.0748	HACE1
ENSG00000129195	6.42813	4.38934	6.36529	1.63e-09	1.55e-08	11.3891	PIMREG
ENSG00000144407	-3.60383	-1.40965	-6.36454	1.63e-09	1.55e-08	11.3001	PTH2R
ENSG00000105483	1.39716	5.16583	6.36417	1.63e-09	1.56e-08	11.1656	CARD8
ENSG00000244274	-2.36108	0.954274	-6.36412	1.64e-09	1.56e-08	11.2197	DBNDD2
ENSG00000110328	-1.70932	4.17906	-6.36411	1.64e-09	1.56e-08	11.0312	GALNT18
ENSG00000011677	-4.02418	2.09265	-6.36356	1.64e-09	1.56e-08	11.0312	GABRA3
ENSG00000171056	-1.73937	0.673119	-6.36294	1.65e-09	1.56e-08	11.2751	SOX7
ENSG00000188428	1.40676	3.75438	6.36185	1.66e-09	1.57e-08	11.2628	BLOC1S5
ENSG00000112159	-1.67641	4.98157	-6.36002	1.67e-09	1.59e-08	10.9776	MDN1
ENSG00000120549	-2.32758	3.53524	-6.35949	1.68e-09	1.59e-08	11.0118	KIAA1217
ENSG00000084453	-3.5652	3.041	-6.35941	1.68e-09	1.59e-08	10.9859	SLCO1A2
ENSG00000144935	-1.22335	3.61913	-6.35879	1.68e-09	1.59e-08	11.0618	TRPC1
ENSG00000127955	-2.69102	4.58073	-6.35866	1.68e-09	1.6e-08	10.9542	GNAI1
ENSG00000206384	-2.6232	-2.75617	-6.35743	1.69e-09	1.61e-08	11.3313	COL6A6
ENSG00000187902	-3.88669	2.60939	-6.3573	1.7e-09	1.61e-08	10.9815	SHISA7
ENSG00000132294	-1.39226	5.75012	-6.35598	1.71e-09	1.62e-08	10.9401	EFR3A
ENSG00000176087	1.11269	6.78668	6.35473	1.72e-09	1.63e-08	10.9834	SLC35A4
ENSG00000183760	-4.0992	-2.44132	-6.35438	1.72e-09	1.63e-08	11.2715	ACP7
ENSG00000178718	-1.92389	2.34431	-6.35379	1.73e-09	1.63e-08	11.0873	RPP25
ENSG00000144331	-3.8988	0.267825	-6.35259	1.74e-09	1.64e-08	11.1009	ZNF385B
ENSG00000075188	1.83368	3.76158	6.35247	1.74e-09	1.64e-08	11.2358	NUP37
ENSG00000105613	-3.05499	4.06876	-6.34904	1.77e-09	1.67e-08	10.9104	MAST1
ENSG00000083799	-1.47896	5.44655	-6.34612	1.8e-09	1.7e-08	10.8958	CYLD
ENSG00000135476	4.14704	3.37751	6.346	1.8e-09	1.7e-08	11.2756	ESPL1
ENSG00000115762	-1.11794	7.41734	-6.34401	1.82e-09	1.71e-08	10.8434	PLEKHB2
ENSG00000184481	-1.66182	4.0869	-6.34275	1.83e-09	1.73e-08	10.9263	FOXO4
ENSG00000165606	-3.71341	-4.17461	-6.34214	1.84e-09	1.73e-08	11.2603	DRGX
ENSG00000172817	-2.84415	2.22415	-6.34127	1.85e-09	1.74e-08	10.9659	CYP7B1
ENSG00000182621	-2.5877	4.45482	-6.33629	1.89e-09	1.78e-08	10.8456	PLCB1
ENSG00000102409	-1.95012	6.16249	-6.33589	1.9e-09	1.79e-08	10.8118	BEX4
ENSG00000092051	-3.80945	4.53003	-6.33571	1.9e-09	1.79e-08	10.8113	JPH4
ENSG00000283654	-2.82783	-4.33623	-6.3354	1.9e-09	1.79e-08	11.2375	LMLN2
ENSG00000125503	-1.38517	6.10001	-6.33374	1.92e-09	1.8e-08	10.8151	PPP1R12C
ENSG00000107317	-3.29514	2.80456	-6.32701	1.99e-09	1.87e-08	10.8391	PTGDS
ENSG00000171160	-1.33839	4.05455	-6.32596	2e-09	1.88e-08	10.8584	MORN4
ENSG00000168675	-1.52838	5.60978	-6.32573	2e-09	1.88e-08	10.7841	LDLRAD4
ENSG00000186871	3.51368	1.30944	6.32359	2.03e-09	1.9e-08	11.1813	ERCC6L
ENSG00000104369	-3.11893	1.40044	-6.32235	2.04e-09	1.91e-08	10.9111	JPH1
ENSG00000175985	-2.2285	-1.05336	-6.31539	2.12e-09	1.98e-08	11.0861	PLEKHD1
ENSG00000141543	1.05712	6.58725	6.3153	2.12e-09	1.98e-08	10.7875	EIF4A3
ENSG00000115457	5.43202	8.53076	6.31219	2.15e-09	2.01e-08	10.9467	IGFBP2
ENSG00000168779	8.33657	3.30208	6.30963	2.18e-09	2.04e-08	11.0826	SHOX2
ENSG00000177917	1.60377	4.84014	6.3094	2.18e-09	2.04e-08	10.9296	ARL6IP6
ENSG00000161328	-1.90752	1.13853	-6.30714	2.21e-09	2.06e-08	10.9494	LRRC56
ENSG00000104863	-1.64472	2.75972	-6.3064	2.22e-09	2.07e-08	10.8299	LIN7B
ENSG00000168438	-1.09991	4.13762	-6.30589	2.22e-09	2.07e-08	10.7633	CDC40
ENSG00000125864	-2.53314	-0.00876663	-6.3054	2.23e-09	2.08e-08	10.9769	BFSP1
ENSG00000172379	-1.90276	7.61107	-6.30205	2.27e-09	2.11e-08	10.6117	ARNT2
ENSG00000144834	-3.93097	4.78599	-6.29954	2.3e-09	2.14e-08	10.617	TAGLN3
ENSG00000068784	1.26203	4.12431	6.29893	2.31e-09	2.14e-08	10.9068	SRBD1
ENSG00000135324	-3.24339	2.01688	-6.29829	2.32e-09	2.15e-08	10.7357	MRAP2
ENSG00000105509	-3.81999	-1.52195	-6.29731	2.33e-09	2.16e-08	10.9516	HAS1
ENSG00000166801	2.36521	5.23737	6.29415	2.37e-09	2.19e-08	10.8782	FAM111A
ENSG00000174456	-1.58622	5.0814	-6.29373	2.37e-09	2.2e-08	10.6353	C12orf76
ENSG00000179673	-3.57447	-1.35695	-6.29193	2.39e-09	2.22e-08	10.9274	RPRML
ENSG00000109189	-1.47886	5.34907	-6.29161	2.4e-09	2.22e-08	10.6187	USP46
ENSG00000144369	-1.95865	6.43227	-6.29117	2.4e-09	2.23e-08	10.5753	FAM171B
ENSG00000086991	3.95002	2.67127	6.29066	2.41e-09	2.23e-08	11.0031	NOX4
ENSG00000100151	-1.5195	4.15826	-6.28687	2.46e-09	2.27e-08	10.6425	PICK1
ENSG00000135447	-3.70621	1.77318	-6.28072	2.54e-09	2.34e-08	10.6344	PPP1R1A
ENSG00000008869	-1.05987	4.94648	-6.27833	2.57e-09	2.37e-08	10.5807	HEATR5B
ENSG00000175792	1.33901	6.00708	6.27149	2.67e-09	2.45e-08	10.6154	RUVBL1
ENSG00000122966	-2.22296	5.18096	-6.27109	2.67e-09	2.46e-08	10.4972	CIT
ENSG00000166710	2.38064	11.1105	6.26791	2.72e-09	2.5e-08	10.4446	B2M
ENSG00000165650	-1.40046	4.69587	-6.2675	2.72e-09	2.5e-08	10.5223	PDZD8
ENSG00000174013	-1.03244	4.85937	-6.26425	2.77e-09	2.54e-08	10.5138	FBXO45
ENSG00000144959	-1.82008	4.52405	-6.26275	2.79e-09	2.56e-08	10.4904	NCEH1
ENSG00000237649	5.20018	4.31744	6.26236	2.8e-09	2.57e-08	10.8532	KIFC1
ENSG00000241360	-2.45772	-1.15486	-6.25903	2.85e-09	2.61e-08	10.7961	PDXP
ENSG00000135018	-0.920899	7.11934	-6.25896	2.85e-09	2.61e-08	10.4157	UBQLN1
ENSG00000141971	1.66619	5.35514	6.25774	2.87e-09	2.62e-08	10.6264	MVB12A
ENSG00000147140	1.12669	8.60496	6.25703	2.88e-09	2.63e-08	10.4167	NONO
ENSG00000214842	-3.78011	-4.13438	-6.25646	2.88e-09	2.64e-08	10.8258	RAD51AP2
ENSG00000169398	-1.0594	6.95439	-6.25357	2.93e-09	2.68e-08	10.3889	PTK2
ENSG00000143476	4.58596	3.78035	6.25253	2.94e-09	2.69e-08	10.803	DTL
ENSG00000125991	1.52012	8.11063	6.24903	3e-09	2.74e-08	10.4022	ERGIC3
ENSG00000205279	-4.50214	-3.54677	-6.24854	3.01e-09	2.75e-08	10.7601	CTXN3
ENSG00000153558	-2.74314	2.97938	-6.24571	3.05e-09	2.78e-08	10.4373	FBXL2
ENSG00000177181	-2.29469	3.43424	-6.24571	3.05e-09	2.78e-08	10.4341	RIMKLA
ENSG00000189420	-2.04006	1.46255	-6.24472	3.07e-09	2.8e-08	10.5955	ZFP92
ENSG00000174945	-2.5802	1.63342	-6.24358	3.09e-09	2.81e-08	10.5286	AMZ1
ENSG00000239305	-0.796797	4.67988	-6.24244	3.1e-09	2.83e-08	10.4222	RNF103
ENSG00000005075	1.67797	6.11989	6.24008	3.14e-09	2.86e-08	10.471	POLR2J
ENSG00000137807	3.93342	3.70914	6.23894	3.16e-09	2.88e-08	10.7255	KIF23
ENSG00000118276	-2.72162	2.87424	-6.23204	3.28e-09	2.98e-08	10.3747	B4GALT6
ENSG00000185480	2.46576	2.06013	6.22933	3.33e-09	3.02e-08	10.6823	PARPBP
ENSG00000122786	2.08528	7.98383	6.22783	3.35e-09	3.04e-08	10.3199	CALD1
ENSG00000197093	2.30135	5.94041	6.22685	3.37e-09	3.05e-08	10.4723	GAL3ST4
ENSG00000198863	-0.915237	4.78001	-6.22547	3.39e-09	3.07e-08	10.3248	RUNDC1
ENSG00000168546	-3.08455	2.15443	-6.22395	3.42e-09	3.1e-08	10.3565	GFRA2
ENSG00000182718	3.77753	8.48225	6.22215	3.45e-09	3.12e-08	10.3542	ANXA2
ENSG00000171462	-2.41471	0.536923	-6.2211	3.47e-09	3.14e-08	10.5205	DLK2
ENSG00000232593	-1.70736	2.76957	-6.22055	3.48e-09	3.15e-08	10.3837	KANTR
ENSG00000148925	-0.981824	5.29279	-6.21992	3.49e-09	3.15e-08	10.2707	BTBD10
ENSG00000137103	-1.54606	5.55687	-6.21937	3.5e-09	3.16e-08	10.2397	TMEM8B
ENSG00000101958	-4.02611	0.124348	-6.21922	3.51e-09	3.16e-08	10.4204	GLRA2
ENSG00000204065	-2.43575	3.72038	-6.21563	3.57e-09	3.22e-08	10.2606	TCEAL5
ENSG00000135116	-2.79384	2.16651	-6.21357	3.61e-09	3.26e-08	10.318	HRK
ENSG00000109674	4.04079	1.85101	6.21278	3.63e-09	3.27e-08	10.6247	NEIL3
ENSG00000156869	3.16391	1.97099	6.21086	3.66e-09	3.3e-08	10.6013	FRRS1
ENSG00000170231	-3.70061	-1.37005	-6.20891	3.7e-09	3.33e-08	10.5017	FABP6
ENSG00000244411	-2.85008	-3.83735	-6.20843	3.71e-09	3.34e-08	10.5919	KRTAP5-7
ENSG00000168256	1.42398	5.81899	6.20672	3.74e-09	3.37e-08	10.3054	NKIRAS2
ENSG00000135932	-0.885295	6.56321	-6.2046	3.78e-09	3.4e-08	10.1528	CAB39
ENSG00000145632	-2.37212	4.68015	-6.20399	3.8e-09	3.41e-08	10.1662	PLK2
ENSG00000109762	-1.15678	3.52077	-6.20207	3.83e-09	3.45e-08	10.2711	SNX25
ENSG00000166326	-1.32804	6.46096	-6.20128	3.85e-09	3.46e-08	10.1278	TRIM44
ENSG00000123131	2.68872	6.84208	6.20011	3.87e-09	3.48e-08	10.2883	PRDX4
ENSG00000143340	-4.1103	-3.22228	-6.1976	3.93e-09	3.52e-08	10.5047	FAM163A
ENSG00000052795	-1.32343	5.02149	-6.19673	3.94e-09	3.54e-08	10.1505	FNIP2
ENSG00000026652	-1.76199	5.21205	-6.19437	3.99e-09	3.58e-08	10.1169	AGPAT4
ENSG00000168476	1.82054	4.44409	6.1938	4e-09	3.59e-08	10.3883	REEP4
ENSG00000179750	4.64322	1.00946	6.19346	4.01e-09	3.59e-08	10.5339	APOBEC3B
ENSG00000175787	-1.4234	1.88282	-6.19276	4.03e-09	3.61e-08	10.3445	ZNF169
ENSG00000103034	-2.51083	7.62709	-6.19087	4.07e-09	3.64e-08	10.0355	NDRG4
ENSG00000164398	-2.77416	3.86416	-6.19015	4.08e-09	3.65e-08	10.1122	ACSL6
ENSG00000136928	-3.9234	4.56719	-6.19012	4.08e-09	3.65e-08	10.062	GABBR2
ENSG00000126214	-1.52656	4.76664	-6.18977	4.09e-09	3.66e-08	10.118	KLC1
ENSG00000182327	-1.78676	-0.142838	-6.18909	4.1e-09	3.67e-08	10.4286	GLTPD2
ENSG00000114988	1.2802	5.36587	6.18747	4.14e-09	3.7e-08	10.2351	LMAN2L
ENSG00000196663	-1.71806	5.46205	-6.18359	4.22e-09	3.77e-08	10.0555	TECPR2
ENSG00000158163	1.88932	2.30654	6.18098	4.28e-09	3.82e-08	10.4227	DZIP1L
ENSG00000163637	-1.54585	4.67665	-6.17911	4.32e-09	3.85e-08	10.0675	PRICKLE2
ENSG00000116132	2.65512	6.56544	6.17741	4.36e-09	3.89e-08	10.1937	PRRX1
ENSG00000130876	-4.05287	-0.288595	-6.17515	4.41e-09	3.93e-08	10.2317	SLC7A10
ENSG00000103269	-2.18606	2.0503	-6.16808	4.58e-09	4.07e-08	10.1428	RHBDL1
ENSG00000270882	3.95153	-1.9041	6.16499	4.65e-09	4.13e-08	10.3286	H4C14
ENSG00000139977	-1.17938	4.75132	-6.16498	4.65e-09	4.13e-08	10.0068	NAA30
ENSG00000143228	4.1657	3.54524	6.16374	4.68e-09	4.16e-08	10.3553	NUF2
ENSG00000007001	-2.8101	-0.793635	-6.16101	4.75e-09	4.21e-08	10.274	UPP2
ENSG00000112782	-2.62394	0.328329	-6.15907	4.8e-09	4.25e-08	10.2072	CLIC5
ENSG00000160326	-1.70286	3.67197	-6.15841	4.81e-09	4.27e-08	10.0058	SLC2A6
ENSG00000182552	1.32605	3.83993	6.15562	4.88e-09	4.32e-08	10.205	RWDD4
ENSG00000169744	-2.23302	3.72953	-6.15485	4.9e-09	4.34e-08	9.95981	LDB2
ENSG00000214517	-1.0063	6.17884	-6.15475	4.91e-09	4.34e-08	9.90741	PPME1
ENSG00000267795	-3.14162	-3.98662	-6.15057	5.01e-09	4.43e-08	10.3014	SMIM22
ENSG00000164938	1.78364	5.1848	6.1503	5.02e-09	4.44e-08	10.107	TP53INP1
ENSG00000068354	-0.924022	4.45257	-6.14996	5.03e-09	4.44e-08	9.95865	TBC1D25
ENSG00000136698	-3.21377	-4.8046	-6.14991	5.03e-09	4.44e-08	10.3097	CFC1
ENSG00000147604	1.45085	8.97479	6.14809	5.08e-09	4.48e-08	9.86038	RPL7
ENSG00000049283	-3.17168	-1.68116	-6.14706	5.11e-09	4.5e-08	10.2267	EPN3
ENSG00000075391	-1.46025	4.6088	-6.14642	5.12e-09	4.52e-08	9.9075	RASAL2
ENSG00000104833	-4.29375	5.73117	-6.14598	5.13e-09	4.53e-08	9.81201	TUBB4A
ENSG00000108018	-3.46641	2.14545	-6.14406	5.19e-09	4.57e-08	9.92915	SORCS1
ENSG00000168385	1.19847	9.46641	6.14316	5.21e-09	4.59e-08	9.81839	SEPTIN2
ENSG00000163462	-1.71955	3.43509	-6.14312	5.21e-09	4.59e-08	9.94201	TRIM46
ENSG00000100439	1.85429	6.44865	6.14247	5.23e-09	4.6e-08	9.96249	ABHD4
ENSG00000196440	-1.63505	3.9842	-6.14189	5.24e-09	4.61e-08	9.90717	ARMCX4
ENSG00000235272	2.23751	-1.04497	6.14174	5.25e-09	4.61e-08	10.28	RAMACL
ENSG00000164176	-3.59822	5.0328	-6.14129	5.26e-09	4.62e-08	9.80989	EDIL3
ENSG00000162621	-3.55304	-3.24582	-6.13975	5.3e-09	4.66e-08	10.2278	LRRC53
ENSG00000065328	4.41679	2.53104	6.13954	5.31e-09	4.66e-08	10.2552	MCM10
ENSG00000079435	-2.2263	3.13552	-6.13884	5.33e-09	4.68e-08	9.909	LIPE
ENSG00000144043	1.12703	6.93017	6.13702	5.38e-09	4.72e-08	9.86461	TEX261
ENSG00000164038	-1.09704	4.62459	-6.13594	5.41e-09	4.74e-08	9.86996	SLC9B2
ENSG00000054690	-2.76783	4.7232	-6.13485	5.44e-09	4.77e-08	9.80214	PLEKHH1
ENSG00000114978	1.41857	6.82728	6.13445	5.45e-09	4.77e-08	9.87115	MOB1A
ENSG00000157103	-2.87228	6.07366	-6.1322	5.51e-09	4.83e-08	9.7555	SLC6A1
ENSG00000166263	1.50601	3.63037	6.13152	5.53e-09	4.84e-08	10.1063	STXBP4
ENSG00000182168	-3.04946	2.65941	-6.13084	5.55e-09	4.86e-08	9.85539	UNC5C
ENSG00000166881	1.67276	5.10418	6.12746	5.65e-09	4.94e-08	9.98958	NEMP1
ENSG00000090975	-1.71732	4.62532	-6.12471	5.73e-09	5.01e-08	9.78693	PITPNM2
ENSG00000140090	-3.14904	2.25059	-6.12248	5.8e-09	5.06e-08	9.83165	SLC24A4
ENSG00000127870	-1.3295	4.74287	-6.12053	5.86e-09	5.11e-08	9.7763	RNF6
ENSG00000164116	-2.23248	3.39208	-6.12044	5.86e-09	5.11e-08	9.80375	GUCY1A1
ENSG00000147065	2.14304	9.01754	6.12038	5.86e-09	5.11e-08	9.73797	MSN
ENSG00000072571	3.80311	2.9411	6.11676	5.97e-09	5.2e-08	10.126	HMMR
ENSG00000100364	-1.69051	6.57348	-6.11616	5.99e-09	5.22e-08	9.68577	KIAA0930
ENSG00000149582	-1.29525	5.03465	-6.11612	5.99e-09	5.22e-08	9.74319	TMEM25
ENSG00000115041	-2.58848	3.62732	-6.11474	6.04e-09	5.25e-08	9.74678	KCNIP3
ENSG00000266964	-3.42823	-3.18035	-6.1139	6.06e-09	5.27e-08	10.1008	FXYD1
ENSG00000214160	1.34147	5.25479	6.11303	6.09e-09	5.29e-08	9.87475	ALG3
ENSG00000138085	1.98005	6.90207	6.11142	6.14e-09	5.34e-08	9.78296	ATRAID
ENSG00000198780	-1.89935	3.38376	-6.11064	6.17e-09	5.36e-08	9.77101	FAM169A
ENSG00000105516	-1.63888	3.7328	-6.10993	6.19e-09	5.37e-08	9.76161	DBP
ENSG00000275832	-1.86423	6.14748	-6.10984	6.19e-09	5.37e-08	9.65972	ARHGAP23
ENSG00000118894	1.23707	3.12508	6.10927	6.21e-09	5.39e-08	10.0085	EEF2KMT
ENSG00000134419	2.2433	6.34498	6.10893	6.22e-09	5.4e-08	9.83468	RPS15A
ENSG00000248905	-2.28833	1.89927	-6.10833	6.24e-09	5.41e-08	9.84842	FMN1
ENSG00000070756	1.44028	8.91226	6.10762	6.26e-09	5.43e-08	9.6572	PABPC1
ENSG00000162244	1.77959	8.75653	6.107	6.28e-09	5.44e-08	9.66792	RPL29
ENSG00000069869	1.93955	3.94676	6.1067	6.29e-09	5.45e-08	9.98769	NEDD4
ENSG00000121644	1.71894	5.68688	6.10512	6.34e-09	5.49e-08	9.8284	DESI2
ENSG00000128602	2.74942	5.81496	6.10364	6.39e-09	5.53e-08	9.89813	SMO
ENSG00000068024	-1.19438	4.82951	-6.1031	6.41e-09	5.54e-08	9.68973	HDAC4
ENSG00000174738	-1.54442	5.15044	-6.10154	6.46e-09	5.59e-08	9.65611	NR1D2
ENSG00000148814	-1.04165	3.7135	-6.10117	6.48e-09	5.59e-08	9.75485	LRRC27
ENSG00000181163	1.29103	8.52779	6.09983	6.52e-09	5.63e-08	9.62468	NPM1
ENSG00000198208	-2.34378	3.69783	-6.09901	6.55e-09	5.65e-08	9.67394	RPS6KL1
ENSG00000115128	1.23682	5.86097	6.09819	6.58e-09	5.67e-08	9.73998	SF3B6
ENSG00000111328	1.56406	8.55631	6.09741	6.6e-09	5.69e-08	9.61924	CDK2AP1
ENSG00000184384	1.98205	5.63869	6.09293	6.76e-09	5.82e-08	9.79406	MAML2
ENSG00000136982	1.83126	3.10857	6.09179	6.8e-09	5.85e-08	9.94848	DSCC1
ENSG00000103415	-1.10328	5.89703	-6.09088	6.83e-09	5.88e-08	9.59094	HMOX2
[truncated: 14,916 more rows]

## Sheet: down-regulated mRNA
ID-gene	logFC	AveExpr	t	P.Value	adj.P.Val	B	symbol
ENSG00000177570	-4.62963	1.63657	-15.6663	2.99e-35	1.38e-31	69.5077	SAMD12
ENSG00000113319	-4.24906	2.82604	-15.6632	3.05e-35	1.38e-31	69.5008	RASGRF2
ENSG00000107864	-3.92221	2.37251	-15.6501	3.33e-35	1.38e-31	69.4047	CPEB3
ENSG00000196972	-4.31756	1.95799	-15.3236	2.87e-34	9.53e-31	67.2737	SMIM10L2B
ENSG00000033122	-5.16487	1.53036	-15.3159	3.02e-34	9.53e-31	67.2276	LRRC7
ENSG00000204314	-3.87479	3.26341	-15.3033	3.28e-34	9.53e-31	67.1517	PRRT1
ENSG00000198883	-6.94989	-1.90225	-15.2752	3.95e-34	1.04e-30	66.9113	PNMA5
ENSG00000126583	-7.04262	0.908411	-15.2206	5.67e-34	1.37e-30	66.6113	PRKCG
ENSG00000050748	-2.1985	5.67848	-15.0449	1.82e-33	3.76e-30	65.4627	MAPK9
ENSG00000225110	-7.73721	-3.16344	-15.0328	1.97e-33	3.8e-30	65.2919	PNMA6F
ENSG00000160396	-5.98168	-1.79998	-14.7325	1.44e-32	2.51e-29	63.3125	HIPK4
ENSG00000198785	-5.00342	0.388295	-14.7296	1.47e-32	2.51e-29	63.3649	GRIN3A
ENSG00000198626	-6.68876	0.523689	-14.6782	2.07e-32	3.33e-29	63.0488	RYR2
ENSG00000155744	-2.301	3.79896	-14.6422	2.63e-32	3.85e-29	62.8087	FAM126B
ENSG00000144550	-4.66917	-0.280436	-14.6406	2.65e-32	3.85e-29	62.7362	CPNE9
ENSG00000155970	-3.1286	2.9115	-14.4882	7.32e-32	9.23e-29	61.7942	MICU3
ENSG00000169282	-3.58127	2.61998	-14.364	1.67e-31	2.02e-28	60.9773	KCNAB1
ENSG00000165983	-5.02533	2.05044	-14.3266	2.14e-31	2.49e-28	60.7343	PTER
ENSG00000196189	-3.70542	3.00266	-14.2893	2.75e-31	3.07e-28	60.4877	SEMA4A
ENSG00000179841	-4.02787	1.97991	-14.2563	3.43e-31	3.68e-28	60.2659	AKAP5
ENSG00000171132	-3.51607	4.09839	-14.2382	3.87e-31	4e-28	60.1515	PRKCE
ENSG00000204851	-4.17716	3.2244	-14.1926	5.24e-31	5.07e-28	59.8507	PNMA8B
ENSG00000135709	-4.4116	5.13861	-14.1442	7.23e-31	6.77e-28	59.5272	KIAA0513
ENSG00000107679	-2.58165	4.40044	-13.9478	2.68e-30	2.43e-27	58.2345	PLEKHA1
ENSG00000074706	-4.33985	1.98106	-13.9058	3.55e-30	3.12e-27	57.9562	IPCEF1
ENSG00000073969	-2.79054	6.17916	-13.8833	4.12e-30	3.52e-27	57.8025	NSF
ENSG00000110975	-5.89337	-5.16369	-13.8735	4.4e-30	3.65e-27	57.2255	SYT10
ENSG00000149452	-5.86586	-5.27917	-13.8631	4.72e-30	3.8e-27	57.1353	SLC22A8
ENSG00000174145	-6.99529	-2.40063	-13.7546	9.74e-30	7.06e-27	56.923	NWD2
ENSG00000165985	-6.99784	-0.847886	-13.708	1.33e-29	9.41e-27	56.6479	C1QL3
ENSG00000164600	-7.6739	-2.63471	-13.6858	1.54e-29	1.06e-26	56.4844	NEUROD6
ENSG00000132938	-5.22926	-0.553687	-13.6749	1.66e-29	1.12e-26	56.4081	MTUS2
ENSG00000180488	-2.29442	4.37898	-13.6705	1.71e-29	1.13e-26	56.402	MIGA1
ENSG00000119698	-5.50802	0.612298	-13.6313	2.22e-29	1.43e-26	56.1424	PPP4R4
ENSG00000008086	-4.17825	3.51887	-13.6241	2.33e-29	1.47e-26	56.0931	CDKL5
ENSG00000174514	-4.34	2.81772	-13.5738	3.26e-29	1.97e-26	55.7617	MFSD4A
ENSG00000181418	-6.39993	1.89493	-13.5692	3.36e-29	1.99e-26	55.7295	DDN
ENSG00000145990	-3.79474	3.42443	-13.5446	3.96e-29	2.3e-26	55.568	GFOD1
ENSG00000156097	-4.3513	-0.556721	-13.5387	4.12e-29	2.34e-26	55.4673	GPR61
ENSG00000189195	-3.87449	2.93574	-13.5178	4.73e-29	2.56e-26	55.3926	BTBD8
ENSG00000007264	-4.33338	1.43368	-13.517	4.76e-29	2.56e-26	55.3862	MATK
ENSG00000081985	-4.59992	-0.781682	-13.4984	5.39e-29	2.84e-26	55.2037	IL12RB2
ENSG00000282881	-5.8595	-4.85174	-13.4695	6.54e-29	3.39e-26	54.6596	TMEM275
ENSG00000145198	-4.09546	1.46412	-13.4595	6.99e-29	3.56e-26	55.006	VWA5B2
ENSG00000111344	-6.58212	0.728675	-13.449	7.5e-29	3.75e-26	54.9375	RASAL1
ENSG00000006740	-4.88637	1.54195	-13.4431	7.8e-29	3.83e-26	54.8995	ARHGAP44
ENSG00000099308	-3.98392	4.75642	-13.4346	8.25e-29	3.99e-26	54.8335	MAST3
ENSG00000164506	-3.43403	3.28419	-13.4223	8.96e-29	4.26e-26	54.7609	STXBP5
ENSG00000172375	-2.26619	4.42961	-13.4109	9.67e-29	4.53e-26	54.6845	C2CD2L
ENSG00000115137	-1.9187	3.0394	-13.3471	1.48e-28	6.72e-26	54.2605	DNAJC27
ENSG00000003987	-3.61364	1.52084	-13.3417	1.54e-28	6.86e-26	54.2248	MTMR7
ENSG00000172824	-4.56684	0.721458	-13.3296	1.66e-28	7.21e-26	54.1458	CES4A
ENSG00000186212	-5.69111	-1.49239	-13.3238	1.73e-28	7.28e-26	54.0752	SOWAHB
ENSG00000100346	-5.77061	0.24806	-13.3101	1.9e-28	7.86e-26	54.0202	CACNA1I
ENSG00000181215	-6.26478	-0.590232	-13.2632	2.59e-28	1.05e-25	53.7091	C4orf50
ENSG00000189410	-4.94298	1.18323	-13.2623	2.61e-28	1.05e-25	53.7043	SH2D5
ENSG00000136883	-6.54308	-3.90279	-13.2521	2.8e-28	1.11e-25	53.4542	KIF12
ENSG00000120053	-3.01755	5.25795	-13.2389	3.05e-28	1.18e-25	53.5389	GOT1
ENSG00000107758	-2.76014	5.53244	-13.222	3.42e-28	1.28e-25	53.4263	PPP3CB
ENSG00000159753	-4.55049	0.825935	-13.2208	3.45e-28	1.28e-25	53.428	CARMIL2
ENSG00000067842	-6.29363	0.684263	-13.1954	4.08e-28	1.5e-25	53.2608	ATP2B3
ENSG00000153933	-4.01739	1.58973	-13.1831	4.43e-28	1.61e-25	53.1806	DGKE
ENSG00000198513	-3.0071	4.14287	-13.1559	5.32e-28	1.9e-25	52.9959	ATL1
ENSG00000169035	-7.69691	-3.06654	-13.1523	5.45e-28	1.93e-25	52.9565	KLK7
ENSG00000158301	-2.263	4.60984	-13.0765	9.04e-28	3.12e-25	52.4708	GPRASP2
ENSG00000138078	-2.32176	6.5557	-13.0726	9.28e-28	3.17e-25	52.4332	PREPL
ENSG00000169676	-6.57709	-3.80252	-13.0537	1.05e-27	3.55e-25	52.175	DRD5
ENSG00000145335	-4.83804	3.2779	-13.0348	1.19e-27	3.94e-25	52.1903	SNCA
ENSG00000186732	-6.60958	0.423351	-12.9876	1.64e-27	5.31e-25	51.886	MPPED1
ENSG00000174473	-5.19783	-1.40509	-12.9869	1.65e-27	5.31e-25	51.8388	GALNTL6
ENSG00000159082	-2.6623	5.08981	-12.9596	1.97e-27	6.23e-25	51.6918	SYNJ1
ENSG00000203737	-5.6312	-4.66769	-12.9335	2.35e-27	7.26e-25	51.1862	GPR52
ENSG00000110931	-2.49157	5.65559	-12.9283	2.43e-27	7.44e-25	51.4816	CAMKK2
ENSG00000115252	-4.62704	2.47985	-12.8921	3.1e-27	9.3e-25	51.2521	PDE1A
ENSG00000091157	-2.28693	4.90786	-12.8865	3.22e-27	9.53e-25	51.2117	WDR7
ENSG00000131437	-2.70042	5.10048	-12.8626	3.78e-27	1.1e-24	51.0494	KIF3A
ENSG00000185933	-5.82959	-3.22638	-12.8618	3.8e-27	1.1e-24	50.9103	CALHM1
ENSG00000073670	-4.36601	2.67716	-12.8468	4.2e-27	1.19e-24	50.9521	ADAM11
ENSG00000185924	-5.51807	0.291897	-12.8426	4.32e-27	1.22e-24	50.9315	RTN4RL1
ENSG00000273079	-6.77162	1.26362	-12.8317	4.64e-27	1.28e-24	50.8494	GRIN2B
ENSG00000124140	-5.91466	2.78656	-12.8258	4.83e-27	1.32e-24	50.8046	SLC12A5
ENSG00000135426	-5.72268	0.304173	-12.7992	5.77e-27	1.55e-24	50.6441	TESPA1
ENSG00000172782	-6.39332	-3.38522	-12.7973	5.84e-27	1.56e-24	50.5256	FADS6
ENSG00000132932	-6.42027	1.2533	-12.7919	6.06e-27	1.58e-24	50.5876	ATP8A2
ENSG00000125814	-4.57822	5.05769	-12.7557	7.72e-27	2e-24	50.3315	NAPB
ENSG00000150672	-4.36949	4.13687	-12.6876	1.22e-26	3.07e-24	49.8879	DLG2
ENSG00000135519	-4.21474	3.03297	-12.6653	1.41e-26	3.5e-24	49.7501	KCNH3
ENSG00000011083	-6.97418	-0.895919	-12.6606	1.46e-26	3.58e-24	49.7292	SLC6A7
ENSG00000072657	-6.78095	-1.62087	-12.6281	1.81e-26	4.41e-24	49.5143	TRHDE
ENSG00000221823	-2.04796	5.65421	-12.6032	2.14e-26	5.08e-24	49.3327	PPP3R1
ENSG00000150361	-6.76956	-3.71551	-12.6018	2.16e-26	5.09e-24	49.2477	KLHL1
ENSG00000151948	-5.1985	0.746357	-12.5669	2.72e-26	6.37e-24	49.1104	GLT1D1
ENSG00000152034	-7.30034	-3.25872	-12.5275	3.54e-26	8.16e-24	48.8248	MCHR2
ENSG00000165752	-2.80381	4.1607	-12.4608	5.53e-26	1.24e-23	48.3983	STK32C
ENSG00000169884	-5.84901	-0.650272	-12.4594	5.58e-26	1.25e-23	48.4032	WNT10B
ENSG00000187672	-4.25396	2.44152	-12.4552	5.74e-26	1.27e-23	48.3663	ERC2
ENSG00000136531	-4.1319	3.97277	-12.4517	5.88e-26	1.28e-23	48.3299	SCN2A
ENSG00000189241	-2.51665	6.3054	-12.4514	5.89e-26	1.28e-23	48.3202	TSPYL1
ENSG00000149269	-3.09259	5.68957	-12.4485	6e-26	1.3e-23	48.3021	PAK1
ENSG00000272031	-3.35818	1.98121	-12.4477	6.03e-26	1.3e-23	48.3257	ANKRD34A
ENSG00000204116	-2.14183	3.63972	-12.4243	7.05e-26	1.46e-23	48.1678	CHIC1
ENSG00000186862	-3.58848	0.953025	-12.4109	7.71e-26	1.58e-23	48.0813	PDZD7
ENSG00000151150	-4.48041	3.66332	-12.4079	7.87e-26	1.59e-23	48.0405	ANK3
ENSG00000170214	-4.12291	1.25446	-12.4029	8.14e-26	1.63e-23	48.0303	ADRA1B
ENSG00000164112	-5.21236	0.453857	-12.3802	9.47e-26	1.88e-23	47.8802	TMEM155
ENSG00000100321	-3.70917	5.72774	-12.3782	9.6e-26	1.89e-23	47.833	SYNGR1
ENSG00000130368	-6.56289	-3.08079	-12.3735	9.9e-26	1.94e-23	47.7889	MAS1
ENSG00000162188	-4.9522	0.0139511	-12.3695	1.02e-25	1.96e-23	47.8108	GNG3
ENSG00000278195	-6.15415	-1.88216	-12.3689	1.02e-25	1.96e-23	47.7967	SSTR3
ENSG00000112038	-6.47843	-3.17669	-12.3566	1.11e-25	2.12e-23	47.665	OPRM1
ENSG00000186377	-4.25409	0.0963208	-12.3443	1.2e-25	2.28e-23	47.6397	CYP4X1
ENSG00000107560	-1.98728	3.90542	-12.3434	1.21e-25	2.28e-23	47.6326	RAB11FIP2
ENSG00000065325	-5.96076	-1.56187	-12.317	1.44e-25	2.68e-23	47.4595	GLP2R
ENSG00000198944	-4.69208	1.98488	-12.3155	1.46e-25	2.68e-23	47.4449	SOWAHA
ENSG00000147246	-6.78599	-2.85801	-12.3154	1.46e-25	2.68e-23	47.4302	HTR2C
ENSG00000136535	-5.76795	0.21262	-12.3	1.62e-25	2.93e-23	47.3497	TBR1
ENSG00000157005	-6.72423	0.134218	-12.2976	1.64e-25	2.96e-23	47.3282	SST
ENSG00000123119	-3.75348	3.71526	-12.2965	1.66e-25	2.96e-23	47.3096	NECAB1
ENSG00000101292	-6.5595	-3.67681	-12.2922	1.7e-25	3.03e-23	47.2134	PROKR2
ENSG00000198673	-4.40723	1.32518	-12.2876	1.76e-25	3.11e-23	47.2688	TAFA2
ENSG00000118160	-6.39245	1.88625	-12.2586	2.13e-25	3.7e-23	47.0572	SLC8A2
ENSG00000171509	-5.92746	-1.10497	-12.2546	2.19e-25	3.78e-23	47.0542	RXFP1
ENSG00000116254	-6.56788	2.08968	-12.2485	2.28e-25	3.91e-23	46.9877	CHD5
ENSG00000183775	-5.09013	1.36334	-12.2412	2.39e-25	4.08e-23	46.9573	KCTD16
ENSG00000162817	-4.40753	3.28639	-12.2332	2.52e-25	4.28e-23	46.8908	C1orf115
ENSG00000134709	-5.45897	-0.824784	-12.2104	2.94e-25	4.96e-23	46.7625	HOOK1
ENSG00000149575	-4.89668	2.71997	-12.2053	3.04e-25	5.07e-23	46.7083	SCN2B
ENSG00000136895	-2.61308	3.30665	-12.164	4e-25	6.56e-23	46.4498	GARNL3
ENSG00000173267	-4.92827	2.30934	-12.1302	5.01e-25	8.08e-23	46.2172	SNCG
ENSG00000109670	-2.73189	4.71688	-12.1066	5.87e-25	9.25e-23	46.0543	FBXW7
ENSG00000105376	-5.4864	1.97109	-12.1062	5.89e-25	9.25e-23	46.0575	ICAM5
ENSG00000113100	-6.6322	-2.32438	-12.1016	6.07e-25	9.47e-23	46.0418	CDH9
ENSG00000111912	-2.87448	4.54728	-12.0902	6.54e-25	1.02e-22	45.9471	NCOA7
ENSG00000165868	-3.76514	4.21095	-12.0656	7.71e-25	1.18e-22	45.7807	HSPA12A
ENSG00000183049	-3.26081	5.20404	-12.0654	7.72e-25	1.18e-22	45.7733	CAMK1D
ENSG00000175874	-6.16966	2.2015	-12.0483	8.65e-25	1.31e-22	45.6684	CREG2
ENSG00000198010	-6.19585	-0.458682	-12.0306	9.73e-25	1.47e-22	45.5777	DLGAP2
ENSG00000129355	-2.68993	3.73044	-12.0255	1.01e-24	1.51e-22	45.532	CDKN2D
ENSG00000169933	-6.24643	-0.147115	-12.0128	1.1e-24	1.64e-22	45.4569	FRMPD4
ENSG00000184368	-5.48736	1.45383	-11.9776	1.39e-24	2.04e-22	45.2158	MAP7D2
ENSG00000049769	-2.71802	3.56926	-11.9764	1.4e-24	2.05e-22	45.2101	PPP1R3F
ENSG00000166167	-2.23291	4.86407	-11.9634	1.52e-24	2.21e-22	45.1139	BTRC
ENSG00000148408	-6.5406	0.451523	-11.9479	1.69e-24	2.41e-22	45.0217	CACNA1B
ENSG00000169918	-3.81087	2.69452	-11.9465	1.7e-24	2.42e-22	45.0126	OTUD7A
ENSG00000151952	-6.93432	-1.19655	-11.9408	1.77e-24	2.51e-22	44.9876	TMEM132D
ENSG00000186297	-7.15415	0.453013	-11.9222	2e-24	2.81e-22	44.8475	GABRA5
ENSG00000065559	-2.04006	5.30098	-11.9146	2.11e-24	2.93e-22	44.7889	MAP2K4
ENSG00000186479	-4.58272	1.41131	-11.9102	2.17e-24	3e-22	44.781	RGS7BP
ENSG00000146360	-6.63718	-4.29904	-11.9093	2.18e-24	3e-22	44.6727	GPR6
ENSG00000149742	-5.11284	-5.2032	-11.9075	2.21e-24	3.02e-22	44.455	SLC22A9
ENSG00000106089	-3.88154	3.83575	-11.9029	2.28e-24	3.1e-22	44.7109	STX1A
ENSG00000058335	-5.51728	1.96605	-11.9014	2.3e-24	3.12e-22	44.7078	RASGRF1
ENSG00000144357	-1.86423	5.36168	-11.8986	2.34e-24	3.16e-22	44.685	UBR3
ENSG00000114573	-2.10541	6.64151	-11.8898	2.48e-24	3.32e-22	44.6122	ATP6V1A
ENSG00000060140	-6.10298	-1.92424	-11.8866	2.54e-24	3.38e-22	44.6311	STYK1
ENSG00000115419	-2.59877	5.57808	-11.8726	2.79e-24	3.66e-22	44.5046	GLS
ENSG00000141404	-4.34378	1.65277	-11.8653	2.92e-24	3.82e-22	44.4856	GNAL
ENSG00000137843	-3.97529	2.5533	-11.8647	2.94e-24	3.82e-22	44.4744	PAK6
ENSG00000118473	-3.49841	3.60748	-11.8632	2.97e-24	3.84e-22	44.456	SGIP1
ENSG00000123901	-5.77078	-0.86168	-11.8614	3e-24	3.87e-22	44.471	GPR83
ENSG00000074590	-3.19807	4.64366	-11.8592	3.05e-24	3.88e-22	44.42	NUAK1
ENSG00000163833	-5.38889	-3.63992	-11.8386	3.49e-24	4.37e-22	44.1759	FBXO40
ENSG00000087152	-1.88465	5.98378	-11.8199	3.96e-24	4.93e-22	44.1595	ATXN7L3
ENSG00000111110	-3.55368	3.54956	-11.8035	4.41e-24	5.46e-22	44.0638	PPM1H
ENSG00000005810	-2.6168	5.25702	-11.7692	5.54e-24	6.81e-22	43.8265	MYCBP2
ENSG00000196876	-3.651	3.50012	-11.7672	5.61e-24	6.87e-22	43.824	SCN8A
ENSG00000020129	-3.77026	6.50448	-11.7585	5.95e-24	7.25e-22	43.7378	NCDN
ENSG00000110148	-6.17087	-0.786775	-11.7557	6.06e-24	7.36e-22	43.7745	CCKBR
ENSG00000182230	-4.79284	-5.33194	-11.743	6.59e-24	7.97e-22	43.3638	FAM153B
ENSG00000204396	-3.95706	0.124267	-11.7306	7.16e-24	8.58e-22	43.6115	VWA7
ENSG00000138814	-2.27835	6.25469	-11.7282	7.28e-24	8.69e-22	43.5497	PPP3CA
ENSG00000198929	-3.61009	2.41015	-11.7036	8.57e-24	1.02e-21	43.4217	NOS1AP
ENSG00000180440	-6.59517	-1.13011	-11.6996	8.79e-24	1.04e-21	43.4066	SERTM1
ENSG00000099960	-5.42855	-1.76323	-11.6947	9.09e-24	1.07e-21	43.365	SLC7A4
ENSG00000107954	-4.73587	2.21411	-11.6869	9.57e-24	1.12e-21	43.302	NEURL1
ENSG00000196581	-5.1187	1.65591	-11.6669	1.09e-23	1.27e-21	43.1736	AJAP1
ENSG00000169891	-4.59747	3.00242	-11.6635	1.12e-23	1.3e-21	43.1395	REPS2
ENSG00000004660	-4.16431	3.79691	-11.6474	1.24e-23	1.44e-21	43.0278	CAMKK1
ENSG00000166111	-6.597	1.11817	-11.639	1.31e-23	1.51e-21	42.9826	SVOP
ENSG00000171817	-2.44838	1.78699	-11.6244	1.45e-23	1.66e-21	42.9193	ZNF540
ENSG00000142686	-1.93368	5.68316	-11.6201	1.49e-23	1.7e-21	42.8484	C1orf216
ENSG00000155097	-1.96565	6.12444	-11.5929	1.79e-23	2.02e-21	42.6648	ATP6V1C1
ENSG00000176055	-1.82603	2.98068	-11.584	1.89e-23	2.13e-21	42.6517	MBLAC2
ENSG00000186416	-1.39479	3.61421	-11.5833	1.9e-23	2.13e-21	42.644	NKRF
ENSG00000115194	-5.70806	1.10694	-11.5677	2.11e-23	2.36e-21	42.5238	SLC30A3
ENSG00000184845	-6.01322	-1.15654	-11.5655	2.14e-23	2.38e-21	42.5329	DRD1
ENSG00000153233	-5.08924	0.443252	-11.5609	2.21e-23	2.44e-21	42.4949	PTPRR
ENSG00000185518	-6.95854	2.12938	-11.5585	2.24e-23	2.47e-21	42.4398	SV2B
ENSG00000175155	-2.362	4.03754	-11.5416	2.51e-23	2.74e-21	42.3505	YPEL2
ENSG00000288611	-5.52016	-4.37377	-11.5351	2.62e-23	2.85e-21	42.1624	NPBWR1
ENSG00000197106	-6.26798	2.53251	-11.5336	2.65e-23	2.86e-21	42.2775	SLC6A17
ENSG00000128881	-2.18058	3.72663	-11.5263	2.78e-23	3e-21	42.2575	TTBK2
ENSG00000152061	-1.95831	4.92281	-11.5126	3.04e-23	3.27e-21	42.1524	RABGAP1L
ENSG00000273540	-5.37105	-2.66627	-11.5006	3.29e-23	3.53e-21	42.0575	AGBL1
ENSG00000168135	-5.14698	1.1786	-11.491	3.51e-23	3.73e-21	42.0258	KCNJ4
ENSG00000139112	-2.8837	6.25025	-11.4865	3.62e-23	3.83e-21	41.9566	GABARAPL1
ENSG00000134343	-5.12448	0.280155	-11.4822	3.72e-23	3.93e-21	41.9818	ANO3
ENSG00000152822	-5.04684	0.298176	-11.4781	3.82e-23	4.02e-21	41.9555	GRM1
ENSG00000105963	-3.91046	2.124	-11.4728	3.96e-23	4.15e-21	41.9087	ADAP1
ENSG00000188385	-4.11872	1.11697	-11.4688	4.07e-23	4.21e-21	41.8945	JAKMIP3
ENSG00000106852	-4.16122	1.04299	-11.4641	4.19e-23	4.33e-21	41.8649	LHX6
ENSG00000167281	-6.09778	1.15668	-11.4558	4.43e-23	4.56e-21	41.7849	RBFOX3
ENSG00000178394	-6.67966	-2.65702	-11.4531	4.51e-23	4.63e-21	41.7964	HTR1A
ENSG00000069424	-3.93114	5.2163	-11.4433	4.81e-23	4.9e-21	41.6743	KCNAB2
ENSG00000105649	-4.63072	4.02961	-11.4344	5.1e-23	5.18e-21	41.6228	RAB3A
ENSG00000123360	-3.6954	2.95949	-11.4262	5.39e-23	5.45e-21	41.5935	PDE1B
ENSG00000047249	-1.88883	5.96422	-11.4258	5.4e-23	5.45e-21	41.5706	ATP6V1H
ENSG00000067191	-3.21744	4.08705	-11.4223	5.53e-23	5.55e-21	41.5567	CACNB1
ENSG00000149927	-5.02306	2.0567	-11.4203	5.6e-23	5.59e-21	41.5521	DOC2A
ENSG00000138101	-2.02957	3.91921	-11.4056	6.18e-23	6.14e-21	41.4661	DTNB
ENSG00000139874	-6.48582	-0.802927	-11.3995	6.43e-23	6.37e-21	41.439	SSTR1
ENSG00000134444	-1.51723	4.59455	-11.3865	7.01e-23	6.92e-21	41.3376	RELCH
ENSG00000177380	-3.36657	4.04992	-11.3859	7.04e-23	6.92e-21	41.3175	PPFIA3
ENSG00000132535	-2.82473	6.24424	-11.3468	9.12e-23	8.88e-21	41.041	DLG4
ENSG00000141542	-3.19324	4.25739	-11.3434	9.32e-23	9.05e-21	41.0383	RAB40B
ENSG00000070182	-4.65127	1.06865	-11.3352	9.84e-23	9.52e-21	41.0153	SPTB
ENSG00000213424	-6.49299	-2.84048	-11.3331	9.98e-23	9.62e-21	41.0084	KRT222
ENSG00000166501	-4.85777	4.27914	-11.2973	1.26e-22	1.2e-20	40.7201	PRKCB
ENSG00000130822	-4.11572	2.55129	-11.2923	1.31e-22	1.24e-20	40.7184	PNCK
ENSG00000006116	-7.23489	-0.443666	-11.287	1.35e-22	1.28e-20	40.689	CACNG3
ENSG00000149305	-6.48307	-3.21106	-11.279	1.43e-22	1.33e-20	40.6439	HTR3B
ENSG00000163995	-3.22092	3.11522	-11.2714	1.5e-22	1.39e-20	40.5847	ABLIM2
ENSG00000183166	-5.45842	1.80326	-11.2688	1.53e-22	1.41e-20	40.5593	CALN1
ENSG00000108352	-3.04567	3.79828	-11.2628	1.59e-22	1.46e-20	40.5197	RAPGEFL1
ENSG00000136854	-4.00873	6.1958	-11.2374	1.88e-22	1.71e-20	40.3173	STXBP1
ENSG00000122733	-5.66922	2.50249	-11.2184	2.13e-22	1.93e-20	40.2181	PHF24
ENSG00000175182	-2.0003	5.67907	-11.2085	2.27e-22	2.04e-20	40.1504	FAM131A
ENSG00000100307	-3.17518	4.39035	-11.1979	2.44e-22	2.18e-20	40.0845	CBX7
ENSG00000091622	-4.11875	3.09678	-11.1931	2.52e-22	2.25e-20	40.0616	PITPNM3
ENSG00000078902	-2.24958	6.63867	-11.1894	2.58e-22	2.29e-20	40.0119	TOLLIP
ENSG00000169213	-4.64359	1.86289	-11.1853	2.65e-22	2.34e-20	40.0235	RAB3B
ENSG00000094796	-5.33122	-4.81585	-11.1832	2.69e-22	2.37e-20	39.8574	KRT31
ENSG00000073464	-3.18868	4.83781	-11.1722	2.89e-22	2.53e-20	39.9106	CLCN4
ENSG00000152495	-4.14416	2.62167	-11.1655	3.02e-22	2.64e-20	39.8883	CAMK4
ENSG00000150054	-4.60509	-0.42555	-11.1599	3.13e-22	2.73e-20	39.8916	MPP7
ENSG00000183287	-5.72834	-2.26397	-11.1484	3.38e-22	2.94e-20	39.8071	CCBE1
ENSG00000078814	-3.78471	0.856004	-11.139	3.6e-22	3.12e-20	39.7511	MYH7B
ENSG00000111218	-5.05299	0.364443	-11.1381	3.62e-22	3.13e-20	39.735	PRMT8
ENSG00000283071	-4.59279	-5.15747	-11.13	3.82e-22	3.27e-20	39.4472	LBHD2
ENSG00000078328	-6.10414	1.72249	-11.13	3.82e-22	3.27e-20	39.6469	RBFOX1
ENSG00000138769	-4.63289	0.329802	-11.1225	4.01e-22	3.42e-20	39.6408	CDKL2
ENSG00000167178	-5.17166	1.37929	-11.1198	4.08e-22	3.47e-20	39.5969	ISLR2
ENSG00000175766	-6.00313	-3.594	-11.1188	4.11e-22	3.49e-20	39.5703	EIF4E1B
ENSG00000116544	-4.7092	2.10258	-11.1138	4.25e-22	3.59e-20	39.552	DLGAP3
ENSG00000161270	-4.19491	-3.59024	-11.1127	4.28e-22	3.61e-20	39.4225	NPHS1
ENSG00000124507	-6.71054	2.68513	-11.1071	4.44e-22	3.73e-20	39.4802	PACSIN1
ENSG00000185442	-2.57076	2.46405	-11.1055	4.48e-22	3.76e-20	39.526	FAM174B
ENSG00000167037	-4.43692	2.0302	-11.104	4.53e-22	3.79e-20	39.4934	SGSM1
ENSG00000176383	-3.95382	-0.665153	-11.0982	4.71e-22	3.91e-20	39.4813	B3GNT4
ENSG00000164588	-6.60303	-0.541295	-11.0896	4.98e-22	4.12e-20	39.4114	HCN1
ENSG00000198216	-4.91465	2.61247	-11.0862	5.1e-22	4.2e-20	39.3613	CACNA1E
ENSG00000160014	-2.39664	8.44983	-11.0787	5.35e-22	4.4e-20	39.2755	CALM3
ENSG00000186642	-4.66391	3.9052	-11.0771	5.41e-22	4.43e-20	39.2867	PDE2A
ENSG00000168539	-6.12618	0.61832	-11.0596	6.07e-22	4.95e-20	39.2038	CHRM1
ENSG00000137261	-4.13386	2.0323	-11.0548	6.27e-22	5.09e-20	39.1771	KIAA0319
ENSG00000130540	-6.38586	2.17794	-11.0546	6.27e-22	5.09e-20	39.1461	SULT4A1
ENSG00000164082	-4.43793	0.628373	-11.0377	7.01e-22	5.67e-20	39.0873	GRM2
ENSG00000156011	-3.13387	5.93967	-11.0336	7.2e-22	5.81e-20	38.9942	PSD3
ENSG00000088179	-2.02176	4.2931	-11.0279	7.48e-22	6.01e-20	38.9942	PTPN4
ENSG00000113595	-1.72874	4.78602	-11.0274	7.5e-22	6.02e-20	38.9865	TRIM23
ENSG00000070729	-6.22406	-2.85564	-11.0165	8.07e-22	6.45e-20	38.9491	CNGB1
ENSG00000155269	-4.78565	-3.81628	-11.0148	8.15e-22	6.5e-20	38.8181	GPR78
ENSG00000119946	-5.63733	-0.0785351	-11.0114	8.34e-22	6.63e-20	38.9097	CNNM1
ENSG00000223573	-3.56479	0.872171	-11.0105	8.39e-22	6.65e-20	38.9195	TINCR
ENSG00000172209	-5.86325	-1.09383	-10.9955	9.26e-22	7.32e-20	38.8203	GPR22
ENSG00000176884	-7.40952	2.28609	-10.9923	9.46e-22	7.46e-20	38.7308	GRIN1
ENSG00000164794	-7.28489	-1.6642	-10.9899	9.61e-22	7.55e-20	38.7719	KCNV1
ENSG00000198689	-2.19601	5.55965	-10.9815	1.02e-21	7.96e-20	38.6685	SLC9A6
ENSG00000138311	-3.57515	3.47633	-10.9749	1.06e-21	8.28e-20	38.6396	ZNF365
ENSG00000060709	-5.13071	1.72073	-10.9743	1.06e-21	8.28e-20	38.6442	RIMBP2
ENSG00000150394	-4.942	1.079	-10.9743	1.06e-21	8.28e-20	38.6583	CDH8
ENSG00000172350	-3.83396	0.721958	-10.9588	1.18e-21	9.07e-20	38.583	ABCG4
ENSG00000145864	-6.01514	1.47263	-10.9565	1.2e-21	9.16e-20	38.5209	GABRB2
ENSG00000119125	-6.32288	2.00527	-10.9533	1.22e-21	9.34e-20	38.4888	GDA
ENSG00000102468	-5.37248	0.714553	-10.9505	1.24e-21	9.46e-20	38.5037	HTR2A
ENSG00000053108	-5.38218	-0.103687	-10.9426	1.31e-21	9.91e-20	38.4673	FSTL4
ENSG00000122012	-5.21152	0.311249	-10.9417	1.32e-21	9.92e-20	38.4565	SV2C
ENSG00000075035	-6.32404	-0.279226	-10.9403	1.33e-21	9.98e-20	38.4404	WSCD2
ENSG00000173258	-3.10986	4.44346	-10.916	1.56e-21	1.17e-19	38.2471	ZNF483
ENSG00000081760	-1.96751	4.65036	-10.9014	1.72e-21	1.28e-19	38.1651	AACS
ENSG00000147676	-6.80864	-0.465721	-10.8968	1.77e-21	1.3e-19	38.1533	MAL2
ENSG00000189056	-5.33452	1.0827	-10.8963	1.78e-21	1.3e-19	38.1452	RELN
ENSG00000085788	-1.60869	5.58584	-10.8844	1.92e-21	1.4e-19	38.0441	DDHD2
ENSG00000168830	-6.20486	-4.00642	-10.8833	1.94e-21	1.4e-19	38.0443	HTR1E
ENSG00000088367	-2.76912	6.42311	-10.873	2.07e-21	1.49e-19	37.9465	EPB41L1
ENSG00000174516	-2.48691	3.39054	-10.8721	2.08e-21	1.5e-19	37.9908	PELI3
ENSG00000123612	-4.91215	-0.103898	-10.8714	2.09e-21	1.5e-19	38.0138	ACVR1C
ENSG00000186472	-5.497	1.99038	-10.8693	2.12e-21	1.52e-19	37.952	PCLO
ENSG00000103154	-4.5377	2.51579	-10.8663	2.17e-21	1.54e-19	37.9369	NECAB2
ENSG00000023516	-2.23069	6.00657	-10.862	2.23e-21	1.58e-19	37.8845	AKAP11
ENSG00000112619	-4.34541	-0.917595	-10.8555	2.32e-21	1.65e-19	37.9167	PRPH2
ENSG00000157152	-5.88773	4.0382	-10.8517	2.38e-21	1.68e-19	37.8076	SYN2
ENSG00000033627	-2.28173	7.0073	-10.8334	2.69e-21	1.88e-19	37.688	ATP6V0A1
ENSG00000173611	-2.13187	3.61569	-10.8291	2.76e-21	1.93e-19	37.7139	SCAI
ENSG00000081189	-2.57381	5.87991	-10.8228	2.88e-21	2e-19	37.6282	MEF2C
ENSG00000165914	-2.24333	4.89498	-10.822	2.9e-21	2e-19	37.6412	TTC7B
ENSG00000129990	-4.9441	2.74164	-10.8218	2.9e-21	2e-19	37.639	SYT5
ENSG00000104722	-6.80856	1.43014	-10.8201	2.93e-21	2.02e-19	37.626	NEFM
ENSG00000139182	-2.99925	6.01419	-10.8163	3.01e-21	2.07e-19	37.5803	CLSTN3
ENSG00000176194	-5.43147	-4.19391	-10.8151	3.03e-21	2.08e-19	37.5558	CIDEA
ENSG00000108509	-2.22321	5.10454	-10.8144	3.04e-21	2.08e-19	37.5885	CAMTA2
ENSG00000085433	-2.12267	5.4846	-10.8134	3.06e-21	2.09e-19	37.5774	WDR47
ENSG00000168843	-5.48283	-0.71436	-10.7996	3.35e-21	2.28e-19	37.551	FSTL5
ENSG00000138018	-1.66539	5.29172	-10.7844	3.71e-21	2.52e-19	37.399	SELENOI
ENSG00000101180	-6.1463	-0.581254	-10.7818	3.77e-21	2.56e-19	37.4209	HRH3
ENSG00000070886	-4.88163	-2.64092	-10.7705	4.06e-21	2.75e-19	37.3309	EPHA8
ENSG00000134265	-1.52681	5.27168	-10.7642	4.23e-21	2.86e-19	37.2706	NAPG
ENSG00000124493	-5.40501	-1.43782	-10.7444	4.82e-21	3.23e-19	37.2038	GRM4
ENSG00000167754	-5.76714	-4.66347	-10.7431	4.86e-21	3.24e-19	37.0848	KLK5
ENSG00000135638	-5.4957	-1.01491	-10.7361	5.09e-21	3.39e-19	37.1453	EMX1
ENSG00000171772	-5.31256	-4.66597	-10.7341	5.16e-21	3.42e-19	37.0022	SYCE1
ENSG00000154027	-5.78314	3.3972	-10.7331	5.19e-21	3.43e-19	37.0448	AK5
ENSG00000132671	-5.76785	-4.43243	-10.7222	5.57e-21	3.67e-19	36.9667	SSTR4
ENSG00000091428	-4.19145	4.4311	-10.7219	5.58e-21	3.67e-19	36.9739	RAPGEF4
ENSG00000177432	-2.59406	4.7856	-10.7191	5.69e-21	3.72e-19	36.9702	NAP1L5
ENSG00000170027	-2.22529	8.41851	-10.712	5.96e-21	3.89e-19	36.8898	YWHAG
ENSG00000178385	-2.48895	4.04246	-10.7051	6.23e-21	4.06e-19	36.8944	PLEKHM3
ENSG00000164061	-4.79834	4.24096	-10.7027	6.33e-21	4.11e-19	36.8458	BSN
ENSG00000103657	-2.34013	5.48856	-10.6983	6.52e-21	4.22e-19	36.8279	HERC1
ENSG00000165943	-2.4453	5.87506	-10.6949	6.66e-21	4.3e-19	36.7995	MOAP1
ENSG00000138207	-4.58675	0.516848	-10.6927	6.76e-21	4.35e-19	36.8516	RBP4
ENSG00000138944	-5.78983	1.56451	-10.6921	6.79e-21	4.36e-19	36.8062	SHISAL1
ENSG00000137252	-4.64856	-5.188	-10.6912	6.83e-21	4.37e-19	36.662	HCRTR2
ENSG00000160145	-3.09694	4.80954	-10.6821	7.25e-21	4.61e-19	36.723	KALRN
ENSG00000182256	-6.01378	-1.33649	-10.6765	7.52e-21	4.77e-19	36.7579	GABRG3
ENSG00000112053	-4.16561	-1.67619	-10.6589	8.43e-21	5.33e-19	36.6279	SLC26A8
ENSG00000163536	-4.61243	3.85772	-10.6576	8.51e-21	5.36e-19	36.5608	SERPINI1
ENSG00000162852	-1.72844	4.52525	-10.6574	8.51e-21	5.36e-19	36.5901	CNST
ENSG00000235711	-5.51464	-3.65518	-10.6514	8.86e-21	5.56e-19	36.5469	ANKRD34C
ENSG00000204130	-1.63106	4.44304	-10.6505	8.91e-21	5.58e-19	36.5488	RUFY2
ENSG00000021645	-4.9168	2.81134	-10.6468	9.13e-21	5.71e-19	36.5033	NRXN3
ENSG00000128656	-3.39778	6.4931	-10.6368	9.75e-21	6.07e-19	36.4081	CHN1
ENSG00000115977	-2.54095	5.33555	-10.6358	9.81e-21	6.1e-19	36.4225	AAK1
ENSG00000182601	-5.44176	0.210372	-10.621	1.08e-20	6.67e-19	36.3778	HS3ST4
ENSG00000184261	-4.59941	0.280366	-10.6171	1.11e-20	6.82e-19	36.3683	KCNK12
ENSG00000127561	-4.88778	2.69074	-10.6149	1.12e-20	6.9e-19	36.2996	SYNGR3
ENSG00000178773	-4.93161	0.424841	-10.6118	1.15e-20	7.03e-19	36.3241	CPNE7
ENSG00000146021	-2.96862	2.44823	-10.6068	1.19e-20	7.23e-19	36.2852	KLHL3
ENSG00000082458	-2.58178	4.41761	-10.6004	1.24e-20	7.5e-19	36.2087	DLG3
ENSG00000158806	-4.69714	0.522583	-10.6001	1.24e-20	7.5e-19	36.2516	NPM2
ENSG00000176454	-2.19358	4.42252	-10.5998	1.24e-20	7.5e-19	36.2112	LPCAT4
ENSG00000100884	-6.27639	1.84617	-10.5967	1.27e-20	7.64e-19	36.1788	CPNE6
ENSG00000220205	-2.74682	7.14216	-10.5795	1.42e-20	8.54e-19	36.0363	VAMP2
ENSG00000138686	-1.3799	4.01691	-10.5736	1.47e-20	8.81e-19	36.068	BBS7
ENSG00000167210	-4.87594	-3.66705	-10.5674	1.53e-20	9.15e-19	35.9808	LOXHD1
ENSG00000140403	-3.13675	4.09443	-10.5658	1.55e-20	9.2e-19	35.9825	DNAJA4
ENSG00000182674	-6.31093	-3.1968	-10.5656	1.55e-20	9.2e-19	36.0447	KCNB2
ENSG00000166793	-3.19597	2.25821	-10.5635	1.57e-20	9.29e-19	36.0061	YPEL4
ENSG00000116675	-3.98302	5.27091	-10.5611	1.6e-20	9.39e-19	35.925	DNAJC6
ENSG00000185736	-4.89608	1.38935	-10.5553	1.66e-20	9.71e-19	35.9386	ADARB2
ENSG00000167074	-3.08264	4.63652	-10.5458	1.77e-20	1.03e-18	35.8442	TEF
ENSG00000137486	-3.23899	4.20876	-10.5427	1.8e-20	1.05e-18	35.8294	ARRB1
ENSG00000175395	-2.02832	4.40464	-10.5389	1.85e-20	1.07e-18	35.8213	ZNF25
ENSG00000167778	-2.58497	6.15692	-10.5371	1.87e-20	1.08e-18	35.7736	SPRYD3
ENSG00000157445	-4.20697	1.15454	-10.5339	1.91e-20	1.1e-18	35.8201	CACNA2D3
ENSG00000184185	-4.85405	-0.984052	-10.5057	2.29e-20	1.32e-18	35.6693	KCNJ12
ENSG00000169032	-1.93329	5.94581	-10.5005	2.37e-20	1.36e-18	35.5478	MAP2K1
ENSG00000182255	-5.83065	-1.98341	-10.4988	2.4e-20	1.37e-18	35.6258	KCNA4
ENSG00000144619	-4.32388	0.519165	-10.4942	2.47e-20	1.41e-18	35.5781	CNTN4
ENSG00000168490	-5.31238	4.21411	-10.489	2.56e-20	1.46e-18	35.4596	PHYHIP
ENSG00000121964	-1.30051	5.09283	-10.4816	2.68e-20	1.52e-18	35.4512	GTDC1
ENSG00000130643	-6.02632	1.17494	-10.4782	2.75e-20	1.56e-18	35.428	CALY
ENSG00000177542	-2.68469	5.35836	-10.4606	3.08e-20	1.74e-18	35.2888	SLC25A22
ENSG00000157782	-4.85973	1.90194	-10.4591	3.11e-20	1.75e-18	35.3093	CABP1
ENSG00000053702	-2.388	1.89759	-10.4416	3.49e-20	1.96e-18	35.2491	NRIP2
ENSG00000110514	-2.40627	5.9978	-10.4398	3.53e-20	1.98e-18	35.1495	MADD
ENSG00000050628	-5.39898	-1.79079	-10.4216	3.97e-20	2.21e-18	35.1313	PTGER3
ENSG00000174996	-2.33893	5.1022	-10.421	3.98e-20	2.21e-18	35.0427	KLC2
ENSG00000241973	-2.81141	6.56133	-10.406	4.4e-20	2.43e-18	34.9207	PI4KA
ENSG00000168952	-4.48876	2.07277	-10.405	4.42e-20	2.44e-18	34.9638	STXBP6
ENSG00000166159	-6.44285	-0.713828	-10.4045	4.44e-20	2.44e-18	34.9845	LRTM2
ENSG00000182901	-4.47896	0.977595	-10.4003	4.56e-20	2.51e-18	34.9589	RGS7
ENSG00000120645	-5.12502	1.96811	-10.3927	4.79e-20	2.63e-18	34.8761	IQSEC3
ENSG00000198853	-2.83387	5.45318	-10.3925	4.8e-20	2.63e-18	34.8468	RUSC2
ENSG00000185345	-2.13884	2.74285	-10.3834	5.09e-20	2.77e-18	34.8599	PRKN
ENSG00000114812	-3.88102	1.11319	-10.3746	5.39e-20	2.92e-18	34.8046	VIPR1
ENSG00000135472	-3.86449	6.88913	-10.371	5.52e-20	2.99e-18	34.686	FAIM2
ENSG00000111726	-1.69019	5.10124	-10.3632	5.81e-20	3.13e-18	34.6812	CMAS
ENSG00000040608	-3.72492	2.28977	-10.3571	6.04e-20	3.23e-18	34.6659	RTN4R
ENSG00000114757	-5.08654	2.62666	-10.347	6.45e-20	3.45e-18	34.5701	PEX5L
ENSG00000155858	-1.90452	3.03455	-10.3456	6.51e-20	3.47e-18	34.6152	LSM11
ENSG00000013016	-3.16161	4.93872	-10.3416	6.68e-20	3.56e-18	34.5226	EHD3
ENSG00000175352	-3.90746	2.91297	-10.3345	7e-20	3.71e-18	34.503	NRIP3
ENSG00000198932	-3.43423	4.8	-10.3321	7.11e-20	3.76e-18	34.4601	GPRASP1
ENSG00000124203	-4.84471	-1.76064	-10.3285	7.27e-20	3.84e-18	34.5332	ZNF831
ENSG00000137766	-5.8677	-0.277777	-10.3283	7.29e-20	3.84e-18	34.4969	UNC13C
ENSG00000128245	-2.46868	7.61331	-10.3258	7.4e-20	3.9e-18	34.3986	YWHAH
ENSG00000166257	-5.11311	3.88056	-10.3149	7.95e-20	4.17e-18	34.3439	SCN3B
ENSG00000148842	-2.14277	3.23008	-10.3135	8.02e-20	4.2e-18	34.3971	CNNM2
ENSG00000186310	-2.89798	4.99757	-10.3114	8.13e-20	4.25e-18	34.3311	NAP1L3
ENSG00000206052	-4.67637	1.66777	-10.311	8.15e-20	4.26e-18	34.365	DOK6
ENSG00000155256	-1.59815	4.93272	-10.3085	8.29e-20	4.32e-18	34.3348	ZFYVE27
ENSG00000185352	-5.27504	1.51963	-10.308	8.31e-20	4.32e-18	34.3384	HS6ST3
ENSG00000157219	-6.15924	-2.01785	-10.2939	9.11e-20	4.72e-18	34.312	HTR5A
ENSG00000177238	-3.77582	-2.44421	-10.291	9.28e-20	4.8e-18	34.2406	TRIM72
ENSG00000108684	-5.6098	-0.570129	-10.29	9.34e-20	4.83e-18	34.2648	ASIC2
ENSG00000166006	-6.55086	-0.248378	-10.2868	9.54e-20	4.92e-18	34.2163	KCNC2
ENSG00000107147	-5.47465	0.828123	-10.2846	9.68e-20	4.98e-18	34.1991	KCNT1
ENSG00000099365	-4.40586	4.51722	-10.2783	1.01e-19	5.17e-18	34.1075	STX1B
ENSG00000204052	-3.11882	1.34662	-10.278	1.01e-19	5.17e-18	34.1986	LRRC73
ENSG00000084764	-2.49227	5.82349	-10.2678	1.08e-19	5.5e-18	34.044	MAPRE3
ENSG00000063180	-3.90489	5.13298	-10.2672	1.08e-19	5.52e-18	34.0334	CA11
ENSG00000138757	-1.4466	7.09931	-10.2668	1.09e-19	5.52e-18	34.0333	G3BP2
ENSG00000184347	-4.2665	2.07599	-10.2654	1.1e-19	5.56e-18	34.0711	SLIT3
ENSG00000166448	-6.04835	3.14482	-10.2519	1.2e-19	6.04e-18	33.9409	TMEM130
ENSG00000185716	-1.50781	3.93954	-10.2438	1.26e-19	6.34e-18	33.9466	MOSMO
ENSG00000182389	-2.81318	3.54426	-10.2378	1.31e-19	6.58e-18	33.8887	CACNB4
ENSG00000184999	-4.3332	-5.14461	-10.2254	1.42e-19	7.11e-18	33.715	SLC22A10
ENSG00000158109	-2.38156	5.55526	-10.2232	1.44e-19	7.2e-18	33.7635	TPRG1L
ENSG00000160445	-1.93304	6.28041	-10.2212	1.46e-19	7.28e-18	33.7458	ZER1
ENSG00000060566	-4.31198	-5.01359	-10.2178	1.49e-19	7.43e-18	33.6749	CREB3L3
ENSG00000079337	-2.69703	3.66598	-10.2164	1.51e-19	7.48e-18	33.7511	RAPGEF3
ENSG00000183837	-4.67532	1.7201	-10.2161	1.51e-19	7.49e-18	33.7553	PNMA3
ENSG00000182013	-2.41914	6.12711	-10.2154	1.52e-19	7.51e-18	33.7044	PNMA8A
ENSG00000129993	-3.28636	0.865102	-10.2128	1.54e-19	7.62e-18	33.7898	CBFA2T3
ENSG00000163630	-6.31541	1.08459	-10.2087	1.58e-19	7.8e-18	33.6933	SYNPR
ENSG00000183780	-5.13835	-0.687126	-10.201	1.66e-19	8.17e-18	33.7106	SLC35F3
ENSG00000170113	-2.46952	4.95236	-10.1974	1.7e-19	8.33e-18	33.6066	NIPA1
ENSG00000101489	-5.7126	2.14013	-10.1972	1.71e-19	8.33e-18	33.6094	CELF4
ENSG00000180875	-4.98887	-0.30812	-10.1936	1.75e-19	8.5e-18	33.6573	GREM2
ENSG00000131242	-4.3038	4.27803	-10.191	1.78e-19	8.63e-18	33.5516	RAB11FIP4
ENSG00000126733	-5.35944	-0.54444	-10.1828	1.87e-19	9.07e-18	33.5851	DACH2
ENSG00000065621	-3.20173	0.949908	-10.1823	1.88e-19	9.09e-18	33.5954	GSTO2
ENSG00000205899	-4.88914	-4.58745	-10.1751	1.97e-19	9.47e-18	33.4537	BHLHA9
ENSG00000175470	-1.44438	4.60943	-10.1747	1.97e-19	9.48e-18	33.4885	PPP2R2D
ENSG00000188191	-3.09922	6.41362	-10.1745	1.98e-19	9.48e-18	33.4324	PRKAR1B
ENSG00000151690	-2.76149	5.004	-10.166	2.09e-19	9.98e-18	33.4002	MFSD6
ENSG00000232434	-2.67323	3.29047	-10.1596	2.18e-19	1.04e-17	33.3968	AJM1
ENSG00000174469	-5.27505	2.79563	-10.1523	2.28e-19	1.08e-17	33.316	CNTNAP2
ENSG00000140600	-5.15337	1.57833	-10.1504	2.31e-19	1.09e-17	33.329	SH3GL3
ENSG00000183454	-5.54962	2.05663	-10.138	2.5e-19	1.18e-17	33.2341	GRIN2A
ENSG00000047056	-1.89608	4.45281	-10.1361	2.53e-19	1.2e-17	33.2353	WDR37
ENSG00000130758	-2.64992	4.72275	-10.1281	2.67e-19	1.25e-17	33.1642	MAP3K10
ENSG00000180616	-3.9006	2.65779	-10.1257	2.71e-19	1.27e-17	33.1703	SSTR2
ENSG00000198825	-3.05736	5.0369	-10.122	2.78e-19	1.3e-17	33.1141	INPP5F
ENSG00000109466	-2.42297	4.86159	-10.1138	2.93e-19	1.36e-17	33.0738	KLHL2
ENSG00000129473	-2.70518	5.1991	-10.1032	3.14e-19	1.45e-17	32.9957	BCL2L2
ENSG00000165973	-5.47613	0.418415	-10.0999	3.2e-19	1.48e-17	33.0268	NELL1
ENSG00000007168	-1.61206	7.40696	-10.0901	3.41e-19	1.57e-17	32.8956	PAFAH1B1
ENSG00000008118	-5.2109	1.01458	-10.088	3.46e-19	1.59e-17	32.9428	CAMK1G
ENSG00000147465	-3.38063	-0.897715	-10.0876	3.47e-19	1.59e-17	32.9954	STAR
ENSG00000168959	-5.80969	-1.08047	-10.0863	3.5e-19	1.6e-17	32.9729	GRM5
ENSG00000180777	-4.75389	-4.26863	-10.0861	3.5e-19	1.6e-17	32.906	ANKRD30B
ENSG00000186487	-6.23286	1.43327	-10.0845	3.54e-19	1.61e-17	32.8936	MYT1L
ENSG00000163285	-5.79997	0.617417	-10.0825	3.58e-19	1.63e-17	32.9047	GABRG1
ENSG00000156486	-5.70936	-1.25855	-10.0741	3.78e-19	1.71e-17	32.9039	KCNS2
ENSG00000144290	-4.52974	2.92393	-10.0727	3.82e-19	1.73e-17	32.8157	SLC4A10
ENSG00000053524	-3.82944	1.6963	-10.064	4.04e-19	1.81e-17	32.8026	MCF2L2
ENSG00000183317	-4.94605	0.3473	-10.0526	4.35e-19	1.95e-17	32.7396	EPHA10
ENSG00000165125	-5.04007	-1.14846	-10.0517	4.37e-19	1.96e-17	32.7717	TRPV6
ENSG00000198822	-4.21594	2.87387	-10.05	4.42e-19	1.97e-17	32.6768	GRM3
ENSG00000165643	-6.33991	-2.10372	-10.0499	4.42e-19	1.97e-17	32.7561	SOHLH1
ENSG00000162728	-4.88511	2.96567	-10.0445	4.58e-19	2.04e-17	32.6292	KCNJ9
ENSG00000109756	-2.24954	5.55609	-10.0393	4.74e-19	2.1e-17	32.5886	RAPGEF2
ENSG00000166313	-2.39061	6.90867	-10.039	4.75e-19	2.1e-17	32.5668	APBB1
ENSG00000069966	-2.02663	4.47998	-10.0309	5e-19	2.2e-17	32.5603	GNB5
ENSG00000197430	-7.11416	0.673839	-10.0231	5.26e-19	2.3e-17	32.5034	OPALIN
ENSG00000079841	-4.8551	1.59622	-10.0193	5.39e-19	2.36e-17	32.4976	RIMS1
ENSG00000150764	-2.19086	4.90577	-10.0187	5.41e-19	2.36e-17	32.4702	DIXDC1
ENSG00000107130	-3.25493	6.68558	-10.0181	5.43e-19	2.37e-17	32.4281	NCS1
ENSG00000196177	-1.84798	4.12119	-10.0145	5.56e-19	2.41e-17	32.4687	ACADSB
ENSG00000106113	-5.02724	-2.23218	-10.0112	5.68e-19	2.46e-17	32.517	CRHR2
ENSG00000162989	-5.65702	0.658966	-10.011	5.69e-19	2.46e-17	32.4504	KCNJ3
ENSG00000118733	-5.57481	-0.18557	-10.0042	5.94e-19	2.57e-17	32.4313	OLFM3
ENSG00000022355	-6.87009	1.09021	-10.0034	5.97e-19	2.57e-17	32.3741	GABRA1
ENSG00000156564	-5.36619	-0.328119	-10.0022	6.02e-19	2.59e-17	32.4282	LRFN2
ENSG00000136153	-2.54984	3.54533	-9.99464	6.32e-19	2.7e-17	32.341	LMO7
ENSG00000125149	-1.37671	4.23675	-9.99294	6.39e-19	2.73e-17	32.3397	C16orf70
ENSG00000110171	-1.7006	4.25586	-9.99093	6.47e-19	2.76e-17	32.3183	TRIM3
ENSG00000172247	-4.06484	1.10465	-9.98643	6.66e-19	2.84e-17	32.3208	C1QTNF4
ENSG00000137825	-3.15428	2.69522	-9.98609	6.68e-19	2.84e-17	32.2961	ITPKA
ENSG00000036530	-3.41815	3.78053	-9.98249	6.83e-19	2.9e-17	32.2408	CYP46A1
ENSG00000165813	-1.77841	3.01644	-9.97965	6.96e-19	2.94e-17	32.2829	CCDC186
ENSG00000197860	-1.86685	4.75081	-9.97556	7.15e-19	3.01e-17	32.2047	SGTB
ENSG00000164951	-2.52728	4.75642	-9.97182	7.32e-19	3.07e-17	32.1684	PDP1
ENSG00000119965	-1.34355	2.85364	-9.96656	7.57e-19	3.17e-17	32.2189	C10orf88
ENSG00000162378	-1.39767	5.78487	-9.96641	7.58e-19	3.17e-17	32.1337	ZYG11B
ENSG00000158856	-3.98361	4.95348	-9.96587	7.61e-19	3.18e-17	32.1072	DMTN
ENSG00000188981	-3.13086	-0.635807	-9.95752	8.03e-19	3.34e-17	32.1756	MSANTD1
ENSG00000179774	-4.11512	-1.95434	-9.95658	8.07e-19	3.36e-17	32.161	ATOH7
ENSG00000115365	-1.92159	6.65122	-9.95187	8.32e-19	3.45e-17	32.0193	LANCL1
ENSG00000059758	-1.60553	5.56043	-9.95047	8.4e-19	3.47e-17	32.0328	CDK17
ENSG00000156113	-2.83228	4.99367	-9.94208	8.86e-19	3.65e-17	31.9698	KCNMA1
ENSG00000068383	-2.02442	4.04033	-9.93577	9.23e-19	3.8e-17	31.9656	INPP5A
ENSG00000169758	-2.64132	0.459518	-9.93435	9.32e-19	3.82e-17	32.0354	TMEM266
ENSG00000008056	-5.02241	4.04104	-9.92887	9.65e-19	3.95e-17	31.8732	SYN1
ENSG00000164715	-2.51609	4.9079	-9.92871	9.66e-19	3.95e-17	31.891	LMTK2
ENSG00000184156	-3.39125	3.97582	-9.92339	1e-18	4.07e-17	31.8608	KCNQ3
ENSG00000198934	-3.93992	2.91206	-9.92054	1.02e-18	4.14e-17	31.8565	MAGEE1
ENSG00000123684	-1.97408	5.25594	-9.91171	1.08e-18	4.36e-17	31.7856	LPGAT1
ENSG00000124313	-2.76505	4.72725	-9.90956	1.09e-18	4.41e-17	31.7687	IQSEC2
ENSG00000067836	-2.22267	3.6794	-9.90104	1.15e-18	4.65e-17	31.75	ROGDI
ENSG00000204653	-3.71619	0.954587	-9.89864	1.17e-18	4.71e-17	31.7782	ASPDH
ENSG00000111249	-5.57039	0.155812	-9.89543	1.2e-18	4.8e-17	31.7312	CUX2
ENSG00000145863	-4.18674	-5.33054	-9.89319	1.21e-18	4.86e-17	31.6258	GABRA6
ENSG00000013293	-5.15356	2.26132	-9.88272	1.3e-18	5.18e-17	31.609	SLC7A14
ENSG00000176148	-1.60707	3.41698	-9.88245	1.3e-18	5.18e-17	31.6577	TCP11L1
ENSG00000101076	-4.45267	-4.90517	-9.874	1.37e-18	5.42e-17	31.5405	HNF4A
ENSG00000101438	-6.09285	0.138199	-9.86256	1.48e-18	5.83e-17	31.5108	SLC32A1
ENSG00000185658	-1.59136	5.93005	-9.85497	1.55e-18	6.1e-17	31.419	BRWD1
ENSG00000149970	-3.05874	4.13515	-9.85366	1.57e-18	6.14e-17	31.4203	CNKSR2
ENSG00000006432	-4.19016	2.00726	-9.85264	1.58e-18	6.17e-17	31.4421	MAP3K9
ENSG00000178171	-5.74735	-0.533026	-9.8516	1.59e-18	6.2e-17	31.4683	AMER3
ENSG00000157693	-1.89947	4.31643	-9.82706	1.86e-18	7.22e-17	31.2712	TMEM268
ENSG00000124406	-4.13201	4.47486	-9.81885	1.96e-18	7.56e-17	31.1773	ATP8A1
ENSG00000109158	-5.80893	0.44865	-9.81601	1.99e-18	7.69e-17	31.2145	GABRA4
ENSG00000184205	-2.88072	5.60713	-9.81148	2.05e-18	7.91e-17	31.1296	TSPYL2
ENSG00000107669	-1.51615	4.37668	-9.81007	2.07e-18	7.96e-17	31.1713	ATE1
ENSG00000072041	-5.28028	0.868866	-9.80794	2.1e-18	8.04e-17	31.1643	SLC6A15
ENSG00000145708	-4.60715	0.236804	-9.80677	2.12e-18	8.09e-17	31.1936	CRHBP
ENSG00000185742	-5.19261	1.38288	-9.79757	2.24e-18	8.53e-17	31.0878	C11orf87
ENSG00000136750	-6.02196	1.02285	-9.78728	2.4e-18	9.09e-17	31.015	GAD2
ENSG00000106123	-4.39664	3.44642	-9.7805	2.5e-18	9.43e-17	30.9484	EPHB6
ENSG00000183785	-3.61196	-2.29778	-9.77234	2.64e-18	9.91e-17	30.9834	TUBA8
ENSG00000242173	-4.83603	1.66961	-9.77218	2.64e-18	9.91e-17	30.9272	ARHGDIG
ENSG00000148606	-1.86494	4.58131	-9.77115	2.66e-18	9.96e-17	30.911	POLR3A
ENSG00000108924	-3.82885	3.42388	-9.77004	2.68e-18	1e-16	30.892	HLF
ENSG00000187730	-4.58476	2.25879	-9.76024	2.85e-18	1.06e-16	30.8426	GABRD
ENSG00000048991	-1.71898	5.46554	-9.75394	2.97e-18	1.1e-16	30.7854	R3HDM1
ENSG00000152932	-5.76546	2.34492	-9.74612	3.12e-18	1.16e-16	30.7323	RAB3C
ENSG00000166963	-3.4425	7.57614	-9.74609	3.12e-18	1.16e-16	30.6916	MAP1A
ENSG00000164236	-3.28252	2.19998	-9.74264	3.19e-18	1.18e-16	30.7633	ANKRD33B
ENSG00000281106	-5.07281	-2.00252	-9.73737	3.3e-18	1.22e-16	30.7963	TMEM272
ENSG00000099814	-3.45018	4.71141	-9.73438	3.36e-18	1.24e-16	30.6472	CEP170B
ENSG00000163517	-2.49047	4.85544	-9.72537	3.56e-18	1.31e-16	30.6027	HDAC11
ENSG00000171532	-5.57371	0.662842	-9.72175	3.65e-18	1.34e-16	30.6178	NEUROD2
ENSG00000119242	-1.79829	5.87894	-9.71205	3.88e-18	1.42e-16	30.511	CCDC92
ENSG00000140015	-5.90824	-1.38529	-9.71198	3.88e-18	1.42e-16	30.6103	KCNH5
ENSG00000160460	-3.25933	4.0598	-9.70942	3.95e-18	1.44e-16	30.5047	SPTBN4
ENSG00000112232	-4.98488	-1.81946	-9.70762	3.99e-18	1.45e-16	30.6097	KHDRBS2
ENSG00000186462	-4.12466	2.9677	-9.70114	4.16e-18	1.51e-16	30.4614	NAP1L2
ENSG00000157470	-3.27074	2.62993	-9.6987	4.23e-18	1.53e-16	30.4732	FAM81A
ENSG00000116396	-2.70664	3.23238	-9.69803	4.24e-18	1.54e-16	30.4656	KCNC4
ENSG00000170871	-1.66044	5.89005	-9.69224	4.4e-18	1.59e-16	30.3878	KIAA0232
ENSG00000178947	-3.35329	3.53602	-9.64458	5.97e-18	2.14e-16	30.1058	SMIM10L2A
ENSG00000139220	-4.55589	2.03449	-9.63915	6.18e-18	2.21e-16	30.0838	PPFIA2
ENSG00000141252	-1.75746	5.50471	-9.63376	6.4e-18	2.28e-16	30.0245	VPS53
ENSG00000183826	-2.29665	4.53929	-9.63151	6.49e-18	2.3e-16	30.0208	BTBD9
ENSG00000116299	-3.20929	2.4646	-9.62588	6.73e-18	2.38e-16	30.0209	ELAPOR1
ENSG00000130475	-3.02697	2.9025	-9.62389	6.82e-18	2.41e-16	29.9995	FCHO1
ENSG00000100285	-4.18969	2.19673	-9.62306	6.85e-18	2.42e-16	29.9867	NEFH
ENSG00000183662	-5.34155	-0.222265	-9.62235	6.88e-18	2.43e-16	30.0246	TAFA1
ENSG00000074211	-5.48776	3.47864	-9.60466	7.71e-18	2.71e-16	29.8228	PPP2R2C
ENSG00000182836	-4.96775	0.786358	-9.59124	8.39e-18	2.93e-16	29.8068	PLCXD3
ENSG00000157368	-3.11826	2.3506	-9.58931	8.5e-18	2.96e-16	29.7975	IL34
ENSG00000111262	-4.95543	0.630351	-9.58864	8.53e-18	2.97e-16	29.7957	KCNA1
ENSG00000183186	-3.50931	2.19192	-9.58557	8.7e-18	3.02e-16	29.7674	C2CD4C
ENSG00000197147	-2.5522	4.64231	-9.58534	8.72e-18	3.03e-16	29.7228	LRRC8B
ENSG00000107282	-3.17192	4.2292	-9.57462	9.33e-18	3.23e-16	29.6525	APBA1
ENSG00000168781	-1.86067	3.55854	-9.57265	9.45e-18	3.27e-16	29.6894	PPIP5K1
ENSG00000154144	-1.20209	4.68606	-9.56715	9.79e-18	3.38e-16	29.6378	TBRG1
ENSG00000072315	-5.23376	-2.98759	-9.56111	1.02e-17	3.5e-16	29.6882	TRPC5
ENSG00000104381	-2.32733	4.92764	-9.5599	1.02e-17	3.52e-16	29.5606	GDAP1
ENSG00000019505	-5.82461	2.09803	-9.55695	1.04e-17	3.58e-16	29.5427	SYT13
ENSG00000103316	-5.86668	1.73628	-9.55662	1.05e-17	3.59e-16	29.5472	CRYM
ENSG00000162065	-1.90942	4.61133	-9.5559	1.05e-17	3.6e-16	29.5514	TBC1D24
ENSG00000178074	-1.35362	4.31545	-9.55304	1.07e-17	3.66e-16	29.5564	C2orf69
ENSG00000177614	-3.23779	4.56747	-9.55052	1.09e-17	3.71e-16	29.4932	PGBD5
ENSG00000084731	-2.80883	6.21991	-9.5436	1.14e-17	3.87e-16	29.4297	KIF3C
ENSG00000185133	-2.93403	1.715	-9.54289	1.14e-17	3.88e-16	29.5356	INPP5J
ENSG00000146469	-5.02405	-1.94258	-9.53764	1.18e-17	4e-16	29.5478	VIP
ENSG00000121671	-2.3428	5.10778	-9.53731	1.18e-17	4.01e-16	29.4146	CRY2
ENSG00000121905	-4.71623	3.32531	-9.53492	1.2e-17	4.06e-16	29.3965	HPCA
ENSG00000171617	-3.67483	7.18176	-9.52243	1.3e-17	4.38e-16	29.281	ENC1
ENSG00000148541	-2.46995	3.10504	-9.51778	1.34e-17	4.51e-16	29.3415	FAM13C
ENSG00000101298	-2.85968	4.68741	-9.51575	1.36e-17	4.56e-16	29.2786	SNPH
ENSG00000102003	-4.43301	5.6879	-9.51353	1.38e-17	4.62e-16	29.2314	SYP
ENSG00000167549	-3.6169	0.949997	-9.51016	1.41e-17	4.71e-16	29.3359	CORO6
ENSG00000272636	-4.19004	2.07229	-9.49917	1.51e-17	5.01e-16	29.2112	DOC2B
ENSG00000177984	-5.3896	-3.40507	-9.49253	1.57e-17	5.21e-16	29.2575	LCN15
ENSG00000171914	-2.71458	5.51197	-9.48328	1.67e-17	5.51e-16	29.0619	TLN2
ENSG00000174948	-4.1785	-5.19489	-9.48108	1.69e-17	5.58e-16	29.0904	GPR149
ENSG00000073150	-2.94179	2.21793	-9.46178	1.91e-17	6.26e-16	29.0079	PANX2
ENSG00000057935	-1.46969	5.47027	-9.45748	1.97e-17	6.42e-16	28.9226	MTA3
ENSG00000172915	-3.02743	4.15483	-9.45218	2.03e-17	6.63e-16	28.888	NBEA
ENSG00000183773	-4.45053	1.64703	-9.44524	2.12e-17	6.91e-16	28.8791	AIFM3
ENSG00000149527	-4.6954	1.85424	-9.44505	2.13e-17	6.91e-16	28.8659	PLCH2
ENSG00000103184	-4.81016	1.64075	-9.4319	2.31e-17	7.49e-16	28.7866	SEC14L5
ENSG00000167971	-3.92028	3.1719	-9.43072	2.33e-17	7.54e-16	28.7592	CASKIN1
ENSG00000057757	-1.51928	6.17634	-9.42921	2.35e-17	7.6e-16	28.7301	PITHD1
ENSG00000070808	-6.12793	4.2662	-9.41595	2.56e-17	8.26e-16	28.6211	CAMK2A
ENSG00000100341	-5.07849	-3.87001	-9.40948	2.66e-17	8.57e-16	28.7263	PNPLA5
ENSG00000187189	-2.37624	6.24495	-9.40925	2.67e-17	8.58e-16	28.5913	TSPYL4
ENSG00000181072	-5.45294	-2.14686	-9.39768	2.87e-17	9.21e-16	28.6757	CHRM2
ENSG00000174460	-4.18553	2.22019	-9.36884	3.45e-17	1.1e-15	28.3917	ZCCHC12
ENSG00000151090	-3.19962	3.81298	-9.36605	3.51e-17	1.12e-15	28.3541	THRB
ENSG00000167861	-2.86257	4.30379	-9.35517	3.76e-17	1.19e-15	28.2805	HID1
ENSG00000088387	-2.82495	4.85057	-9.35483	3.77e-17	1.19e-15	28.2678	DOCK9
ENSG00000133816	-3.78895	4.28896	-9.34085	4.11e-17	1.3e-15	28.1758	MICAL2
ENSG00000183741	-2.69047	6.27022	-9.34066	4.12e-17	1.3e-15	28.158	CBX6
ENSG00000117245	-2.49174	2.22218	-9.33911	4.16e-17	1.31e-15	28.2589	KIF17
ENSG00000106976	-4.2329	6.22248	-9.33829	4.18e-17	1.31e-15	28.1299	DNM1
ENSG00000180044	-3.79525	0.250787	-9.33471	4.28e-17	1.34e-15	28.2631	C3orf80
ENSG00000196990	-6.06672	1.93198	-9.3334	4.31e-17	1.35e-15	28.1416	FAM163B
ENSG00000117152	-5.10148	3.54329	-9.32758	4.48e-17	1.4e-15	28.0885	RGS4
ENSG00000178233	-4.50056	2.57558	-9.32751	4.48e-17	1.4e-15	28.1175	TMEM151B
ENSG00000150995	-2.84811	4.51213	-9.32421	4.57e-17	1.43e-15	28.0834	ITPR1
ENSG00000139287	-4.64161	-4.36596	-9.32111	4.66e-17	1.45e-15	28.1557	TPH2
ENSG00000104093	-1.81878	4.82565	-9.31978	4.7e-17	1.46e-15	28.0697	DMXL2
ENSG00000140465	-4.32046	-3.42437	-9.30035	5.31e-17	1.64e-15	28.0491	CYP1A1
ENSG00000147416	-1.80599	7.66395	-9.29809	5.39e-17	1.66e-15	27.8852	ATP6V1B2
ENSG00000171435	-5.5226	-0.117494	-9.29635	5.45e-17	1.68e-15	27.9756	KSR2
ENSG00000163013	-3.23153	4.50571	-9.29466	5.51e-17	1.7e-15	27.8921	FBXO41
ENSG00000118194	-4.82765	-4.57847	-9.29253	5.58e-17	1.71e-15	27.9793	TNNT2
ENSG00000110786	-5.28286	2.28184	-9.28987	5.68e-17	1.74e-15	27.8752	PTPN5
ENSG00000118369	-1.48815	3.68026	-9.28758	5.76e-17	1.76e-15	27.9149	USP35
ENSG00000133424	-2.62589	4.83458	-9.28599	5.82e-17	1.78e-15	27.8421	LARGE1
ENSG00000165379	-5.27506	0.127635	-9.28213	5.96e-17	1.82e-15	27.887	LRFN5
ENSG00000169836	-5.03884	-3.45916	-9.2817	5.98e-17	1.82e-15	27.9497	TACR3
ENSG00000055813	-4.40184	-0.921871	-9.28139	5.99e-17	1.82e-15	27.9505	CCDC85A
ENSG00000104866	-1.76812	5.19225	-9.27463	6.25e-17	1.9e-15	27.7803	PPP1R37
ENSG00000089847	-3.21071	2.349	-9.25956	6.87e-17	2.08e-15	27.7326	ANKRD24
ENSG00000204564	-1.4831	4.01099	-9.25954	6.88e-17	2.08e-15	27.7286	C6orf136
ENSG00000087095	-1.91022	5.10417	-9.2595	6.88e-17	2.08e-15	27.6851	NLK
ENSG00000137218	-1.6457	3.23472	-9.25681	7e-17	2.11e-15	27.7363	FRS3
ENSG00000197535	-2.74381	6.05007	-9.25628	7.02e-17	2.12e-15	27.6341	MYO5A
ENSG00000198794	-2.70578	6.69266	-9.25225	7.2e-17	2.17e-15	27.6012	SCAMP5
ENSG00000203772	-4.29502	-0.534705	-9.24995	7.3e-17	2.2e-15	27.7478	SPRN
ENSG00000113327	-6.4009	1.28117	-9.2498	7.31e-17	2.2e-15	27.6288	GABRG2
ENSG00000161681	-5.11532	3.4157	-9.24395	7.59e-17	2.27e-15	27.5688	SHANK1
ENSG00000137941	-2.85674	4.95976	-9.24039	7.76e-17	2.32e-15	27.5513	TTLL7
ENSG00000169900	-5.03258	-3.97175	-9.23631	7.96e-17	2.37e-15	27.6588	PYDC1
ENSG00000197959	-3.65651	4.25744	-9.2307	8.25e-17	2.45e-15	27.4919	DNM3
ENSG00000132872	-5.60535	1.97235	-9.22894	8.34e-17	2.48e-15	27.4973	SYT4
ENSG00000138411	-2.77915	3.33039	-9.22336	8.64e-17	2.56e-15	27.4881	HECW2
ENSG00000149571	-4.04969	2.85379	-9.21477	9.12e-17	2.69e-15	27.4176	KIRREL3
ENSG00000185666	-3.75178	1.91843	-9.21355	9.19e-17	2.71e-15	27.4456	SYN3
ENSG00000182700	-2.10958	4.42342	-9.2063	9.62e-17	2.82e-15	27.367	IGIP
ENSG00000139793	-2.07761	5.5613	-9.20599	9.63e-17	2.83e-15	27.3394	MBNL2
ENSG00000010438	-3.79673	0.230603	-9.20586	9.64e-17	2.83e-15	27.4652	PRSS3
ENSG00000198354	-5.8722	-3.20051	-9.20469	9.71e-17	2.84e-15	27.4875	DCAF12L2
ENSG00000166446	-2.56327	3.03714	-9.2042	9.74e-17	2.85e-15	27.3852	CDYL2
ENSG00000149091	-2.35237	6.54782	-9.20227	9.86e-17	2.88e-15	27.2959	DGKZ
ENSG00000154118	-5.57833	2.05251	-9.19893	1.01e-16	2.94e-15	27.3095	JPH3
ENSG00000100614	-1.47674	5.82585	-9.19317	1.04e-16	3.04e-15	27.2655	PPM1A
ENSG00000164076	-5.34749	3.04654	-9.19224	1.05e-16	3.05e-15	27.2512	CAMKV
ENSG00000003137	-4.16943	1.72415	-9.18621	1.09e-16	3.17e-15	27.2708	CYP26B1
ENSG00000198915	-3.54361	2.44201	-9.1838	1.11e-16	3.21e-15	27.2499	RASGEF1A
ENSG00000100077	-2.31464	4.06126	-9.17269	1.19e-16	3.44e-15	27.1638	GRK3
ENSG00000145526	-5.63695	-0.0847765	-9.17249	1.19e-16	3.44e-15	27.2025	CDH18
ENSG00000142875	-2.05188	7.14032	-9.1706	1.2e-16	3.48e-15	27.0952	PRKACB
ENSG00000186442	-3.82816	-5.5548	-9.16433	1.25e-16	3.61e-15	27.1245	KRT3
ENSG00000251322	-2.90715	4.82206	-9.1546	1.33e-16	3.83e-15	27.0206	SHANK3
ENSG00000163704	-2.12033	3.44167	-9.1454	1.41e-16	4.04e-15	27.0204	PRRT3
ENSG00000268182	-2.86861	1.0279	-9.14468	1.42e-16	4.06e-15	27.0897	SMIM17
ENSG00000178997	-3.78965	-4.06599	-9.13504	1.5e-16	4.29e-15	27.0076	EXD1
ENSG00000186288	-5.45293	-3.11881	-9.13232	1.53e-16	4.35e-15	27.0426	PABPC1L2A
ENSG00000175471	-2.97374	2.73307	-9.13217	1.53e-16	4.35e-15	26.937	MCTP1
ENSG00000119714	-3.60527	0.263612	-9.12527	1.6e-16	4.54e-15	26.9726	GPR68
ENSG00000160469	-2.76806	5.36512	-9.12484	1.6e-16	4.55e-15	26.8281	BRSK1
ENSG00000102452	-3.37082	3.4481	-9.12445	1.61e-16	4.55e-15	26.8567	NALCN
ENSG00000165887	-4.02332	-2.33581	-9.11972	1.66e-16	4.69e-15	26.9604	ANKRD2
ENSG00000172264	-3.9136	1.16537	-9.11305	1.73e-16	4.86e-15	26.8465	MACROD2
ENSG00000204843	-2.22173	7.20067	-9.11295	1.73e-16	4.86e-15	26.7351	DCTN1
ENSG00000135750	-4.74384	2.35171	-9.11091	1.75e-16	4.91e-15	26.7727	KCNK1
ENSG00000198478	-2.65763	3.98424	-9.10125	1.86e-16	5.21e-15	26.7153	SH3BGRL2
ENSG00000144711	-2.40782	6.42354	-9.09778	1.9e-16	5.32e-15	26.6488	IQSEC1
ENSG00000067606	-4.08048	3.21974	-9.09658	1.92e-16	5.34e-15	26.6756	PRKCZ
ENSG00000173898	-4.0217	4.82382	-9.08818	2.02e-16	5.63e-15	26.5924	SPTBN2
ENSG00000113638	-1.50584	4.39094	-9.08731	2.03e-16	5.65e-15	26.6475	TTC33
ENSG00000002746	-4.69218	1.2897	-9.08717	2.03e-16	5.65e-15	26.6571	HECW1
ENSG00000105642	-3.62465	2.54861	-9.08327	2.08e-16	5.77e-15	26.6221	KCNN1
ENSG00000158008	-3.47904	2.53443	-9.08033	2.12e-16	5.87e-15	26.6086	EXTL1
ENSG00000135127	-3.83502	1.08122	-9.07222	2.23e-16	6.15e-15	26.6011	BICDL1
ENSG00000143473	-4.50504	-0.4683	-9.06524	2.33e-16	6.4e-15	26.5988	KCNH1
ENSG00000067715	-6.129	4.44434	-9.05678	2.46e-16	6.73e-15	26.3837	SYT1
ENSG00000154146	-5.06085	5.06026	-9.05627	2.47e-16	6.74e-15	26.3817	NRGN
ENSG00000180332	-4.88119	0.185551	-9.05528	2.48e-16	6.77e-15	26.494	KCTD4
ENSG00000196090	-5.04601	2.3287	-9.05389	2.5e-16	6.82e-15	26.4144	PTPRT
ENSG00000214575	-2.56695	2.45821	-9.04773	2.6e-16	7.07e-15	26.4404	CPEB1
ENSG00000108306	-1.32093	4.61811	-9.04616	2.63e-16	7.14e-15	26.3912	FBXL20
ENSG00000104643	-1.68653	4.66952	-9.04591	2.63e-16	7.14e-15	26.3779	MTMR9
ENSG00000197444	-4.05604	2.63549	-9.04275	2.68e-16	7.26e-15	26.3588	OGDHL
ENSG00000117016	-3.94876	4.35567	-9.03624	2.79e-16	7.54e-15	26.2803	RIMS3
ENSG00000164187	-1.60789	5.0328	-9.02974	2.91e-16	7.84e-15	26.2701	LMBRD2
ENSG00000236279	-5.26722	-0.295233	-9.02489	3e-16	8.06e-15	26.3122	CLEC2L
ENSG00000145495	-1.27117	7.04715	-9.01881	3.12e-16	8.37e-15	26.167	MARCHF6
ENSG00000154162	-5.29468	-2.10274	-9.01424	3.21e-16	8.6e-15	26.3143	CDH12
ENSG00000131398	-3.03272	3.24931	-9.0122	3.25e-16	8.7e-15	26.1772	KCNC3
ENSG00000178951	-1.97547	5.14592	-9.01215	3.25e-16	8.7e-15	26.1504	ZBTB7A
ENSG00000156642	-1.9289	6.52277	-9.01073	3.28e-16	8.77e-15	26.1159	NPTN
ENSG00000110427	-3.2516	4.50934	-9.01029	3.29e-16	8.78e-15	26.1283	KIAA1549L
ENSG00000172673	-3.96371	-1.16733	-9.00998	3.29e-16	8.79e-15	26.2926	THEMIS
ENSG00000088808	-2.17076	3.92773	-9.00878	3.32e-16	8.85e-15	26.1585	PPP1R13B
ENSG00000187147	-1.35823	5.83308	-9.00203	3.46e-16	9.22e-15	26.0852	RNF220
ENSG00000183654	-5.47578	-3.68475	-8.99659	3.58e-16	9.52e-15	26.2095	MARCHF11
ENSG00000171813	-1.84989	2.76031	-8.994	3.64e-16	9.67e-15	26.1267	PWWP2B
ENSG00000141668	-5.40329	-0.333486	-8.99189	3.69e-16	9.79e-15	26.1059	CBLN2
ENSG00000131089	-2.24144	5.88515	-8.98325	3.89e-16	1.03e-14	25.9524	ARHGEF9
ENSG00000176406	-5.16872	1.14058	-8.97703	4.05e-16	1.07e-14	25.9703	RIMS2
ENSG00000221890	-3.981	6.45571	-8.97532	4.09e-16	1.08e-14	25.8771	NPTXR
ENSG00000101445	-4.49937	3.9125	-8.97329	4.14e-16	1.09e-14	25.8926	PPP1R16B
ENSG00000023171	-2.81924	4.47974	-8.97151	4.19e-16	1.1e-14	25.8983	GRAMD1B
ENSG00000040199	-2.01651	3.8692	-8.96881	4.26e-16	1.12e-14	25.9185	PHLPP2
ENSG00000132359	-3.63934	3.94896	-8.96658	4.32e-16	1.13e-14	25.8644	RAP1GAP2
ENSG00000108176	-2.44236	2.72969	-8.96498	4.36e-16	1.14e-14	25.9256	DNAJC12
ENSG00000087470	-1.31082	6.32292	-8.96363	4.4e-16	1.15e-14	25.8393	DNM1L
ENSG00000174939	-3.30452	3.71207	-8.95985	4.5e-16	1.18e-14	25.8357	ASPHD1
ENSG00000172260	-4.75045	2.85165	-8.95677	4.59e-16	1.2e-14	25.8093	NEGR1
ENSG00000171368	-4.99534	4.90592	-8.94731	4.87e-16	1.27e-14	25.7117	TPPP
ENSG00000139767	-5.29689	1.19379	-8.94293	5e-16	1.3e-14	25.7555	SRRM4
ENSG00000168280	-3.4393	6.63027	-8.94131	5.05e-16	1.31e-14	25.6701	KIF5C
ENSG00000197381	-2.44644	3.84794	-8.93881	5.13e-16	1.33e-14	25.7232	ADARB1
ENSG00000161835	-2.40649	3.48574	-8.93169	5.37e-16	1.39e-14	25.6929	TAMALIN
ENSG00000260230	-4.77332	3.03424	-8.92613	5.56e-16	1.44e-14	25.6166	FRRS1L
ENSG00000153820	-5.13868	0.265207	-8.92415	5.62e-16	1.45e-14	25.6757	SPHKAP
ENSG00000154478	-6.32805	-1.76487	-8.92087	5.74e-16	1.48e-14	25.6957	GPR26
ENSG00000068400	-1.78045	5.76068	-8.92071	5.75e-16	1.48e-14	25.5779	GRIPAP1
ENSG00000176769	-5.61896	-2.24605	-8.91803	5.84e-16	1.5e-14	25.7231	TCERG1L
ENSG00000089818	-1.71066	5.78421	-8.91567	5.93e-16	1.52e-14	25.548	NECAP1
ENSG00000115155	-3.83945	-0.402853	-8.91472	5.97e-16	1.53e-14	25.6975	OTOF
ENSG00000184388	-5.53736	-2.86982	-8.90661	6.27e-16	1.6e-14	25.6652	PABPC1L2B
ENSG00000178974	-1.51844	4.57346	-8.90344	6.4e-16	1.63e-14	25.5092	FBXO34
ENSG00000153291	-3.59588	2.65523	-8.90252	6.44e-16	1.64e-14	25.5067	SLC25A27
ENSG00000133627	-1.94416	4.23779	-8.89901	6.58e-16	1.67e-14	25.4803	ACTR3B
ENSG00000171126	-5.12853	-3.26808	-8.89183	6.88e-16	1.75e-14	25.5749	KCNG3
ENSG00000182870	-4.79224	1.5596	-8.88855	7.02e-16	1.78e-14	25.424	GALNT9
ENSG00000134115	-3.53385	-0.389392	-8.8821	7.31e-16	1.85e-14	25.5069	CNTN6
ENSG00000139998	-2.68157	4.75452	-8.88125	7.35e-16	1.86e-14	25.3402	RAB15
ENSG00000185274	-5.97607	2.13964	-8.87987	7.41e-16	1.87e-14	25.3324	GALNT17
ENSG00000198105	-1.7887	3.52461	-8.87496	7.64e-16	1.93e-14	25.3641	ZNF248
ENSG00000181751	-2.13652	4.09831	-8.87171	7.79e-16	1.96e-14	25.3123	MACIR
ENSG00000186160	-3.99081	-4.93535	-8.86708	8.02e-16	2.02e-14	25.3699	CYP4Z1
ENSG00000171798	-3.88217	3.99506	-8.86292	8.23e-16	2.06e-14	25.2222	KNDC1
ENSG00000162729	-2.18931	6.29267	-8.86168	8.3e-16	2.08e-14	25.1992	IGSF8
ENSG00000112186	-2.42307	5.27753	-8.85238	8.79e-16	2.19e-14	25.157	CAP2
ENSG00000117480	-3.03584	3.03231	-8.85154	8.83e-16	2.2e-14	25.1978	FAAH
ENSG00000134917	-3.40285	1.83768	-8.85152	8.84e-16	2.2e-14	25.2304	ADAMTS8
ENSG00000119888	-3.63945	-0.990672	-8.85126	8.85e-16	2.2e-14	25.3277	EPCAM
ENSG00000134030	-2.40463	5.52681	-8.84875	8.99e-16	2.23e-14	25.13	CTIF
ENSG00000059915	-4.47042	4.4032	-8.84853	9e-16	2.23e-14	25.118	PSD
ENSG00000166862	-5.53073	-1.28107	-8.84059	9.46e-16	2.34e-14	25.2167	CACNG2
ENSG00000175764	-1.615	2.32732	-8.83322	9.9e-16	2.44e-14	25.1734	TTLL11
ENSG00000008735	-3.54053	5.16815	-8.83143	1e-15	2.47e-14	25.0129	MAPK8IP2
ENSG00000188580	-4.7533	1.31385	-8.82716	1.03e-15	2.53e-14	25.0564	NKAIN2
ENSG00000095203	-4.10698	1.94506	-8.82362	1.05e-15	2.58e-14	25.0333	EPB41L4B
ENSG00000153266	-4.97025	-0.662649	-8.81687	1.1e-15	2.68e-14	25.0668	FEZF2
ENSG00000170074	-5.53361	-2.57337	-8.80806	1.16e-15	2.83e-14	25.0632	FAM153A
ENSG00000040341	-1.33446	5.34337	-8.80309	1.19e-15	2.91e-14	24.8772	STAU2
ENSG00000134504	-1.72427	4.41326	-8.80098	1.21e-15	2.95e-14	24.8812	KCTD1
ENSG00000113763	-4.40199	2.71348	-8.78707	1.32e-15	3.2e-14	24.7793	UNC5A
ENSG00000144583	-4.14876	0.742955	-8.78484	1.34e-15	3.24e-14	24.8423	MARCHF4
ENSG00000078053	-3.82932	4.14527	-8.78125	1.37e-15	3.31e-14	24.7208	AMPH
ENSG00000172803	-2.50721	2.28033	-8.77876	1.39e-15	3.36e-14	24.8039	SNX32
ENSG00000148341	-1.99903	6.07082	-8.76375	1.52e-15	3.66e-14	24.607	SH3GLB2
ENSG00000141447	-2.02188	5.874	-8.76224	1.54e-15	3.69e-14	24.601	OSBPL1A
ENSG00000159733	-2.04958	3.56702	-8.76126	1.55e-15	3.71e-14	24.6587	ZFYVE28
ENSG00000150712	-1.30494	4.83501	-8.75605	1.6e-15	3.82e-14	24.6058	MTMR12
ENSG00000080224	-5.56609	-2.99293	-8.75587	1.6e-15	3.82e-14	24.7529	EPHA6
ENSG00000147571	-5.50185	-3.03842	-8.75582	1.6e-15	3.82e-14	24.7535	CRH
ENSG00000163793	-4.61816	-4.25593	-8.74617	1.7e-15	4.05e-14	24.6752	DNAJC5G
ENSG00000084444	-2.08541	4.78521	-8.73835	1.78e-15	4.24e-14	24.4787	FAM234B
ENSG00000187094	-5.79167	1.6245	-8.73456	1.82e-15	4.34e-14	24.4592	CCK
ENSG00000224982	-4.07184	0.549874	-8.73212	1.85e-15	4.4e-14	24.534	TMEM233
ENSG00000065665	-2.1397	4.24532	-8.73139	1.86e-15	4.42e-14	24.4504	SEC61A2
ENSG00000077157	-2.23235	5.03237	-8.72849	1.89e-15	4.49e-14	24.4092	PPP1R12B
ENSG00000173175	-3.7783	3.64352	-8.72809	1.9e-15	4.5e-14	24.4087	ADCY5
ENSG00000121742	-6.26586	-0.69364	-8.7217	1.97e-15	4.67e-14	24.4384	GJB6
ENSG00000184515	-3.8941	2.30628	-8.72039	1.99e-15	4.7e-14	24.3979	BEX5
ENSG00000277363	-4.07088	4.22814	-8.71977	2e-15	4.72e-14	24.3398	SRCIN1
ENSG00000157542	-4.29576	1.21427	-8.71765	2.02e-15	4.77e-14	24.4076	KCNJ6
ENSG00000112137	-3.02787	3.05869	-8.71582	2.05e-15	4.82e-14	24.3692	PHACTR1
ENSG00000159164	-2.32402	7.04695	-8.71513	2.06e-15	4.83e-14	24.2913	SV2A
ENSG00000075073	-2.57462	-0.518181	-8.71317	2.08e-15	4.88e-14	24.4972	TACR2
ENSG00000139973	-4.51439	2.2341	-8.71073	2.11e-15	4.95e-14	24.325	SYT16
ENSG00000170011	-3.35556	3.01909	-8.70874	2.14e-15	5.01e-14	24.3182	MYRIP
ENSG00000188133	-5.37323	-3.01659	-8.70077	2.25e-15	5.25e-14	24.4221	TMEM215
ENSG00000204071	-4.46125	1.44367	-8.69802	2.28e-15	5.33e-14	24.2745	TCEAL6
ENSG00000133612	-1.85818	6.88742	-8.69241	2.36e-15	5.51e-14	24.1608	AGAP3
ENSG00000128872	-2.66037	6.46926	-8.68684	2.45e-15	5.68e-14	24.1227	TMOD2
ENSG00000122254	-4.46475	1.7504	-8.68253	2.51e-15	5.83e-14	24.1698	HS3ST2
ENSG00000133069	-3.02115	4.13087	-8.68251	2.51e-15	5.83e-14	24.1348	TMCC2
ENSG00000135049	-2.09526	4.42194	-8.67627	2.61e-15	6.04e-14	24.111	AGTPBP1
ENSG00000074317	-5.32454	3.57094	-8.67316	2.66e-15	6.15e-14	24.0513	SNCB
ENSG00000163032	-6.15593	3.6233	-8.66973	2.72e-15	6.27e-14	24.0207	VSNL1
ENSG00000116329	-3.76476	0.663455	-8.66786	2.75e-15	6.34e-14	24.154	OPRD1
ENSG00000123178	-1.58105	4.0004	-8.66525	2.8e-15	6.44e-14	24.0748	SPRYD7
ENSG00000167642	-2.80331	2.16391	-8.66478	2.8e-15	6.45e-14	24.1045	SPINT2
ENSG00000116983	-5.17756	4.01067	-8.66366	2.82e-15	6.49e-14	23.9877	HPCAL4
ENSG00000185105	-3.21606	-1.32345	-8.66331	2.83e-15	6.5e-14	24.1979	MYADML2
ENSG00000157064	-4.2362	3.72632	-8.65718	2.94e-15	6.73e-14	23.9667	NMNAT2
ENSG00000086506	-4.28175	-2.84762	-8.65111	3.05e-15	6.98e-14	24.1227	HBQ1
ENSG00000196277	-5.07012	-0.488032	-8.64774	3.11e-15	7.12e-14	24.0289	GRM7
ENSG00000132026	-4.26314	-1.41484	-8.64278	3.21e-15	7.32e-14	24.0661	RTBDN
ENSG00000116604	-2.08021	5.86322	-8.63445	3.38e-15	7.69e-14	23.8227	MEF2D
ENSG00000065609	-5.56588	3.12021	-8.62427	3.6e-15	8.17e-14	23.7599	SNAP91
ENSG00000011347	-4.57371	4.04387	-8.62417	3.6e-15	8.17e-14	23.755	SYT7
ENSG00000112379	-3.78761	4.27077	-8.61815	3.74e-15	8.47e-14	23.7262	ARFGEF3
ENSG00000166974	-1.61551	7.08371	-8.61756	3.75e-15	8.49e-14	23.7066	MAPRE2
ENSG00000103404	-2.04188	3.71012	-8.61488	3.81e-15	8.63e-14	23.7637	USP31
ENSG00000132879	-1.92426	5.76628	-8.6133	3.85e-15	8.71e-14	23.6993	FBXO44
ENSG00000102882	-1.45097	6.57758	-8.60854	3.96e-15	8.96e-14	23.663	MAPK3
ENSG00000175662	-2.13724	6.27917	-8.60531	4.04e-15	9.11e-14	23.6375	TOM1L2
ENSG00000036448	-2.35435	3.41147	-8.60368	4.08e-15	9.19e-14	23.6978	MYOM2
ENSG00000197872	-1.95517	5.79961	-8.60274	4.11e-15	9.24e-14	23.6341	CYRIA
ENSG00000134508	-2.75023	3.41272	-8.5997	4.18e-15	9.39e-14	23.6616	CABLES1
ENSG00000077264	-4.33206	3.02603	-8.59592	4.28e-15	9.6e-14	23.6105	PAK3
ENSG00000138834	-2.95944	6.52802	-8.59557	4.29e-15	9.62e-14	23.5644	MAPK8IP3
ENSG00000162105	-4.67636	1.81407	-8.59273	4.37e-15	9.78e-14	23.6178	SHANK2
ENSG00000163632	-2.7214	-1.94844	-8.59192	4.39e-15	9.82e-14	23.7638	C3orf49
ENSG00000180155	-3.18532	5.34037	-8.59071	4.42e-15	9.89e-14	23.5492	LYNX1
ENSG00000188394	-3.8488	-3.02079	-8.58584	4.56e-15	1.02e-13	23.7268	GPR21
ENSG00000075945	-1.29321	6.32131	-8.58268	4.65e-15	1.04e-13	23.5143	KIFAP3
ENSG00000162869	-1.07389	4.89975	-8.57998	4.72e-15	1.05e-13	23.542	PPP1R21
ENSG00000162931	-3.29168	-0.286867	-8.57477	4.88e-15	1.08e-13	23.653	TRIM17
ENSG00000267909	-4.44302	-1.17628	-8.56921	5.05e-15	1.12e-13	23.6131	CCDC177
ENSG00000082556	-5.54351	-1.70841	-8.56604	5.14e-15	1.14e-13	23.5745	OPRK1
ENSG00000174132	-1.48576	3.82496	-8.56295	5.24e-15	1.16e-13	23.4665	FAM174A
ENSG00000135968	-1.6196	4.67725	-8.55933	5.36e-15	1.19e-13	23.4083	GCC2
ENSG00000153815	-2.20362	6.00347	-8.55814	5.4e-15	1.19e-13	23.3558	CMIP
ENSG00000151834	-4.80523	2.68615	-8.54784	5.75e-15	1.27e-13	23.3193	GABRA2
ENSG00000116731	-1.81137	5.34521	-8.5469	5.78e-15	1.27e-13	23.3093	PRDM2
ENSG00000122367	-3.69435	1.39173	-8.54449	5.87e-15	1.29e-13	23.3738	LDB3
ENSG00000136237	-3.3054	4.72222	-8.54027	6.02e-15	1.32e-13	23.2538	RAPGEF5
ENSG00000173064	-2.35607	5.7439	-8.53924	6.06e-15	1.33e-13	23.2438	HECTD4
ENSG00000168993	-4.35566	3.30249	-8.53805	6.11e-15	1.34e-13	23.2535	CPLX1
ENSG00000104888	-6.89448	3.92124	-8.5346	6.24e-15	1.36e-13	23.1924	SLC17A7
ENSG00000186907	-3.47687	1.94853	-8.53001	6.42e-15	1.4e-13	23.2721	RTN4RL2
ENSG00000184545	-3.19336	3.98706	-8.52641	6.56e-15	1.43e-13	23.1894	DUSP8
ENSG00000101152	-1.86635	7.06655	-8.52151	6.76e-15	1.47e-13	23.1223	DNAJC5
ENSG00000164830	-1.7407	5.8999	-8.52034	6.81e-15	1.48e-13	23.1379	OXR1
ENSG00000185915	-4.22221	-2.65085	-8.51927	6.85e-15	1.49e-13	23.3365	KLHL34
ENSG00000187764	-2.82124	5.16862	-8.51607	6.99e-15	1.52e-13	23.1072	SEMA4D
ENSG00000166848	-1.56251	6.93318	-8.51587	7e-15	1.52e-13	23.0946	TERF2IP
ENSG00000143921	-3.82299	-3.53049	-8.51501	7.03e-15	1.52e-13	23.2987	ABCG8
ENSG00000185737	-3.94672	1.77028	-8.51478	7.04e-15	1.52e-13	23.1701	NRG3
ENSG00000172995	-3.82103	3.32246	-8.5147	7.05e-15	1.52e-13	23.1231	ARPP21
ENSG00000170500	-3.38702	5.26455	-8.51086	7.21e-15	1.56e-13	23.0648	LONRF2
ENSG00000160785	-1.30006	5.924	-8.50954	7.27e-15	1.57e-13	23.0812	SLC25A44
ENSG00000147432	-4.24242	-4.87056	-8.50784	7.35e-15	1.58e-13	23.2385	CHRNB3
ENSG00000174405	-1.48686	3.96224	-8.50624	7.42e-15	1.59e-13	23.1185	LIG4
ENSG00000054793	-2.56009	7.09923	-8.50294	7.57e-15	1.62e-13	23.0019	ATP9A
ENSG00000129159	-3.56095	3.26398	-8.50285	7.58e-15	1.62e-13	23.0592	KCNC1
ENSG00000140955	-4.03562	-1.35932	-8.50164	7.63e-15	1.63e-13	23.2227	ADAD2
ENSG00000067798	-3.41716	3.2733	-8.49884	7.76e-15	1.66e-13	23.0382	NAV3
ENSG00000165269	-4.19168	-3.94736	-8.49274	8.06e-15	1.72e-13	23.1654	AQP7
ENSG00000122375	-4.60746	-3.56584	-8.49157	8.12e-15	1.73e-13	23.1684	OPN4
ENSG00000152484	-1.66618	4.73388	-8.48835	8.28e-15	1.76e-13	22.9768	USP12
ENSG00000198668	-2.20868	9.52583	-8.4854	8.43e-15	1.79e-13	22.8817	CALM1
ENSG00000065154	-1.70506	6.05846	-8.48423	8.49e-15	1.8e-13	22.9176	OAT
ENSG00000173320	-2.7526	4.10091	-8.48299	8.55e-15	1.82e-13	22.9347	STOX2
ENSG00000135625	-5.1378	-2.15573	-8.46722	9.42e-15	2e-13	23.0125	EGR4
ENSG00000185418	-1.91967	3.87236	-8.4672	9.42e-15	2e-13	22.8712	TARS3
ENSG00000271824	-4.84676	-2.76171	-8.46238	9.7e-15	2.05e-13	22.9974	SMIM32
ENSG00000197562	-1.63581	4.87808	-8.4623	9.7e-15	2.05e-13	22.8167	RAB40C
ENSG00000142408	-4.63693	3.14969	-8.46114	9.77e-15	2.06e-13	22.7882	CACNG8
ENSG00000055163	-2.74704	6.34303	-8.46111	9.78e-15	2.06e-13	22.7573	CYFIP2
ENSG00000188778	-4.01611	-4.29061	-8.45991	9.85e-15	2.07e-13	22.9629	ADRB3
ENSG00000213760	-3.38992	4.19273	-8.4543	1.02e-14	2.14e-13	22.7461	ATP6V1G2
ENSG00000113805	-5.04378	0.0226732	-8.45346	1.02e-14	2.15e-13	22.8353	CNTN3
ENSG00000158220	-3.23027	0.0302167	-8.45166	1.04e-14	2.17e-13	22.9074	ESYT3
ENSG00000070388	-3.62059	-1.47619	-8.45114	1.04e-14	2.18e-13	22.9291	FGF22
ENSG00000174951	-2.40287	0.178861	-8.45114	1.04e-14	2.18e-13	22.9225	FUT1
ENSG00000171867	-2.03228	7.98159	-8.44932	1.05e-14	2.2e-13	22.6747	PRNP
ENSG00000179542	-5.02862	0.457359	-8.44901	1.05e-14	2.2e-13	22.7897	SLITRK4
ENSG00000139190	-2.47887	3.52895	-8.44423	1.08e-14	2.26e-13	22.7279	VAMP1
ENSG00000104044	-5.15204	-2.83224	-8.43646	1.14e-14	2.37e-13	22.8414	OCA2
ENSG00000170786	-5.52805	-2.66497	-8.42738	1.2e-14	2.5e-13	22.7793	SDR16C5
ENSG00000155886	-4.32212	3.74668	-8.42261	1.24e-14	2.56e-13	22.5487	SLC24A2
ENSG00000160584	-1.8872	5.97944	-8.4212	1.25e-14	2.58e-13	22.5365	SIK3
ENSG00000088538	-3.61526	4.29653	-8.4155	1.29e-14	2.67e-13	22.506	DOCK3
ENSG00000132821	-4.22908	2.71275	-8.41533	1.29e-14	2.67e-13	22.5338	VSTM2L
ENSG00000168748	-4.74531	-1.88712	-8.40902	1.34e-14	2.77e-13	22.6686	CA7
ENSG00000138190	-1.3735	3.65822	-8.40553	1.37e-14	2.82e-13	22.5332	EXOC6
ENSG00000171450	-4.2962	2.48938	-8.40507	1.38e-14	2.83e-13	22.4768	CDK5R2
ENSG00000198954	-1.35136	5.17255	-8.40157	1.41e-14	2.89e-13	22.4509	KIFBP
ENSG00000144036	-1.44194	5.43194	-8.39315	1.48e-14	3.03e-13	22.3906	EXOC6B
ENSG00000135924	-1.71688	7.15329	-8.39013	1.51e-14	3.09e-13	22.3325	DNAJB2
ENSG00000167964	-2.89816	2.29635	-8.38838	1.52e-14	3.12e-13	22.4297	RAB26
ENSG00000144460	-5.14619	-3.12011	-8.3868	1.54e-14	3.14e-13	22.5494	NYAP2
ENSG00000100604	-5.81867	2.40413	-8.38462	1.56e-14	3.18e-13	22.3259	CHGA
ENSG00000166685	-1.41613	4.8665	-8.38297	1.57e-14	3.21e-13	22.3472	COG1
ENSG00000214694	-2.28646	-0.485557	-8.35452	1.87e-14	3.8e-13	22.3587	ARHGEF33
ENSG00000177511	-5.63933	2.21696	-8.35331	1.88e-14	3.82e-13	22.1455	ST8SIA3
ENSG00000123240	-2.05717	5.80853	-8.35201	1.9e-14	3.85e-13	22.1223	OPTN
ENSG00000198919	-1.72101	4.89652	-8.35025	1.92e-14	3.88e-13	22.1419	DZIP3
ENSG00000125744	-2.25602	3.34206	-8.34918	1.93e-14	3.91e-13	22.174	RTN2
ENSG00000101327	-5.72448	1.32075	-8.34791	1.95e-14	3.93e-13	22.1346	PDYN
ENSG00000224531	-1.63865	5.29782	-8.3384	2.06e-14	4.16e-13	22.062	SMIM13
ENSG00000156076	-5.93549	-0.786823	-8.33818	2.07e-14	4.17e-13	22.1466	WIF1
ENSG00000172137	-4.6625	1.14037	-8.33018	2.17e-14	4.36e-13	22.0638	CALB2
ENSG00000140284	-4.2794	-2.22327	-8.32282	2.27e-14	4.55e-13	22.1704	SLC27A2
ENSG00000115310	-1.42319	8.98339	-8.32202	2.28e-14	4.57e-13	21.9075	RTN4
ENSG00000261594	-3.3282	-0.071748	-8.31951	2.31e-14	4.63e-13	22.1217	TPBGL
ENSG00000139697	-1.30402	5.27049	-8.31033	2.45e-14	4.88e-13	21.9038	SBNO1
ENSG00000273820	-1.8002	2.58084	-8.31	2.45e-14	4.88e-13	22	USP27X
ENSG00000101079	-1.79484	6.20675	-8.30939	2.46e-14	4.9e-13	21.8644	NDRG3
ENSG00000089199	-4.46141	3.75802	-8.30887	2.47e-14	4.91e-13	21.8651	CHGB
ENSG00000111490	-2.63934	1.05011	-8.30754	2.49e-14	4.94e-13	22.0289	TBC1D30
ENSG00000103540	-1.83273	4.74923	-8.30193	2.57e-14	5.1e-13	21.8544	CCP110
ENSG00000106648	-5.43379	-3.34582	-8.29926	2.61e-14	5.18e-13	22.0318	GALNTL5
ENSG00000157502	-4.58603	-0.324493	-8.29824	2.63e-14	5.21e-13	21.9485	PWWP3B
ENSG00000184992	-1.49035	4.45746	-8.29712	2.65e-14	5.24e-13	21.8464	BRI3BP
ENSG00000179292	-4.44989	2.87328	-8.29353	2.71e-14	5.35e-13	21.7953	TMEM151A
ENSG00000155974	-3.73393	-0.277255	-8.29185	2.73e-14	5.4e-13	21.9503	GRIP1
ENSG00000158560	-4.29639	3.30366	-8.28574	2.84e-14	5.59e-13	21.7409	DYNC1I1
ENSG00000145087	-4.21978	1.89923	-8.281	2.92e-14	5.73e-13	21.7567	STXBP5L
ENSG00000185046	-4.00958	3.7334	-8.27438	3.04e-14	5.95e-13	21.668	ANKS1B
ENSG00000175866	-2.09852	5.37461	-8.27411	3.04e-14	5.95e-13	21.6658	BAIAP2
ENSG00000167371	-3.34194	3.7633	-8.27303	3.06e-14	5.98e-13	21.6731	PRRT2
ENSG00000169427	-4.49351	-0.0927318	-8.27018	3.12e-14	6.08e-13	21.7738	KCNK9
ENSG00000166924	-2.80028	3.81557	-8.26959	3.13e-14	6.1e-13	21.6646	NYAP1
ENSG00000196872	-2.89492	3.87816	-8.26153	3.29e-14	6.4e-13	21.6127	CRACDL
ENSG00000230246	-3.61105	-4.98837	-8.26128	3.29e-14	6.41e-13	21.7766	SPATA31C1
ENSG00000158748	-4.49298	-1.93296	-8.25978	3.32e-14	6.46e-13	21.7909	HTR6
ENSG00000180543	-3.17582	3.02402	-8.25431	3.43e-14	6.67e-13	21.5904	TSPYL5
ENSG00000157216	-2.16686	5.96341	-8.24967	3.53e-14	6.85e-13	21.5067	SSBP3
ENSG00000116199	-1.22808	5.55681	-8.23873	3.77e-14	7.29e-13	21.4712	FAM20B
ENSG00000083720	-1.79737	5.73974	-8.23665	3.82e-14	7.38e-13	21.4409	OXCT1
ENSG00000277531	-2.5719	3.78639	-8.23135	3.94e-14	7.61e-13	21.4445	PNMA8C
ENSG00000102001	-2.9977	-1.32533	-8.22689	4.05e-14	7.8e-13	21.6079	CACNA1F
ENSG00000186094	-3.29508	0.654869	-8.22583	4.08e-14	7.84e-13	21.5328	AGBL4
ENSG00000078725	-4.39919	2.90823	-8.22404	4.12e-14	7.92e-13	21.3823	BRINP1
ENSG00000089250	-4.66764	0.526571	-8.21914	4.24e-14	8.14e-13	21.4291	NOS1
ENSG00000150627	-2.26046	3.31096	-8.20792	4.54e-14	8.69e-13	21.3344	WDR17
ENSG00000104059	-3.23713	2.54451	-8.20633	4.58e-14	8.76e-13	21.3207	FAM189A1
ENSG00000203782	-3.49136	-4.99519	-8.20532	4.61e-14	8.81e-13	21.4476	LORICRIN
ENSG00000198300	-4.16542	2.96287	-8.19732	4.84e-14	9.23e-13	21.2267	PEG3
ENSG00000085365	-1.26873	6.05588	-8.18723	5.14e-14	9.77e-13	21.1513	SCAMP1
ENSG00000120903	-5.0103	-2.34092	-8.18447	5.23e-14	9.93e-13	21.3469	CHRNA2
ENSG00000100401	-1.90364	6.61701	-8.17895	5.41e-14	1.02e-12	21.079	RANGAP1
ENSG00000107771	-1.63631	5.46676	-8.1783	5.43e-14	1.03e-12	21.1046	CCSER2
ENSG00000135525	-3.04563	3.99963	-8.17544	5.52e-14	1.05e-12	21.0938	MAP7
ENSG00000108395	-1.57266	5.88227	-8.17289	5.61e-14	1.06e-12	21.0637	TRIM37
ENSG00000151067	-3.1811	3.09357	-8.17246	5.62e-14	1.06e-12	21.1018	CACNA1C
ENSG00000138688	-2.15117	5.61675	-8.17133	5.66e-14	1.07e-12	21.0485	KIAA1109
ENSG00000119866	-3.56952	2.41018	-8.1689	5.74e-14	1.08e-12	21.0935	BCL11A
ENSG00000204131	-2.5641	2.58365	-8.16301	5.95e-14	1.12e-12	21.0902	NHSL2
ENSG00000151572	-3.78826	1.1053	-8.16284	5.96e-14	1.12e-12	21.1067	ANO4
ENSG00000205710	-3.21806	-2.49779	-8.15628	6.2e-14	1.16e-12	21.195	C17orf107
ENSG00000127824	-3.49904	4.65454	-8.1515	6.38e-14	1.2e-12	20.927	TUBA4A
ENSG00000146151	-4.47001	-0.0648746	-8.15148	6.38e-14	1.2e-12	21.0717	HMGCLL1
ENSG00000130956	-1.71911	5.26133	-8.14915	6.47e-14	1.21e-12	20.9356	HABP4
ENSG00000174482	-5.30396	-2.25658	-8.14731	6.54e-14	1.23e-12	21.1185	LINGO2
ENSG00000151229	-2.74495	4.1516	-8.14616	6.58e-14	1.23e-12	20.9239	SLC2A13
ENSG00000127585	-4.59766	5.15023	-8.13694	6.96e-14	1.3e-12	20.8174	FBXL16
ENSG00000171680	-2.39344	3.71528	-8.13469	7.05e-14	1.31e-12	20.8804	PLEKHG5
ENSG00000010379	-3.45003	-0.0433993	-8.13319	7.12e-14	1.32e-12	21.0158	SLC6A13
ENSG00000105143	-5.34997	-0.764711	-8.13184	7.18e-14	1.33e-12	20.9493	SLC1A6
ENSG00000116871	-1.52038	7.4052	-8.12003	7.7e-14	1.43e-12	20.7232	MAP7D1
ENSG00000108262	-1.67993	6.66935	-8.11807	7.79e-14	1.44e-12	20.7212	GIT1
ENSG00000107872	-1.5925	3.25151	-8.11206	8.08e-14	1.49e-12	20.8014	FBXL15
ENSG00000121769	-2.60739	3.96522	-8.11053	8.15e-14	1.51e-12	20.7229	FABP3
ENSG00000023287	-1.34265	5.83464	-8.10968	8.2e-14	1.51e-12	20.6963	RB1CC1
ENSG00000166173	-2.00926	5.23367	-8.10235	8.56e-14	1.58e-12	20.6528	LARP6
ENSG00000160716	-3.76209	2.67653	-8.10124	8.62e-14	1.59e-12	20.678	CHRNB2
ENSG00000136738	-1.36368	4.46172	-8.09604	8.89e-14	1.64e-12	20.6587	STAM
ENSG00000161509	-3.65498	2.3389	-8.09044	9.2e-14	1.69e-12	20.6301	GRIN2C
ENSG00000014641	-1.70691	7.25796	-8.08974	9.24e-14	1.7e-12	20.544	MDH1
ENSG00000148468	-2.50409	5.42821	-8.08741	9.37e-14	1.72e-12	20.5498	FAM171A1
ENSG00000184305	-3.87816	-2.4325	-8.08553	9.47e-14	1.74e-12	20.7833	CCSER1
ENSG00000175931	-1.71617	5.68944	-8.0827	9.63e-14	1.76e-12	20.5322	UBE2O
ENSG00000276293	-1.58347	7.29843	-8.08251	9.65e-14	1.76e-12	20.5024	PIP4K2B
ENSG00000164620	-2.13962	1.68158	-8.08151	9.7e-14	1.77e-12	20.6857	RELL2
ENSG00000186260	-2.12006	5.89266	-8.07999	9.79e-14	1.79e-12	20.5036	MRTFB
ENSG00000164326	-5.74381	-3.16009	-8.07942	9.83e-14	1.79e-12	20.7352	CARTPT
ENSG00000100784	-2.11037	2.95229	-8.07598	1e-13	1.83e-12	20.5783	RPS6KA5
ENSG00000108100	-1.27889	6.20677	-8.07428	1.01e-13	1.84e-12	20.4799	CCNY
ENSG00000203791	-1.37232	2.15841	-8.06889	1.05e-13	1.9e-12	20.6258	EEF1AKMT2
ENSG00000104154	-1.21557	3.44789	-8.06857	1.05e-13	1.9e-12	20.5533	SLC30A4
ENSG00000166579	-1.33283	5.2116	-8.06604	1.06e-13	1.93e-12	20.4569	NDEL1
ENSG00000084710	-2.19551	5.53639	-8.06413	1.08e-13	1.95e-12	20.4161	EFR3B
ENSG00000157093	-3.73321	-4.94529	-8.06408	1.08e-13	1.95e-12	20.6377	LYZL4
ENSG00000148690	-1.59912	3.72994	-8.05633	1.13e-13	2.03e-12	20.4473	FRA10AC1
ENSG00000154040	-2.8589	0.469069	-8.05315	1.15e-13	2.07e-12	20.5487	CABYR
ENSG00000102226	-1.62813	7.88701	-8.04913	1.18e-13	2.12e-12	20.2971	USP11
ENSG00000130338	-2.19216	4.73949	-8.0485	1.18e-13	2.12e-12	20.3443	TULP4
ENSG00000154556	-2.85105	4.03784	-8.04659	1.2e-13	2.14e-12	20.3372	SORBS2
ENSG00000128268	-3.26943	4.60391	-8.04549	1.2e-13	2.16e-12	20.3065	MGAT3
ENSG00000066248	-4.56105	3.79868	-8.04367	1.22e-13	2.18e-12	20.2908	NGEF
ENSG00000008853	-1.99566	4.79063	-8.04159	1.23e-13	2.2e-12	20.3076	RHOBTB2
ENSG00000197885	-1.41332	4.40927	-8.04082	1.24e-13	2.21e-12	20.3344	NKIRAS1
ENSG00000097021	-2.38073	5.52696	-8.03823	1.26e-13	2.24e-12	20.2605	ACOT7
ENSG00000148660	-2.37139	5.78887	-8.03797	1.26e-13	2.25e-12	20.2537	CAMK2G
ENSG00000140323	-3.07064	3.27999	-8.03177	1.31e-13	2.33e-12	20.2686	DISP2
ENSG00000106723	-1.24794	6.77869	-8.02505	1.36e-13	2.42e-12	20.1784	SPIN1
ENSG00000181409	-3.9216	4.63311	-8.02468	1.36e-13	2.42e-12	20.1721	AATK
ENSG00000129682	-4.47364	2.05013	-8.02439	1.37e-13	2.42e-12	20.2273	FGF13
ENSG00000197586	-1.59864	6.13724	-8.01842	1.41e-13	2.51e-12	20.1461	ENTPD6
ENSG00000103723	-2.8988	4.63235	-8.01126	1.48e-13	2.61e-12	20.1118	AP3B2
ENSG00000010818	-2.33379	4.84647	-8.00252	1.56e-13	2.74e-12	20.0677	HIVEP2
ENSG00000100302	-2.80463	3.0132	-7.99579	1.62e-13	2.84e-12	20.077	RASD2
ENSG00000091482	-4.82365	-4.20336	-7.99564	1.62e-13	2.84e-12	20.2619	SMPX
ENSG00000105784	-2.46792	2.32828	-7.99529	1.62e-13	2.85e-12	20.1229	RUNDC3B
ENSG00000040933	-1.47669	5.57038	-7.9951	1.63e-13	2.85e-12	20.0257	INPP4A
ENSG00000124134	-4.25138	0.99272	-7.9935	1.64e-13	2.87e-12	20.0968	KCNS1
ENSG00000148090	-1.27356	3.37883	-7.99243	1.65e-13	2.89e-12	20.108	AUH
ENSG00000223572	-4.72542	-0.635152	-7.99166	1.66e-13	2.9e-12	20.1538	CKMT1A
ENSG00000182400	-1.87361	1.89472	-7.98737	1.7e-13	2.97e-12	20.1369	TRAPPC6B
ENSG00000198836	-1.42471	5.99908	-7.98642	1.71e-13	2.99e-12	19.9651	OPA1
ENSG00000205795	-3.17782	0.415998	-7.9843	1.73e-13	3.02e-12	20.1337	CYS1
ENSG00000083097	-1.86322	4.04696	-7.98293	1.75e-13	3.05e-12	19.9924	DOP1A
ENSG00000143153	-3.27726	6.73293	-7.9826	1.75e-13	3.05e-12	19.9025	ATP1B1
ENSG00000061918	-2.67285	4.60163	-7.97371	1.85e-13	3.21e-12	19.898	GUCY1B1
ENSG00000164031	-1.25427	5.21137	-7.97361	1.85e-13	3.21e-12	19.9164	DNAJB14
ENSG00000115593	-3.99427	-2.18551	-7.96768	1.91e-13	3.32e-12	20.0962	SMYD1
ENSG00000163817	-4.52309	-2.00054	-7.96672	1.93e-13	3.33e-12	20.0787	SLC6A20
ENSG00000181035	-1.36107	4.14519	-7.96653	1.93e-13	3.34e-12	19.9116	SLC25A42
ENSG00000102181	-1.48484	7.16977	-7.96504	1.94e-13	3.36e-12	19.8152	CD99L2
ENSG00000204278	-5.11155	-0.108152	-7.96456	1.95e-13	3.37e-12	19.9412	TMEM235
ENSG00000115295	-1.55234	4.59729	-7.964	1.96e-13	3.38e-12	19.8716	CLIP4
ENSG00000241563	-3.07344	-1.90495	-7.96368	1.96e-13	3.38e-12	20.0778	CORT
ENSG00000198046	-1.7762	3.65758	-7.96213	1.98e-13	3.41e-12	19.8908	ZNF667
ENSG00000155666	-1.14828	2.19159	-7.95937	2.01e-13	3.46e-12	19.9958	KDM8
ENSG00000101977	-4.22751	-0.375833	-7.95561	2.06e-13	3.54e-12	19.9558	MCF2
ENSG00000184672	-4.45586	1.44287	-7.94798	2.15e-13	3.7e-12	19.8024	RALYL
ENSG00000167363	-2.00783	4.88574	-7.94634	2.17e-13	3.73e-12	19.7457	FN3K
ENSG00000010322	-1.79442	7.02092	-7.93934	2.27e-13	3.88e-12	19.6626	NISCH
ENSG00000133318	-2.00819	8.83584	-7.93877	2.27e-13	3.89e-12	19.6375	RTN3
ENSG00000277586	-6.22787	3.44299	-7.93228	2.36e-13	4.04e-12	19.6226	NEFL
ENSG00000230778	-4.11108	-3.95623	-7.92288	2.5e-13	4.26e-12	19.8411	ANKRD63
ENSG00000174684	-1.86177	6.89128	-7.92028	2.54e-13	4.32e-12	19.5523	B4GAT1
ENSG00000260001	-3.55571	-1.78594	-7.91672	2.59e-13	4.41e-12	19.8018	TGFBR3L
ENSG00000149654	-4.36312	1.5078	-7.91508	2.62e-13	4.44e-12	19.6108	CDH22
ENSG00000108799	-1.48037	5.48136	-7.91449	2.63e-13	4.46e-12	19.5562	EZH1
ENSG00000165714	-1.3282	3.61672	-7.90851	2.72e-13	4.61e-12	19.6013	BORCS5
ENSG00000141503	-1.90798	6.81962	-7.9035	2.8e-13	4.75e-12	19.4547	MINK1
ENSG00000019995	-1.67426	3.31003	-7.90195	2.83e-13	4.79e-12	19.5621	ZRANB1
ENSG00000130032	-4.70574	0.210516	-7.90094	2.85e-13	4.81e-12	19.5752	PRRG3
ENSG00000089486	-1.79228	6.56467	-7.90074	2.85e-13	4.82e-12	19.4449	CDIP1
ENSG00000135423	-2.85663	-2.59374	-7.89837	2.89e-13	4.87e-12	19.7016	GLS2
ENSG00000187135	-4.92137	1.10041	-7.89313	2.98e-13	5.02e-12	19.4796	VSTM2B
ENSG00000146267	-2.35801	3.61221	-7.89303	2.98e-13	5.02e-12	19.4678	FAXC
ENSG00000133124	-4.24291	-4.08097	-7.88885	3.06e-13	5.14e-12	19.6458	IRS4
ENSG00000204681	-3.09158	6.74093	-7.88789	3.07e-13	5.17e-12	19.3502	GABBR1
ENSG00000116661	-3.82618	3.95782	-7.88671	3.1e-13	5.2e-12	19.3814	FBXO2
ENSG00000145920	-6.09031	4.09058	-7.88607	3.11e-13	5.22e-12	19.3437	CPLX2
ENSG00000158445	-3.99161	3.28269	-7.88527	3.12e-13	5.23e-12	19.3869	KCNB1
ENSG00000104140	-3.36429	-1.80819	-7.87571	3.3e-13	5.53e-12	19.5682	RHOV
ENSG00000078269	-3.06675	4.43922	-7.87383	3.34e-13	5.59e-12	19.3094	SYNJ2
ENSG00000124523	-1.09226	3.74096	-7.87356	3.35e-13	5.59e-12	19.4037	SIRT5
ENSG00000134909	-2.20343	5.36767	-7.87199	3.38e-13	5.64e-12	19.2944	ARHGAP32
ENSG00000144406	-3.02651	3.86464	-7.87111	3.4e-13	5.67e-12	19.3108	UNC80
ENSG00000146374	-4.842	-1.7347	-7.86608	3.5e-13	5.83e-12	19.4776	RSPO3
ENSG00000116903	-1.18424	3.81913	-7.86389	3.54e-13	5.9e-12	19.3379	EXOC8
ENSG00000138378	-3.30209	-0.136773	-7.8635	3.55e-13	5.91e-12	19.4564	STAT4
ENSG00000235961	-3.23012	1.63094	-7.86303	3.56e-13	5.92e-12	19.3512	PNMA6A
ENSG00000196358	-3.06541	3.34545	-7.86221	3.58e-13	5.95e-12	19.275	NTNG2
ENSG00000130477	-4.36744	4.3441	-7.84889	3.87e-13	6.42e-12	19.1426	UNC13A
ENSG00000178235	-4.63639	1.75903	-7.84869	3.88e-13	6.43e-12	19.2056	SLITRK1
ENSG00000152784	-3.97998	1.92777	-7.84057	4.07e-13	6.73e-12	19.1734	PRDM8
ENSG00000213023	-3.04339	2.27818	-7.83977	4.09e-13	6.76e-12	19.1902	SYT3
ENSG00000214944	-2.45644	2.19265	-7.83809	4.13e-13	6.82e-12	19.2156	ARHGEF28
ENSG00000165678	-1.49477	7.04443	-7.83359	4.24e-13	7e-12	19.0502	GHITM
ENSG00000163624	-3.05895	2.33425	-7.83247	4.27e-13	7.04e-12	19.1451	CDS1
ENSG00000114805	-2.98618	2.10057	-7.83029	4.32e-13	7.12e-12	19.1473	PLCH1
ENSG00000277399	-3.63279	0.0455087	-7.828	4.38e-13	7.21e-12	19.2228	GPR179
ENSG00000161082	-4.71662	2.85076	-7.82645	4.42e-13	7.27e-12	19.0408	CELF5
ENSG00000170832	-1.29168	5.6918	-7.82564	4.44e-13	7.3e-12	19.0379	USP32
ENSG00000132639	-5.37005	5.87299	-7.82373	4.49e-13	7.37e-12	18.968	SNAP25
ENSG00000171735	-1.53496	5.74977	-7.82353	4.5e-13	7.37e-12	19.0185	CAMTA1
ENSG00000259823	-4.04336	-5.01312	-7.81694	4.68e-13	7.66e-12	19.2257	LYPD8
ENSG00000138593	-1.85526	6.25029	-7.81422	4.75e-13	7.77e-12	18.9462	SECISBP2L
ENSG00000168481	-4.65595	3.64913	-7.81403	4.76e-13	7.78e-12	18.9505	LGI3
ENSG00000115896	-2.90148	3.02299	-7.80984	4.88e-13	7.97e-12	18.9888	PLCL1
ENSG00000165970	-5.01357	-3.65361	-7.80539	5.01e-13	8.17e-12	19.1679	SLC6A5
ENSG00000101204	-4.72238	1.01542	-7.80304	5.08e-13	8.28e-12	18.9665	CHRNA4
ENSG00000152954	-3.74831	3.20446	-7.80243	5.09e-13	8.31e-12	18.914	NRSN1
ENSG00000070961	-2.13793	6.3148	-7.79939	5.19e-13	8.44e-12	18.8542	ATP2B1
ENSG00000171246	-5.42338	4.25992	-7.79631	5.28e-13	8.59e-12	18.8257	NPTX1
ENSG00000121274	-1.18334	3.53507	-7.79275	5.39e-13	8.76e-12	18.9422	TENT4B
ENSG00000176182	-1.42541	3.34046	-7.78897	5.52e-13	8.96e-12	18.9192	MYPOP
ENSG00000129636	-1.38056	5.94757	-7.77435	6.01e-13	9.72e-12	18.7318	ITFG1
ENSG00000165863	-4.15222	-3.6609	-7.76621	6.31e-13	1.02e-11	18.9466	C10orf82
ENSG00000215218	-3.92487	3.1941	-7.76249	6.45e-13	1.04e-11	18.6788	UBE2QL1
ENSG00000166869	-3.7189	-4.54901	-7.76121	6.49e-13	1.05e-11	18.9115	CHP2
ENSG00000237289	-4.7164	-0.188096	-7.75604	6.69e-13	1.08e-11	18.7597	CKMT1B
ENSG00000163914	-3.57132	-3.37592	-7.75496	6.74e-13	1.08e-11	18.8822	RHO
ENSG00000156515	-1.94894	6.94879	-7.75312	6.81e-13	1.1e-11	18.5783	HK1
ENSG00000184277	-1.13019	5.69298	-7.75194	6.86e-13	1.1e-11	18.6155	TM2D3
ENSG00000116750	-1.05385	4.8783	-7.74726	7.05e-13	1.13e-11	18.6186	UCHL5
ENSG00000088899	-2.47848	5.64433	-7.74601	7.1e-13	1.14e-11	18.552	LZTS3
ENSG00000109436	-2.28573	4.45865	-7.74302	7.23e-13	1.16e-11	18.5699	TBC1D9
ENSG00000156735	-1.31105	4.71195	-7.73424	7.61e-13	1.22e-11	18.5413	BAG4
ENSG00000113946	-3.50162	-3.97472	-7.73284	7.67e-13	1.23e-11	18.7537	CLDN16
ENSG00000155265	-3.42708	3.24311	-7.73026	7.79e-13	1.24e-11	18.5038	GOLGA7B
ENSG00000105662	-1.91504	5.44856	-7.72949	7.82e-13	1.25e-11	18.4727	CRTC1
ENSG00000066739	-1.60429	4.8001	-7.72822	7.88e-13	1.26e-11	18.4928	ATG2B
ENSG00000140798	-4.77874	-2.54937	-7.72668	7.95e-13	1.27e-11	18.7045	ABCC12
ENSG00000134760	-3.55987	-4.84952	-7.72479	8.04e-13	1.28e-11	18.7	DSG1
ENSG00000092445	-2.24001	6.40326	-7.7227	8.14e-13	1.29e-11	18.407	TYRO3
ENSG00000108091	-1.52875	5.45094	-7.72238	8.16e-13	1.3e-11	18.4412	CCDC6
ENSG00000171603	-2.13854	8.56292	-7.72077	8.24e-13	1.31e-11	18.3713	CLSTN1
ENSG00000152078	-2.86644	2.81831	-7.71599	8.47e-13	1.34e-11	18.4572	TLCD4
ENSG00000171517	-4.61815	-3.12771	-7.71568	8.48e-13	1.34e-11	18.6545	LPAR3
ENSG00000128266	-2.37413	4.72804	-7.71409	8.56e-13	1.35e-11	18.3921	GNAZ
ENSG00000180720	-3.28947	-0.192341	-7.71255	8.64e-13	1.37e-11	18.5901	CHRM4
ENSG00000167535	-2.16627	4.44353	-7.71241	8.65e-13	1.37e-11	18.3973	CACNB3
ENSG00000178965	-3.93314	2.29216	-7.71169	8.69e-13	1.37e-11	18.4156	ERICH3
ENSG00000159842	-2.09031	7.55176	-7.69968	9.32e-13	1.47e-11	18.2596	ABR
ENSG00000176381	-3.01182	3.02998	-7.69583	9.53e-13	1.5e-11	18.3256	PRR18
ENSG00000165548	-2.87323	2.90887	-7.69468	9.6e-13	1.51e-11	18.3298	TMEM63C
ENSG00000111647	-1.29365	4.81381	-7.69428	9.62e-13	1.51e-11	18.3071	UHRF1BP1L
ENSG00000124198	-1.46799	5.15494	-7.69011	9.86e-13	1.54e-11	18.2656	ARFGEF2
ENSG00000196407	-3.79045	-0.576569	-7.6887	9.94e-13	1.55e-11	18.4484	THEM5
ENSG00000107295	-4.66683	3.59622	-7.68807	9.97e-13	1.56e-11	18.2234	SH3GL2
ENSG00000182631	-3.59127	-5.01461	-7.68507	1.02e-12	1.58e-11	18.4736	RXFP3
ENSG00000188021	-1.19098	6.10216	-7.68375	1.02e-12	1.6e-11	18.2094	UBQLN2
ENSG00000235118	-3.42025	-4.47386	-7.67762	1.06e-12	1.65e-11	18.437	FAM237A
ENSG00000203756	-3.60074	-5.09045	-7.67447	1.08e-12	1.68e-11	18.4131	TMEM244
ENSG00000163046	-4.68593	-3.82558	-7.66744	1.13e-12	1.74e-11	18.3855	ANKRD30BL
ENSG00000166206	-4.95157	2.86906	-7.66672	1.13e-12	1.75e-11	18.1131	GABRB3
ENSG00000170579	-3.56617	4.48259	-7.6577	1.19e-12	1.84e-11	18.0482	DLGAP1
ENSG00000198408	-1.51638	6.74592	-7.65635	1.2e-12	1.85e-11	18.0307	OGA
ENSG00000145451	-5.69707	-0.951311	-7.65382	1.22e-12	1.88e-11	18.1638	GLRA3
ENSG00000107105	-4.54481	1.78677	-7.65267	1.23e-12	1.89e-11	18.076	ELAVL2
ENSG00000178662	-2.80893	3.84179	-7.64864	1.26e-12	1.93e-11	18.0322	CSRNP3
ENSG00000012124	-3.82541	0.859841	-7.64579	1.28e-12	1.96e-11	18.1096	CD22
ENSG00000147655	-4.11365	0.915828	-7.64158	1.31e-12	2.01e-11	18.0698	RSPO2
ENSG00000215475	-4.24741	-1.13889	-7.63832	1.33e-12	2.04e-11	18.1688	SIAH3
ENSG00000129451	-3.7538	-3.83032	-7.63763	1.34e-12	2.05e-11	18.2172	KLK10
ENSG00000163393	-2.71972	2.26299	-7.63716	1.34e-12	2.06e-11	18.0379	SLC22A15
ENSG00000196547	-1.79242	5.98107	-7.63669	1.35e-12	2.06e-11	17.9284	MAN2A2
ENSG00000185294	-3.66484	-4.504	-7.63595	1.35e-12	2.07e-11	18.2041	SPPL2C
ENSG00000165023	-3.68959	4.15938	-7.63568	1.35e-12	2.07e-11	17.9268	DIRAS2
ENSG00000180828	-5.10458	-1.45351	-7.63042	1.4e-12	2.13e-11	18.0983	BHLHE22
ENSG00000222014	-2.5357	-1.5361	-7.62092	1.48e-12	2.24e-11	18.1203	RAB6C
ENSG00000127377	-3.55234	-2.7957	-7.6159	1.52e-12	2.31e-11	18.0939	CRYGN
ENSG00000005379	-3.50617	4.37397	-7.6083	1.59e-12	2.41e-11	17.7682	TSPOAP1
ENSG00000160963	-4.36907	0.573314	-7.6039	1.63e-12	2.47e-11	17.8616	COL26A1
ENSG00000178015	-3.61247	-1.59466	-7.60219	1.65e-12	2.49e-11	17.9993	GPR150
ENSG00000176749	-3.429	4.94561	-7.59996	1.67e-12	2.52e-11	17.7092	CDK5R1
ENSG00000146352	-4.26553	1.80454	-7.5999	1.67e-12	2.52e-11	17.7819	CLVS2
ENSG00000172869	-1.24851	4.86042	-7.59909	1.68e-12	2.53e-11	17.7606	DMXL1
ENSG00000066933	-1.5674	4.54102	-7.59734	1.69e-12	2.55e-11	17.7519	MYO9A
ENSG00000089737	-1.53896	7.27534	-7.59429	1.72e-12	2.59e-11	17.6651	DDX24
ENSG00000051382	-1.40556	4.9585	-7.59298	1.74e-12	2.61e-11	17.7169	PIK3CB
ENSG00000163590	-2.11236	4.6981	-7.59248	1.74e-12	2.61e-11	17.7017	PPM1L
ENSG00000183020	-1.51435	6.88004	-7.59244	1.74e-12	2.61e-11	17.6618	AP2A2
ENSG00000273238	-4.42497	0.08001	-7.59174	1.75e-12	2.62e-11	17.8171	TMEM271
ENSG00000164742	-3.75606	4.41991	-7.58936	1.77e-12	2.66e-11	17.6541	ADCY1
ENSG00000136717	-2.38849	6.83621	-7.58875	1.78e-12	2.67e-11	17.6284	BIN1
ENSG00000162639	-2.56058	1.72851	-7.58861	1.78e-12	2.67e-11	17.8066	HENMT1
ENSG00000118402	-2.31516	3.12547	-7.57611	1.92e-12	2.85e-11	17.6642	ELOVL4
ENSG00000104921	-5.17369	-2.69508	-7.56727	2.02e-12	3e-11	17.7917	FCER2
ENSG00000184207	-1.34783	4.11857	-7.5646	2.05e-12	3.04e-11	17.5921	PGP
ENSG00000135503	-1.43736	5.47657	-7.56406	2.06e-12	3.05e-11	17.5343	ACVR1B
ENSG00000176697	-3.92671	0.489908	-7.55552	2.16e-12	3.2e-11	17.6147	BDNF
ENSG00000143164	-1.48253	5.47964	-7.55539	2.16e-12	3.2e-11	17.4837	DCAF6
ENSG00000145934	-4.31405	2.07672	-7.53534	2.43e-12	3.57e-11	17.4016	TENM2
ENSG00000204217	-1.27029	6.40296	-7.53476	2.44e-12	3.58e-11	17.347	BMPR2
ENSG00000163412	-1.86877	4.21935	-7.52826	2.53e-12	3.7e-11	17.36	EIF4E3
ENSG00000108309	-3.82171	4.69302	-7.52716	2.55e-12	3.72e-11	17.292	RUNDC3A
ENSG00000198597	-3.91496	1.82425	-7.51368	2.75e-12	4.02e-11	17.3017	ZNF536
ENSG00000198718	-1.47659	4.2858	-7.51265	2.77e-12	4.03e-11	17.2825	TOGARAM1
ENSG00000183092	-3.03312	2.66633	-7.51125	2.79e-12	4.06e-11	17.286	BEGAIN
ENSG00000168032	-3.87058	0.329761	-7.51024	2.81e-12	4.08e-11	17.3734	ENTPD3
ENSG00000107890	-1.57074	2.62745	-7.50961	2.82e-12	4.09e-11	17.3573	ANKRD26
ENSG00000142235	-2.69235	4.63835	-7.50938	2.82e-12	4.1e-11	17.2143	LMTK3
ENSG00000102053	-3.9307	0.572271	-7.50522	2.89e-12	4.19e-11	17.3234	ZC3H12B
ENSG00000174576	-4.49897	-2.14305	-7.50171	2.95e-12	4.27e-11	17.4241	NPAS4
ENSG00000110400	-2.87651	5.15338	-7.50159	2.95e-12	4.27e-11	17.1535	NECTIN1
ENSG00000179832	-1.79076	4.82596	-7.50125	2.96e-12	4.27e-11	17.1868	MROH1
ENSG00000165152	-4.16467	3.04167	-7.50081	2.97e-12	4.28e-11	17.1772	PGAP4
ENSG00000154917	-2.63867	6.61936	-7.5007	2.97e-12	4.28e-11	17.1258	RAB6B
ENSG00000115685	-1.11203	5.80192	-7.50023	2.98e-12	4.29e-11	17.17	PPP1R7
ENSG00000196323	-1.29386	4.98284	-7.49713	3.03e-12	4.37e-11	17.1734	ZBTB44
ENSG00000047597	-3.57322	0.916375	-7.49194	3.12e-12	4.5e-11	17.2479	XK
ENSG00000122585	-4.39644	1.47943	-7.49185	3.12e-12	4.5e-11	17.1753	NPY
ENSG00000108960	-1.67803	5.32013	-7.49024	3.15e-12	4.54e-11	17.1123	MMD
ENSG00000126266	-4.17322	-4.19483	-7.48977	3.16e-12	4.54e-11	17.3876	FFAR1
ENSG00000070159	-3.98065	1.10667	-7.4826	3.3e-12	4.72e-11	17.1601	PTPN3
ENSG00000107518	-3.85374	3.31589	-7.47403	3.46e-12	4.95e-11	17.0245	ATRNL1
ENSG00000152465	-1.30612	3.84168	-7.46614	3.63e-12	5.17e-11	17.0486	NMT2
ENSG00000174501	-1.93819	1.17866	-7.46426	3.66e-12	5.22e-11	17.175	ANKRD36C
ENSG00000151320	-2.61922	5.41581	-7.46249	3.7e-12	5.27e-11	16.9306	AKAP6
ENSG00000068971	-1.42578	5.7753	-7.46229	3.71e-12	5.28e-11	16.947	PPP2R5B
ENSG00000131370	-2.41764	2.13931	-7.45628	3.84e-12	5.45e-11	17.0341	SH3BP5
ENSG00000088854	-1.6961	5.33929	-7.44604	4.07e-12	5.77e-11	16.86	C20orf194
ENSG00000166411	-1.44117	4.41876	-7.44225	4.16e-12	5.89e-11	16.8794	IDH3A
ENSG00000043591	-2.81313	1.42414	-7.44041	4.21e-12	5.94e-11	16.9699	ADRB1
ENSG00000140386	-1.44743	4.31148	-7.4398	4.22e-12	5.96e-11	16.8696	SCAPER
ENSG00000184524	-2.98786	5.14531	-7.43898	4.24e-12	5.98e-11	16.7963	CEND1
ENSG00000162545	-2.87002	7.11772	-7.43759	4.27e-12	6.03e-11	16.7587	CAMK2N1
ENSG00000125850	-3.65649	-4.74403	-7.4332	4.38e-12	6.17e-11	17.0696	OVOL2
ENSG00000166897	-4.70755	2.70566	-7.42865	4.5e-12	6.33e-11	16.7648	ELFN2
ENSG00000137267	-2.1508	6.83295	-7.42832	4.51e-12	6.34e-11	16.7185	TUBB2A
ENSG00000175582	-1.09268	7.45988	-7.42772	4.52e-12	6.36e-11	16.7209	RAB6A
ENSG00000156050	-1.55498	3.49188	-7.42037	4.72e-12	6.62e-11	16.7964	FAM161B
ENSG00000235194	-1.77865	3.39599	-7.41953	4.74e-12	6.65e-11	16.7851	PPP1R3E
ENSG00000181754	-2.07164	4.6136	-7.41512	4.86e-12	6.8e-11	16.6974	AMIGO1
ENSG00000152910	-4.14697	0.742789	-7.41478	4.87e-12	6.81e-11	16.7873	CNTNAP4
ENSG00000056291	-3.68086	-5.08452	-7.40837	5.06e-12	7.06e-11	16.9294	NPFFR2
ENSG00000125084	-3.81919	-3.02399	-7.40813	5.06e-12	7.07e-11	16.9291	WNT1
ENSG00000248485	-4.1831	0.899236	-7.4074	5.09e-12	7.09e-11	16.7363	PCP4L1
ENSG00000124251	-2.02474	0.129701	-7.40459	5.17e-12	7.2e-11	16.88	TP53TG5
ENSG00000082397	-3.2169	5.24234	-7.40435	5.18e-12	7.21e-11	16.5944	EPB41L3
ENSG00000111897	-1.66955	8.40123	-7.39973	5.31e-12	7.39e-11	16.5423	SERINC1
ENSG00000185615	-3.63052	1.42802	-7.39586	5.43e-12	7.56e-11	16.6677	PDIA2
ENSG00000151743	-1.56059	2.60616	-7.39574	5.44e-12	7.56e-11	16.7173	AMN1
ENSG00000109339	-2.27578	5.79516	-7.3943	5.48e-12	7.62e-11	16.5433	MAPK10
ENSG00000100276	-2.85076	2.14327	-7.39419	5.49e-12	7.62e-11	16.6597	RASL10A
ENSG00000185272	-4.36762	-1.3631	-7.3941	5.49e-12	7.62e-11	16.7946	RBM11
ENSG00000181856	-2.58714	-0.0834047	-7.38808	5.68e-12	7.87e-11	16.778	SLC2A4
ENSG00000128298	-2.16098	0.738659	-7.38147	5.9e-12	8.16e-11	16.7222	BAIAP2L2
ENSG00000146453	-3.34671	-2.27807	-7.3813	5.91e-12	8.16e-11	16.7762	PNLDC1
ENSG00000189108	-4.32741	-3.63747	-7.37669	6.07e-12	8.37e-11	16.7559	IL1RAPL2
ENSG00000204767	-3.41723	1.19834	-7.37546	6.11e-12	8.42e-11	16.5794	INSYN2B
ENSG00000123545	-1.37314	4.21566	-7.37424	6.15e-12	8.48e-11	16.5077	NDUFAF4
ENSG00000156671	-1.40197	5.71045	-7.37415	6.16e-12	8.48e-11	16.4512	SAMD8
ENSG00000158089	-2.97174	1.10247	-7.37246	6.22e-12	8.56e-11	16.6009	GALNT14
ENSG00000168297	-1.50751	5.01597	-7.37214	6.23e-12	8.56e-11	16.4583	PXK
ENSG00000162951	-3.40646	1.94287	-7.3702	6.3e-12	8.66e-11	16.5079	LRRTM1
ENSG00000148798	-5.0805	2.54594	-7.36943	6.32e-12	8.69e-11	16.4272	INA
ENSG00000104327	-3.76013	0.877035	-7.36544	6.47e-12	8.89e-11	16.5266	CALB1
ENSG00000164270	-4.22207	-2.21386	-7.36391	6.53e-12	8.96e-11	16.662	HTR4
ENSG00000076864	-3.26625	5.36151	-7.36196	6.6e-12	9.05e-11	16.3522	RAP1GAP
ENSG00000166913	-1.15242	8.55554	-7.36033	6.66e-12	9.12e-11	16.3236	YWHAB
ENSG00000161544	-3.18792	1.60425	-7.35986	6.68e-12	9.13e-11	16.4821	CYGB
ENSG00000108852	-2.25887	5.03523	-7.35823	6.74e-12	9.21e-11	16.3585	MPP2
ENSG00000205090	-1.77178	2.34625	-7.34968	7.08e-12	9.66e-11	16.4638	TMEM240
ENSG00000176928	-2.90733	0.354931	-7.34961	7.09e-12	9.66e-11	16.5272	GCNT4
ENSG00000158480	-1.34951	4.97861	-7.34812	7.15e-12	9.74e-11	16.3294	SPATA2
ENSG00000173930	-3.61479	-4.01341	-7.3471	7.19e-12	9.78e-11	16.5952	SLCO4C1
ENSG00000138698	-1.34018	6.08577	-7.34329	7.35e-12	9.98e-11	16.2691	RAP1GDS1
ENSG00000157764	-1.34318	4.72388	-7.34151	7.42e-12	1.01e-10	16.3023	BRAF
ENSG00000095587	-3.06326	0.335981	-7.34087	7.45e-12	1.01e-10	16.4693	TLL2
ENSG00000115840	-1.31719	5.12101	-7.33737	7.6e-12	1.03e-10	16.2657	SLC25A12
ENSG00000041353	-3.50265	2.3947	-7.33459	7.72e-12	1.05e-10	16.2825	RAB27B
ENSG00000164128	-4.12219	-0.126668	-7.33447	7.73e-12	1.05e-10	16.3988	NPY1R
ENSG00000182372	-1.62956	4.67908	-7.32677	8.08e-12	1.09e-10	16.2112	CLN8
ENSG00000165704	-2.08593	4.45555	-7.32502	8.16e-12	1.1e-10	16.1957	HPRT1
ENSG00000091664	-5.38769	-1.0374	-7.31985	8.4e-12	1.13e-10	16.298	SLC17A6
ENSG00000179148	-3.7433	-2.33676	-7.31939	8.42e-12	1.13e-10	16.4277	ALOXE3
ENSG00000128253	-3.65471	-1.786	-7.3149	8.64e-12	1.16e-10	16.3928	RFPL2
ENSG00000070718	-1.5849	5.23804	-7.31316	8.73e-12	1.17e-10	16.1176	AP3M2
ENSG00000115839	-1.21152	5.85777	-7.31203	8.79e-12	1.18e-10	16.1029	RAB3GAP1
ENSG00000175264	-2.87919	4.43225	-7.30261	9.27e-12	1.24e-10	16.0483	CHST1
ENSG00000188026	-1.24761	4.21352	-7.29997	9.41e-12	1.26e-10	16.0956	RILPL1
ENSG00000120049	-3.24006	2.58866	-7.29972	9.43e-12	1.26e-10	16.0881	KCNIP2
ENSG00000197380	-1.95186	5.26695	-7.29876	9.48e-12	1.27e-10	16.0261	DACT3
ENSG00000157087	-3.68643	4.92613	-7.29118	9.9e-12	1.32e-10	15.9558	ATP2B2
ENSG00000173227	-2.99652	3.26005	-7.2887	1e-11	1.34e-10	16.0069	SYT12
ENSG00000180354	-3.26	7.2713	-7.28452	1.03e-11	1.37e-10	15.8914	MTURN
ENSG00000162636	-1.5297	4.4808	-7.28315	1.04e-11	1.38e-10	15.9787	FAM102B
ENSG00000125166	-1.23931	6.69395	-7.28117	1.05e-11	1.4e-10	15.9083	GOT2
ENSG00000009709	-5.10494	-3.07491	-7.27868	1.06e-11	1.42e-10	16.1917	PAX7
ENSG00000205002	-4.14203	-3.42073	-7.27331	1.1e-11	1.46e-10	16.1837	AARD
ENSG00000151240	-1.86976	5.12247	-7.26596	1.14e-11	1.52e-10	15.8485	DIP2C
ENSG00000170419	-4.79766	1.52022	-7.26059	1.18e-11	1.56e-10	15.858	VSTM2A
ENSG00000221946	-4.18327	1.20536	-7.25565	1.21e-11	1.6e-10	15.8686	FXYD7
ENSG00000133116	-2.71311	-0.25644	-7.25265	1.23e-11	1.63e-10	16.0263	KL
ENSG00000108946	-1.15329	7.69913	-7.24858	1.26e-11	1.67e-10	15.7085	PRKAR1A
ENSG00000183570	-2.63468	1.70268	-7.24762	1.27e-11	1.68e-10	15.8812	PCBP3
ENSG00000120694	-1.67716	6.61802	-7.245	1.29e-11	1.7e-10	15.6992	HSPH1
ENSG00000083454	-3.06736	-0.882816	-7.24431	1.29e-11	1.7e-10	15.991	P2RX5
ENSG00000162456	-5.10862	-3.37462	-7.24263	1.3e-11	1.72e-10	15.999	KNCN
ENSG00000165238	-4.3554	2.89475	-7.23829	1.34e-11	1.76e-10	15.6986	WNK2
ENSG00000107331	-2.84198	7.30659	-7.23603	1.35e-11	1.78e-10	15.6233	ABCA2
ENSG00000148734	-4.04273	-1.79356	-7.23191	1.39e-11	1.82e-10	15.9222	NPFFR1
ENSG00000108797	-2.29801	5.77041	-7.23041	1.4e-11	1.84e-10	15.6237	CNTNAP1
ENSG00000181982	-1.24404	4.31662	-7.22935	1.41e-11	1.85e-10	15.6967	CCDC149
ENSG00000174950	-3.57592	-4.79557	-7.22864	1.41e-11	1.85e-10	15.9429	CD164L2
ENSG00000214814	-3.44261	-3.49709	-7.22733	1.42e-11	1.86e-10	15.9354	FER1L6
ENSG00000185760	-3.9075	2.2197	-7.22584	1.44e-11	1.88e-10	15.6662	KCNQ5
ENSG00000091972	-2.19932	4.637	-7.22369	1.45e-11	1.9e-10	15.6194	CD200
ENSG00000177301	-2.97726	4.39953	-7.22262	1.46e-11	1.91e-10	15.5993	KCNA2
ENSG00000127152	-3.2548	0.874315	-7.22088	1.48e-11	1.92e-10	15.7503	BCL11B
ENSG00000138107	-1.27893	6.90848	-7.2197	1.49e-11	1.94e-10	15.5596	ACTR1A
ENSG00000127588	-4.02478	-2.37889	-7.21593	1.52e-11	1.98e-10	15.8517	GNG13
ENSG00000065613	-1.59711	4.87131	-7.21544	1.52e-11	1.98e-10	15.583	SLK
ENSG00000103534	-3.11121	-2.62427	-7.20943	1.58e-11	2.05e-10	15.8336	TMC5
ENSG00000138111	-1.40797	3.48688	-7.2037	1.63e-11	2.11e-10	15.5924	MFSD13A
ENSG00000238243	-3.68009	-3.01296	-7.20321	1.63e-11	2.12e-10	15.7985	OR2W3
ENSG00000109654	-1.90412	6.71582	-7.20199	1.64e-11	2.13e-10	15.4536	TRIM2
ENSG00000197102	-2.02738	8.13911	-7.20175	1.65e-11	2.13e-10	15.4311	DYNC1H1
ENSG00000176956	-4.30005	3.15484	-7.19711	1.69e-11	2.19e-10	15.4631	LY6H
ENSG00000166603	-4.71785	-3.30888	-7.19647	1.7e-11	2.19e-10	15.7521	MC4R
ENSG00000162302	-1.39255	5.18912	-7.19596	1.7e-11	2.2e-10	15.4704	RPS6KA4
ENSG00000151553	-1.12243	4.23061	-7.19467	1.71e-11	2.21e-10	15.5144	FAM160B1
ENSG00000177169	-1.45487	5.63955	-7.19298	1.73e-11	2.23e-10	15.4378	ULK1
ENSG00000143847	-2.88337	4.12183	-7.19283	1.73e-11	2.23e-10	15.4446	PPFIA4
ENSG00000105048	-3.61226	0.0928425	-7.19201	1.74e-11	2.24e-10	15.6247	TNNT1
ENSG00000165434	-2.6089	5.57723	-7.19099	1.75e-11	2.26e-10	15.4023	PGM2L1
ENSG00000160209	-1.48477	7.21268	-7.18301	1.83e-11	2.36e-10	15.3461	PDXK
ENSG00000233932	-2.786	-2.82771	-7.16889	1.98e-11	2.54e-10	15.6153	CTXN2
ENSG00000129951	-4.51727	0.449099	-7.16305	2.05e-11	2.63e-10	15.3794	PLPPR3
ENSG00000108819	-1.65256	6.42806	-7.15426	2.15e-11	2.75e-10	15.1986	PPP1R9B
ENSG00000203685	-3.65556	4.06432	-7.15281	2.17e-11	2.77e-10	15.2052	STUM
ENSG00000103174	-1.29176	3.83005	-7.15215	2.18e-11	2.78e-10	15.2923	NAGPA
ENSG00000010404	-2.33296	3.71559	-7.14675	2.25e-11	2.86e-10	15.2215	IDS
ENSG00000186854	-3.0037	0.111093	-7.14502	2.27e-11	2.89e-10	15.4028	TRABD2A
ENSG00000119986	-1.81536	2.57943	-7.14355	2.29e-11	2.91e-10	15.2965	AVPI1
ENSG00000197283	-1.93897	5.42026	-7.13625	2.38e-11	3.02e-10	15.1168	SYNGAP1
ENSG00000100156	-2.79426	-0.407343	-7.13081	2.46e-11	3.11e-10	15.3578	SLC16A8
ENSG00000085832	-1.41033	6.55352	-7.12943	2.48e-11	3.14e-10	15.0632	EPS15
ENSG00000133059	-1.69609	4.97398	-7.1268	2.51e-11	3.18e-10	15.0846	DSTYK
ENSG00000164100	-4.91556	-1.29975	-7.12656	2.52e-11	3.18e-10	15.2752	NDST3
ENSG00000143674	-2.73813	-0.105313	-7.12628	2.52e-11	3.19e-10	15.323	MAP3K21
ENSG00000155966	-4.49021	0.291569	-7.12285	2.57e-11	3.24e-10	15.169	AFF2
ENSG00000133019	-3.91245	2.61725	-7.12272	2.57e-11	3.25e-10	15.0793	CHRM3
ENSG00000065675	-2.50361	1.54221	-7.12068	2.6e-11	3.28e-10	15.1979	PRKCQ
ENSG00000133958	-2.74911	2.88163	-7.11189	2.73e-11	3.44e-10	15.0498	UNC79
ENSG00000001461	-2.58064	5.38945	-7.10557	2.83e-11	3.55e-10	14.9334	NIPAL3
ENSG00000152969	-3.95561	-1.87632	-7.10455	2.85e-11	3.57e-10	15.228	JAKMIP1
ENSG00000144596	-3.68814	0.63105	-7.09905	2.94e-11	3.68e-10	15.0658	GRIP2
ENSG00000112290	-2.62734	5.21813	-7.09566	3e-11	3.74e-10	14.8821	WASF1
ENSG00000167676	-3.12712	0.629328	-7.09176	3.06e-11	3.82e-10	15.0637	PLIN4
ENSG00000167680	-3.02786	4.75144	-7.09035	3.09e-11	3.85e-10	14.8557	SEMA6B
ENSG00000165370	-4.44155	-3.41301	-7.08914	3.11e-11	3.87e-10	15.171	GPR101
ENSG00000260903	-4.70258	-0.61485	-7.08693	3.15e-11	3.92e-10	15.0204	XKR7
ENSG00000058404	-3.85753	5.18948	-7.08407	3.2e-11	3.98e-10	14.7967	CAMK2B
ENSG00000070444	-1.44674	4.33115	-7.08391	3.2e-11	3.98e-10	14.8816	MNT
ENSG00000101349	-4.68098	0.311157	-7.07981	3.28e-11	4.07e-10	14.9196	PAK5
ENSG00000187848	-4.37945	-3.46427	-7.07967	3.28e-11	4.07e-10	15.1215	P2RX2
ENSG00000067221	-1.38136	5.18079	-7.07485	3.37e-11	4.17e-10	14.8008	STOML1
ENSG00000157077	-1.61201	4.93341	-7.0705	3.45e-11	4.26e-10	14.778	ZFYVE9
ENSG00000174521	-3.71461	2.43768	-7.06856	3.49e-11	4.31e-10	14.7939	TTC9B
ENSG00000171303	-3.10068	1.90597	-7.06678	3.52e-11	4.35e-10	14.8387	KCNK3
ENSG00000198399	-1.28427	4.39128	-7.06501	3.56e-11	4.39e-10	14.7819	ITSN2
ENSG00000157388	-2.56788	2.2841	-7.06422	3.58e-11	4.41e-10	14.831	CACNA1D
ENSG00000102471	-1.83109	5.64566	-7.05303	3.81e-11	4.68e-10	14.6542	NDFIP2
ENSG00000164086	-1.81594	4.57121	-7.05198	3.83e-11	4.71e-10	14.6826	DUSP7
ENSG00000067840	-2.78641	6.2653	-7.046	3.96e-11	4.86e-10	14.5844	PDZD4
ENSG00000215012	-1.52698	4.17572	-7.042	4.05e-11	4.97e-10	14.6553	RTL10
ENSG00000109738	-2.15542	4.35268	-7.0416	4.06e-11	4.97e-10	14.6231	GLRB
ENSG00000172031	-2.22752	1.49279	-7.04037	4.09e-11	5.01e-10	14.7846	EPHX4
ENSG00000079102	-2.55578	2.19565	-7.03946	4.11e-11	5.03e-10	14.7025	RUNX1T1
ENSG00000015171	-1.36146	6.15294	-7.03869	4.13e-11	5.04e-10	14.5731	ZMYND11
ENSG00000131018	-2.19321	5.90343	-7.03803	4.14e-11	5.06e-10	14.5576	SYNE1
ENSG00000142459	-1.7312	5.55295	-7.03733	4.16e-11	5.08e-10	14.5726	EVI5L
ENSG00000107643	-1.50296	4.67182	-7.03686	4.17e-11	5.09e-10	14.6065	MAPK8
ENSG00000105223	-1.70936	8.20383	-7.0336	4.25e-11	5.17e-10	14.5032	PLD3
ENSG00000105278	-4.18162	0.409209	-7.02782	4.39e-11	5.34e-10	14.6588	ZFR2
ENSG00000107242	-2.55121	1.93796	-7.02647	4.42e-11	5.37e-10	14.6508	PIP5K1B
ENSG00000166619	-1.26611	6.72547	-7.026	4.43e-11	5.38e-10	14.4921	BLCAP
ENSG00000171045	-1.4239	3.26705	-7.02387	4.48e-11	5.44e-10	14.6137	TSNARE1
ENSG00000063438	-3.05366	-3.51473	-7.01542	4.7e-11	5.7e-10	14.7853	AHRR
ENSG00000166558	-3.56943	-3.26588	-7.01355	4.75e-11	5.75e-10	14.7702	SLC38A8
ENSG00000152413	-2.01641	3.9547	-7.01146	4.81e-11	5.81e-10	14.478	HOMER1
ENSG00000120899	-2.35092	5.77921	-7.01107	4.82e-11	5.82e-10	14.4092	PTK2B
ENSG00000125851	-4.94584	2.12976	-7.01011	4.84e-11	5.85e-10	14.4458	PCSK2
ENSG00000159363	-1.58554	6.39903	-7.00777	4.91e-11	5.92e-10	14.3928	ATP13A2
ENSG00000175416	-1.26609	6.13376	-7.00183	5.07e-11	6.11e-10	14.374	CLTB
ENSG00000158828	-1.62136	5.17562	-7.00163	5.08e-11	6.11e-10	14.3913	PINK1
ENSG00000205116	-4.28728	-2.11211	-7.00162	5.08e-11	6.11e-10	14.6633	TMEM88B
ENSG00000159398	-3.57752	-3.50831	-6.99619	5.23e-11	6.3e-10	14.6786	CES5A
ENSG00000145362	-2.32127	7.47838	-6.99575	5.25e-11	6.31e-10	14.2974	ANK2
ENSG00000111911	-1.34775	5.27259	-6.99486	5.27e-11	6.34e-10	14.3593	HINT3
ENSG00000153234	-2.42993	2.41483	-6.99344	5.32e-11	6.39e-10	14.4423	NR4A2
ENSG00000165995	-2.76788	2.86175	-6.99311	5.32e-11	6.4e-10	14.3984	CACNB2
ENSG00000140992	-1.34869	4.89814	-6.98803	5.48e-11	6.57e-10	14.3352	PDPK1
ENSG00000111181	-1.99534	2.39477	-6.98723	5.5e-11	6.59e-10	14.4382	SLC6A12
ENSG00000139970	-3.6199	6.52944	-6.98351	5.62e-11	6.73e-10	14.2282	RTN1
ENSG00000105696	-2.42522	6.75048	-6.98052	5.71e-11	6.84e-10	14.2228	TMEM59L
ENSG00000198910	-4.46843	3.5987	-6.97812	5.79e-11	6.92e-10	14.2386	L1CAM
ENSG00000124243	-1.75113	3.2214	-6.97579	5.87e-11	7e-10	14.3353	BCAS4
ENSG00000196227	-1.45874	4.90741	-6.96936	6.08e-11	7.25e-10	14.2297	FAM217B
ENSG00000005882	-1.29136	4.9541	-6.96886	6.1e-11	7.26e-10	14.2307	PDK2
ENSG00000162949	-4.13249	-3.17807	-6.96695	6.16e-11	7.34e-10	14.5104	CAPN13
ENSG00000165553	-4.87355	-1.37477	-6.96628	6.18e-11	7.36e-10	14.4079	NGB
ENSG00000154429	-1.74169	5.46537	-6.96477	6.24e-11	7.41e-10	14.1776	CCSAP
ENSG00000132824	-1.15495	7.49093	-6.96297	6.3e-11	7.48e-10	14.1337	SERINC3
ENSG00000145819	-1.76147	5.14004	-6.95767	6.49e-11	7.69e-10	14.1481	ARHGAP26
ENSG00000185129	-1.26172	5.19375	-6.95586	6.55e-11	7.76e-10	14.1516	PURA
ENSG00000111913	-2.62555	3.40055	-6.95506	6.58e-11	7.79e-10	14.1706	RIPOR2
ENSG00000172348	-3.80405	4.48248	-6.9549	6.59e-11	7.8e-10	14.1032	RCAN2
ENSG00000187566	-2.72841	0.759671	-6.95103	6.73e-11	7.97e-10	14.3164	NHLRC1
ENSG00000171224	-2.5275	2.7619	-6.94504	6.96e-11	8.21e-10	14.1529	FAM241B
ENSG00000180878	-2.9982	-3.23683	-6.94209	7.08e-11	8.34e-10	14.3897	C11orf42
ENSG00000186908	-1.22165	5.66827	-6.94107	7.12e-11	8.38e-10	14.0563	ZDHHC17
ENSG00000157985	-2.17031	6.23752	-6.93985	7.16e-11	8.43e-10	14.0135	AGAP1
ENSG00000113163	-1.16872	5.27463	-6.93936	7.18e-11	8.45e-10	14.062	CERT1
ENSG00000176244	-3.07508	3.45967	-6.93838	7.22e-11	8.49e-10	14.0615	ACBD7
ENSG00000184916	-1.92623	3.38574	-6.93582	7.33e-11	8.61e-10	14.0975	JAG2
ENSG00000240891	-3.14508	1.44319	-6.9355	7.34e-11	8.62e-10	14.1496	PLCXD2
ENSG00000136881	-2.4723	-1.18012	-6.93546	7.34e-11	8.62e-10	14.3312	BAAT
ENSG00000108861	-1.31457	6.34626	-6.93459	7.38e-11	8.65e-10	13.9998	DUSP3
ENSG00000273604	-2.29243	2.75058	-6.93385	7.41e-11	8.69e-10	14.1052	EPOP
ENSG00000169220	-2.30866	2.92503	-6.93212	7.48e-11	8.77e-10	14.0858	RGS14
ENSG00000010282	-3.52733	2.34642	-6.92861	7.63e-11	8.92e-10	14.0384	HHATL
ENSG00000031003	-1.2528	5.0667	-6.92811	7.65e-11	8.95e-10	14.0056	FAM13B
ENSG00000105290	-2.96584	7.68782	-6.92624	7.73e-11	9.03e-10	13.9098	APLP1
ENSG00000145242	-3.15065	2.52243	-6.91521	8.22e-11	9.58e-10	13.9749	EPHA5
ENSG00000102104	-3.69468	-4.90366	-6.9049	8.7e-11	1.01e-09	14.1957	RS1
ENSG00000107959	-1.36919	5.24495	-6.90479	8.71e-11	1.01e-09	13.8686	PITRM1
ENSG00000022567	-1.86543	3.45809	-6.90318	8.78e-11	1.02e-09	13.9197	SLC45A4
ENSG00000144119	-4.65801	-0.556676	-6.89618	9.13e-11	1.06e-09	13.9805	C1QL2
ENSG00000176401	-1.49578	2.38311	-6.89505	9.19e-11	1.07e-09	13.9762	EID2B
ENSG00000115756	-1.71478	5.44428	-6.89266	9.31e-11	1.08e-09	13.7863	HPCAL1
ENSG00000171243	-3.84246	-0.901041	-6.89015	9.44e-11	1.09e-09	14.0275	SOSTDC1
ENSG00000197217	-1.58988	4.99074	-6.88675	9.62e-11	1.11e-09	13.7724	ENTPD4
ENSG00000163644	-1.85102	5.53824	-6.88502	9.71e-11	1.12e-09	13.7385	PPM1K
ENSG00000234965	-3.18764	-1.89216	-6.88004	9.98e-11	1.15e-09	14.0343	SHISA8
ENSG00000158526	-1.07849	6.03291	-6.87766	1.01e-10	1.17e-09	13.7046	TSR2
ENSG00000145692	-3.81204	-3.64746	-6.87129	1.05e-10	1.2e-09	14.0086	BHMT
ENSG00000087258	-3.14842	6.65577	-6.86872	1.06e-10	1.22e-09	13.606	GNAO1
ENSG00000165300	-3.13502	2.7277	-6.86445	1.09e-10	1.25e-09	13.6888	SLITRK5
ENSG00000073910	-1.91847	4.78735	-6.86102	1.11e-10	1.27e-09	13.6297	FRY
ENSG00000108061	-1.2307	4.96217	-6.85911	1.12e-10	1.28e-09	13.6361	SHOC2
ENSG00000175497	-4.03774	2.25213	-6.85808	1.13e-10	1.29e-09	13.6415	DPP10
ENSG00000178502	-1.89824	2.26038	-6.8568	1.14e-10	1.3e-09	13.7486	KLHL11
ENSG00000184613	-3.41551	5.45922	-6.85328	1.16e-10	1.32e-09	13.5371	NELL2
ENSG00000184160	-3.76644	-0.752121	-6.85255	1.16e-10	1.33e-09	13.8188	ADRA2C
ENSG00000231824	-3.7704	-3.78691	-6.85192	1.17e-10	1.33e-09	13.9071	AKAIN1
ENSG00000168350	-2.58086	0.265872	-6.85187	1.17e-10	1.33e-09	13.8214	DEGS2
ENSG00000162782	-3.72441	-2.88477	-6.85074	1.17e-10	1.34e-09	13.8891	TDRD5
ENSG00000183117	-3.02488	2.84383	-6.85045	1.18e-10	1.34e-09	13.6115	CSMD1
ENSG00000165959	-2.06711	3.76053	-6.84939	1.18e-10	1.35e-09	13.6023	CLMN
ENSG00000214376	-3.40771	-0.527984	-6.84867	1.19e-10	1.35e-09	13.8053	VSTM5
ENSG00000072858	-2.75263	2.39782	-6.84753	1.2e-10	1.36e-09	13.6333	SIDT1
ENSG00000188848	-4.91943	-2.17538	-6.84628	1.2e-10	1.37e-09	13.8052	BEND4
ENSG00000161243	-2.65693	1.9395	-6.84557	1.21e-10	1.37e-09	13.6596	FBXO27
ENSG00000111790	-1.08235	5.41354	-6.84358	1.22e-10	1.39e-09	13.5401	FGFR1OP2
ENSG00000054356	-4.40344	4.65297	-6.84227	1.23e-10	1.39e-09	13.4774	PTPRN
ENSG00000204442	-3.38925	2.52746	-6.83484	1.28e-10	1.45e-09	13.5279	FAM155A
ENSG00000104892	-2.93245	-3.90414	-6.82786	1.33e-10	1.51e-09	13.7853	KLC3
ENSG00000170374	-3.38461	-3.23399	-6.82717	1.34e-10	1.51e-09	13.773	SP7
ENSG00000130751	-2.50667	1.45543	-6.82711	1.34e-10	1.51e-09	13.6092	NPAS1
ENSG00000133460	-1.57922	3.215	-6.82514	1.35e-10	1.53e-09	13.5277	SLC2A11
ENSG00000105641	-3.46906	-3.21972	-6.81886	1.4e-10	1.58e-09	13.7283	SLC5A5
ENSG00000188011	-4.13328	0.783522	-6.81778	1.41e-10	1.59e-09	13.4957	RTP5
ENSG00000152894	-1.74517	5.28698	-6.81761	1.41e-10	1.59e-09	13.3838	PTPRK
ENSG00000059122	-1.25413	5.63113	-6.81565	1.42e-10	1.6e-09	13.3764	FLYWCH1
ENSG00000131263	-1.02746	5.91521	-6.81339	1.44e-10	1.62e-09	13.3621	RLIM
ENSG00000117069	-3.73611	1.44925	-6.81226	1.45e-10	1.63e-09	13.4479	ST6GALNAC5
ENSG00000166819	-2.6405	0.23445	-6.81132	1.46e-10	1.64e-09	13.602	PLIN1
ENSG00000162630	-3.16707	2.41605	-6.80666	1.5e-10	1.68e-09	13.391	B3GALT2
ENSG00000213672	-1.37176	5.29638	-6.80661	1.5e-10	1.68e-09	13.3353	NCKIPSD
ENSG00000166783	-1.15791	5.95045	-6.80556	1.51e-10	1.69e-09	13.315	MARF1
ENSG00000172006	-1.18243	3.15588	-6.80518	1.51e-10	1.69e-09	13.4524	ZNF554
ENSG00000108840	-1.34676	6.15934	-6.80492	1.51e-10	1.69e-09	13.301	HDAC5
ENSG00000129245	-1.2558	5.61356	-6.80128	1.54e-10	1.72e-09	13.2995	FXR2
ENSG00000186111	-1.71793	6.46514	-6.79896	1.56e-10	1.74e-09	13.2536	PIP5K1C
ENSG00000197901	-4.46196	-2.25175	-6.79533	1.59e-10	1.78e-09	13.5555	SLC22A6
ENSG00000135250	-1.23017	6.52332	-6.79484	1.6e-10	1.78e-09	13.2402	SRPK2
ENSG00000166816	-2.27878	2.7592	-6.79224	1.62e-10	1.8e-09	13.3394	LDHD
ENSG00000029725	-1.15339	5.81014	-6.79026	1.64e-10	1.82e-09	13.2371	RABEP1
ENSG00000148158	-1.88172	4.83416	-6.78909	1.65e-10	1.83e-09	13.2405	SNX30
ENSG00000167889	-3.06415	3.78949	-6.78746	1.66e-10	1.85e-09	13.2327	MGAT5B
ENSG00000184985	-2.66057	3.77378	-6.7852	1.68e-10	1.87e-09	13.2335	SORCS2
ENSG00000072071	-2.00983	6.62443	-6.7835	1.7e-10	1.89e-09	13.1619	ADGRL1
ENSG00000243156	-2.31577	4.183	-6.78333	1.7e-10	1.89e-09	13.2189	MICAL3
ENSG00000197753	-2.74025	-0.433557	-6.78281	1.71e-10	1.89e-09	13.4793	LHFPL5
ENSG00000169116	-3.27079	3.62658	-6.78017	1.73e-10	1.92e-09	13.1937	PARM1
ENSG00000068308	-1.01524	6.32459	-6.77954	1.74e-10	1.92e-09	13.1681	OTUD5
ENSG00000166736	-4.1155	-3.82863	-6.77408	1.79e-10	1.98e-09	13.4914	HTR3A
ENSG00000106701	-1.8618	3.63061	-6.77394	1.79e-10	1.98e-09	13.2114	FSD1L
ENSG00000165832	-1.32276	4.05636	-6.77346	1.8e-10	1.98e-09	13.2135	TRUB1
ENSG00000198670	-3.52595	-3.80959	-6.76874	1.84e-10	2.03e-09	13.4683	LPA
ENSG00000166503	-1.19753	6.08108	-6.76873	1.84e-10	2.03e-09	13.1122	HDGFL3
ENSG00000134757	-3.22716	-5.40774	-6.76807	1.85e-10	2.04e-09	13.4706	DSG3
ENSG00000158258	-3.75241	4.32312	-6.76624	1.87e-10	2.06e-09	13.086	CLSTN2
ENSG00000165272	-2.72606	0.990897	-6.76258	1.91e-10	2.1e-09	13.2823	AQP3
ENSG00000187164	-2.74152	5.21782	-6.76069	1.93e-10	2.12e-09	13.0551	SHTN1
ENSG00000115598	-3.63022	-2.3576	-6.75933	1.94e-10	2.13e-09	13.3932	IL1RL2
ENSG00000159720	-1.19682	7.09508	-6.75541	1.98e-10	2.18e-09	13.0163	ATP6V0D1
ENSG00000177692	-1.21402	1.22352	-6.75389	2e-10	2.2e-09	13.3156	DNAJC28
ENSG00000064270	-2.88209	-0.405185	-6.75066	2.04e-10	2.23e-09	13.3009	ATP2C2
ENSG00000164924	-1.04013	9.18674	-6.74773	2.07e-10	2.27e-09	12.9464	YWHAZ
ENSG00000142609	-3.22839	-0.370165	-6.74736	2.07e-10	2.27e-09	13.264	CFAP74
ENSG00000128683	-3.68525	3.98	-6.74715	2.08e-10	2.27e-09	12.9942	GAD1
ENSG00000156052	-1.27249	6.79669	-6.74617	2.09e-10	2.28e-09	12.9714	GNAQ
ENSG00000166402	-2.18914	5.2273	-6.74391	2.11e-10	2.31e-09	12.9774	TUB
ENSG00000136478	-1.37543	5.96504	-6.74246	2.13e-10	2.33e-09	12.9696	TEX2
ENSG00000188582	-3.75818	0.0903669	-6.74119	2.14e-10	2.34e-09	13.1638	PAQR9
ENSG00000166342	-4.23695	1.48712	-6.73659	2.2e-10	2.4e-09	13.0149	NETO1
ENSG00000133030	-1.5918	7.46764	-6.7359	2.21e-10	2.41e-09	12.8982	MPRIP
ENSG00000105701	-1.22539	8.33056	-6.73217	2.25e-10	2.45e-09	12.8707	FKBP8
ENSG00000205269	-1.52204	4.92475	-6.72413	2.35e-10	2.56e-09	12.901	TMEM170B
ENSG00000106536	-3.81371	-1.28075	-6.72317	2.37e-10	2.57e-09	13.1547	POU6F2
ENSG00000119121	-3.0163	-0.23906	-6.7231	2.37e-10	2.57e-09	13.1367	TRPM6
ENSG00000100241	-2.15689	6.76401	-6.72147	2.39e-10	2.59e-09	12.824	SBF1
ENSG00000159248	-4.80705	-2.48813	-6.71978	2.41e-10	2.62e-09	13.1508	GJD2
ENSG00000163602	-1.27426	5.18242	-6.71866	2.43e-10	2.63e-09	12.8703	RYBP
ENSG00000105270	-1.84514	7.69175	-6.71585	2.46e-10	2.67e-09	12.7842	CLIP3
ENSG00000196220	-2.08556	5.28352	-6.71342	2.5e-10	2.7e-09	12.8152	SRGAP3
ENSG00000130649	-2.96567	-0.0104613	-6.71253	2.51e-10	2.71e-09	13.0725	CYP2E1
ENSG00000176058	-1.57314	4.4275	-6.70718	2.58e-10	2.79e-09	12.828	TPRN
ENSG00000108387	-2.86664	5.72606	-6.70569	2.6e-10	2.81e-09	12.747	SEPTIN4
ENSG00000167702	-2.24868	4.38625	-6.70559	2.61e-10	2.81e-09	12.7973	KIFC2
ENSG00000122194	-3.1849	-4.87825	-6.70092	2.67e-10	2.88e-09	13.1199	PLG
ENSG00000163625	-1.2631	6.06609	-6.70028	2.68e-10	2.89e-09	12.7441	WDFY3
ENSG00000164796	-4.06873	0.55522	-6.69932	2.7e-10	2.9e-09	12.8815	CSMD3
ENSG00000212864	-1.96204	4.04189	-6.69643	2.74e-10	2.95e-09	12.7727	RNF208
ENSG00000179477	-3.49639	-3.15867	-6.69299	2.79e-10	3e-09	13.0618	ALOX12B
ENSG00000144283	-1.98008	5.88305	-6.69253	2.8e-10	3.01e-09	12.6906	PKP4
ENSG00000101290	-1.2582	7.08881	-6.68636	2.89e-10	3.11e-09	12.6456	CDS2
ENSG00000019485	-1.49285	3.56688	-6.68479	2.92e-10	3.13e-09	12.7587	PRDM11
ENSG00000155980	-4.04677	6.52747	-6.68424	2.93e-10	3.13e-09	12.6066	KIF5A
ENSG00000067064	-1.50338	5.54135	-6.68194	2.96e-10	3.17e-09	12.6553	IDI1
ENSG00000102924	-4.74333	-1.14674	-6.68043	2.99e-10	3.19e-09	12.8648	CBLN1
ENSG00000214402	-3.83512	0.643374	-6.68	3e-10	3.2e-09	12.7866	LCNL1
ENSG00000133878	-3.30829	3.21448	-6.67803	3.03e-10	3.23e-09	12.661	DUSP26
ENSG00000153707	-2.61918	5.34708	-6.67688	3.05e-10	3.25e-09	12.6061	PTPRD
ENSG00000180929	-3.5841	0.415577	-6.67548	3.07e-10	3.27e-09	12.7972	GPR62
ENSG00000095787	-1.0404	6.67825	-6.67483	3.08e-10	3.28e-09	12.5977	WAC
ENSG00000196535	-1.99494	5.65452	-6.67409	3.09e-10	3.29e-09	12.5973	MYO18A
ENSG00000115616	-3.92504	-2.06934	-6.67109	3.14e-10	3.34e-09	12.909	SLC9A2
ENSG00000077080	-4.23768	1.92881	-6.67028	3.16e-10	3.35e-09	12.6399	ACTL6B
ENSG00000145214	-1.61801	4.18656	-6.67024	3.16e-10	3.35e-09	12.6406	DGKQ
ENSG00000150510	-2.18191	3.2576	-6.66552	3.24e-10	3.44e-09	12.6372	FAM124A
ENSG00000136457	-3.57541	-1.75431	-6.66485	3.25e-10	3.45e-09	12.8763	CHAD
ENSG00000151704	-2.96858	-2.59355	-6.66445	3.26e-10	3.45e-09	12.9104	KCNJ1
ENSG00000156687	-3.84225	1.54904	-6.65884	3.36e-10	3.55e-09	12.6157	UNC5D
ENSG00000130294	-3.72703	7.60473	-6.65523	3.43e-10	3.61e-09	12.446	KIF1A
ENSG00000188211	-2.48593	0.775142	-6.65502	3.43e-10	3.61e-09	12.7466	NCR3LG1
ENSG00000108669	-1.71279	5.42179	-6.65167	3.49e-10	3.68e-09	12.4916	CYTH1
ENSG00000183723	-2.17858	5.445	-6.6456	3.61e-10	3.8e-09	12.4468	CMTM4
ENSG00000135631	-1.53068	5.32316	-6.64215	3.68e-10	3.86e-09	12.4496	RAB11FIP5
ENSG00000101665	-1.76313	3.55772	-6.63767	3.77e-10	3.95e-09	12.4939	SMAD7
ENSG00000117322	-3.28795	-4.9603	-6.63749	3.77e-10	3.96e-09	12.7892	CR2
ENSG00000105711	-2.14549	4.21737	-6.63721	3.78e-10	3.96e-09	12.4439	SCN1B
ENSG00000144815	-1.58707	4.58477	-6.63475	3.83e-10	4.01e-09	12.4356	NXPE3
ENSG00000151552	-2.06651	6.66679	-6.63376	3.85e-10	4.03e-09	12.3595	QDPR
ENSG00000108094	-1.03457	4.90152	-6.63164	3.9e-10	4.07e-09	12.4276	CUL2
ENSG00000172005	-3.89567	3.05677	-6.62911	3.95e-10	4.13e-09	12.3888	MAL
ENSG00000075711	-1.23004	6.02804	-6.62579	4.02e-10	4.2e-09	12.3494	DLG1
ENSG00000117600	-2.80429	5.08448	-6.6253	4.03e-10	4.21e-09	12.3345	PLPPR4
ENSG00000150867	-2.38755	5.70726	-6.61901	4.17e-10	4.35e-09	12.2948	PIP4K2A
ENSG00000130653	-2.20408	3.07538	-6.61518	4.26e-10	4.44e-09	12.3789	PNPLA7
ENSG00000164129	-4.65472	-2.69449	-6.61476	4.27e-10	4.44e-09	12.6118	NPY5R
ENSG00000183307	-2.12279	3.29458	-6.61325	4.3e-10	4.48e-09	12.3606	TMEM121B
ENSG00000183783	-3.30346	0.841399	-6.61113	4.35e-10	4.52e-09	12.4459	KCTD8
ENSG00000123091	-1.17866	7.19329	-6.60748	4.44e-10	4.61e-09	12.2256	RNF11
ENSG00000163377	-3.91886	-2.05658	-6.59948	4.64e-10	4.8e-09	12.5316	TAFA4
ENSG00000258986	-3.56067	3.10378	-6.59465	4.76e-10	4.92e-09	12.2139	TMEM179
ENSG00000183018	-2.22081	4.24773	-6.59384	4.78e-10	4.94e-09	12.2097	SPNS2
ENSG00000176595	-2.49819	5.41145	-6.5928	4.81e-10	4.97e-09	12.1605	KBTBD11
ENSG00000050730	-3.82799	-3.62493	-6.58884	4.91e-10	5.07e-09	12.5198	TNIP3
ENSG00000169247	-2.63546	1.99453	-6.58752	4.95e-10	5.11e-09	12.2772	SH3TC2
ENSG00000172602	-2.40005	3.48727	-6.57899	5.18e-10	5.34e-09	12.1579	RND1
ENSG00000153443	-1.07726	4.50954	-6.57745	5.22e-10	5.38e-09	12.1572	UBALD1
ENSG00000153561	-1.28653	5.60125	-6.57611	5.26e-10	5.41e-09	12.098	RMND5A
ENSG00000081248	-3.69121	-2.49571	-6.57564	5.28e-10	5.42e-09	12.4293	CACNA1S
ENSG00000068305	-1.33391	5.70694	-6.56618	5.55e-10	5.7e-09	12.0409	MEF2A
ENSG00000264364	-1.61811	7.44118	-6.5631	5.64e-10	5.79e-09	11.9791	DYNLL2
ENSG00000196199	-1.17161	5.44038	-6.56176	5.69e-10	5.82e-09	12.0313	MPHOSPH8
ENSG00000170324	-3.48192	-1.36998	-6.56092	5.71e-10	5.85e-09	12.3193	FRMPD2
ENSG00000173826	-2.94605	-2.51718	-6.55844	5.79e-10	5.91e-09	12.3561	KCNH6
ENSG00000105409	-3.72602	2.64044	-6.55756	5.82e-10	5.94e-09	12.0314	ATP1A3
ENSG00000196950	-1.41946	5.93562	-6.55632	5.85e-10	5.98e-09	11.98	SLC39A10
ENSG00000145911	-2.18187	1.53069	-6.5553	5.89e-10	6.01e-09	12.1846	N4BP3
ENSG00000167114	-1.26176	5.50062	-6.54974	6.07e-10	6.17e-09	11.9631	SLC27A4
ENSG00000196961	-1.44684	7.07519	-6.5464	6.18e-10	6.28e-09	11.9003	AP2A1
ENSG00000120265	-1.30147	6.43861	-6.53556	6.55e-10	6.65e-09	11.8602	PCMT1
ENSG00000189180	-1.24161	4.07257	-6.53405	6.6e-10	6.69e-09	11.9442	ZNF33A
ENSG00000176788	-3.17681	5.73157	-6.53085	6.72e-10	6.8e-09	11.8147	BASP1
ENSG00000124374	-2.94372	3.00905	-6.52824	6.81e-10	6.89e-09	11.8894	PAIP2B
ENSG00000007402	-2.82071	1.5918	-6.52459	6.95e-10	7.02e-09	11.9665	CACNA2D2
ENSG00000164161	-3.57849	1.87045	-6.52377	6.98e-10	7.05e-09	11.8957	HHIP
ENSG00000203879	-1.35214	9.04696	-6.51703	7.23e-10	7.29e-09	11.7195	GDI1
ENSG00000100030	-1.43465	7.78611	-6.51507	7.31e-10	7.35e-09	11.7234	MAPK1
ENSG00000067057	-2.03492	6.38623	-6.51282	7.4e-10	7.44e-09	11.7266	PFKP
ENSG00000129932	-1.63627	3.8446	-6.51224	7.42e-10	7.46e-09	11.8218	DOHH
ENSG00000125967	-1.5693	4.40152	-6.51028	7.5e-10	7.53e-09	11.7877	NECAB3
ENSG00000155093	-2.06421	6.22335	-6.50872	7.56e-10	7.59e-09	11.708	PTPRN2
ENSG00000143590	-1.97604	1.9376	-6.50758	7.61e-10	7.64e-09	11.9151	EFNA3
ENSG00000188690	-1.35705	5.14224	-6.50692	7.64e-10	7.66e-09	11.7481	UROS
ENSG00000170145	-1.15975	5.79711	-6.50634	7.66e-10	7.68e-09	11.7281	SIK2
ENSG00000196104	-4.15899	3.21147	-6.50227	7.83e-10	7.83e-09	11.7073	SPOCK3
ENSG00000183571	-3.06761	-4.59046	-6.50184	7.85e-10	7.85e-09	12.0867	PGPEP1L
ENSG00000198053	-1.64323	7.62271	-6.49927	7.96e-10	7.95e-09	11.64	SIRPA
ENSG00000168067	-1.32014	4.51021	-6.49685	8.06e-10	8.04e-09	11.7228	MAP4K2
ENSG00000107957	-2.51012	4.90298	-6.4884	8.43e-10	8.39e-09	11.6244	SH3PXD2A
ENSG00000087448	-1.05342	5.63275	-6.48726	8.49e-10	8.44e-09	11.6369	KLHL42
ENSG00000163082	-1.81049	2.94409	-6.48591	8.55e-10	8.49e-09	11.7326	SGPP2
ENSG00000179046	-3.54953	-4.28846	-6.47847	8.89e-10	8.79e-09	11.9599	TRIML2
ENSG00000165028	-2.168	1.52586	-6.47836	8.9e-10	8.79e-09	11.7829	NIPSNAP3B
ENSG00000048740	-1.57015	6.49784	-6.47828	8.9e-10	8.79e-09	11.5522	CELF2
ENSG00000129625	-1.30859	7.61787	-6.47646	8.99e-10	8.87e-09	11.5255	REEP5
ENSG00000167434	-2.95422	1.75264	-6.47643	8.99e-10	8.87e-09	11.6935	CA4
ENSG00000111674	-2.35913	7.84734	-6.47194	9.21e-10	9.06e-09	11.4857	ENO2
ENSG00000183715	-3.96805	3.89909	-6.46819	9.4e-10	9.23e-09	11.5128	OPCML
ENSG00000131100	-1.47131	7.11376	-6.46649	9.48e-10	9.31e-09	11.4797	ATP6V1E1
ENSG00000100490	-1.13793	2.44387	-6.4646	9.58e-10	9.4e-09	11.7149	CDKL1
ENSG00000170091	-4.97103	4.20976	-6.46214	9.71e-10	9.51e-09	11.4555	NSG2
ENSG00000172508	-4.32878	3.39952	-6.46165	9.73e-10	9.53e-09	11.4843	CARNS1
ENSG00000054803	-3.9971	1.08075	-6.45941	9.85e-10	9.63e-09	11.5866	CBLN4
ENSG00000090861	-1.18925	7.69166	-6.45675	9.99e-10	9.75e-09	11.4229	AARS1
ENSG00000128731	-1.71765	6.09342	-6.4553	1.01e-09	9.83e-09	11.4384	HERC2
ENSG00000186714	-2.98691	-4.18474	-6.45512	1.01e-09	9.83e-09	11.844	CCDC73
ENSG00000156414	-2.86354	0.0215328	-6.45035	1.03e-09	1.01e-08	11.7014	TDRD9
ENSG00000249853	-3.2235	-0.0235896	-6.45009	1.04e-09	1.01e-08	11.6774	HS3ST5
ENSG00000105549	-2.80206	-4.97393	-6.44729	1.05e-09	1.02e-08	11.8112	THEG
ENSG00000135312	-3.36955	-2.19052	-6.44525	1.06e-09	1.03e-08	11.7539	HTR1B
ENSG00000130559	-1.61633	5.6881	-6.44447	1.07e-09	1.04e-08	11.395	CAMSAP1
ENSG00000102780	-1.70577	3.02756	-6.43859	1.1e-09	1.07e-08	11.4863	DGKH
ENSG00000165509	-3.64942	-3.30137	-6.43137	1.14e-09	1.11e-08	11.7027	MAGEC3
ENSG00000100605	-1.90061	6.89728	-6.42998	1.15e-09	1.12e-08	11.2857	ITPK1
ENSG00000076826	-3.78098	1.632	-6.42981	1.15e-09	1.12e-08	11.4085	CAMSAP3
ENSG00000206579	-3.45883	2.11642	-6.42563	1.18e-09	1.14e-08	11.376	XKR4
ENSG00000159409	-4.02272	3.34491	-6.42512	1.18e-09	1.15e-08	11.3026	CELF3
ENSG00000197312	-1.30237	4.19641	-6.41174	1.27e-09	1.23e-08	11.2952	DDI2
ENSG00000203485	-1.7751	6.10772	-6.40938	1.29e-09	1.24e-08	11.1974	INF2
ENSG00000186231	-3.19626	2.57795	-6.40925	1.29e-09	1.24e-08	11.2785	KLHL32
ENSG00000160299	-1.56892	5.13105	-6.40694	1.3e-09	1.26e-08	11.2188	PCNT
ENSG00000123191	-1.69441	2.27106	-6.40626	1.31e-09	1.26e-08	11.3816	ATP7B
ENSG00000158050	-2.82407	1.22	-6.40452	1.32e-09	1.27e-08	11.3738	DUSP2
ENSG00000118200	-1.15956	6.37368	-6.40359	1.33e-09	1.28e-08	11.1751	CAMSAP2
ENSG00000163673	-3.06847	-0.62687	-6.3981	1.37e-09	1.31e-08	11.4593	DCLK3
ENSG00000063854	-1.21788	5.53056	-6.39732	1.37e-09	1.32e-08	11.1665	HAGH
ENSG00000135298	-2.46598	4.44685	-6.39647	1.38e-09	1.32e-08	11.1605	ADGRB3
ENSG00000054523	-1.87862	7.78142	-6.39511	1.39e-09	1.33e-08	11.0909	KIF1B
ENSG00000103056	-2.8608	2.40429	-6.39295	1.4e-09	1.35e-08	11.22	SMPD3
ENSG00000092529	-2.4937	1.82616	-6.38827	1.44e-09	1.38e-08	11.2598	CAPN3
ENSG00000145734	-1.18663	4.50198	-6.38682	1.45e-09	1.39e-08	11.1555	BDP1
ENSG00000198835	-2.76293	1.97336	-6.38445	1.47e-09	1.41e-08	11.2099	GJC2
ENSG00000128989	-1.26114	7.96834	-6.37823	1.52e-09	1.45e-08	11.0087	ARPP19
ENSG00000154822	-1.63863	3.63419	-6.36978	1.59e-09	1.51e-08	11.0929	PLCL2
ENSG00000018189	-1.51451	6.98358	-6.36847	1.6e-09	1.52e-08	10.9711	RUFY3
ENSG00000261210	-3.15563	-1.68888	-6.36807	1.6e-09	1.53e-08	11.3462	CLEC19A
ENSG00000204175	-3.77971	-4.51272	-6.36736	1.61e-09	1.53e-08	11.3921	GPRIN2
ENSG00000085382	-1.13097	4.18896	-6.36733	1.61e-09	1.53e-08	11.0748	HACE1
ENSG00000144407	-3.60383	-1.40965	-6.36454	1.63e-09	1.55e-08	11.3001	PTH2R
ENSG00000244274	-2.36108	0.954274	-6.36412	1.64e-09	1.56e-08	11.2197	DBNDD2
ENSG00000110328	-1.70932	4.17906	-6.36411	1.64e-09	1.56e-08	11.0312	GALNT18
ENSG00000011677	-4.02418	2.09265	-6.36356	1.64e-09	1.56e-08	11.0312	GABRA3
ENSG00000171056	-1.73937	0.673119	-6.36294	1.65e-09	1.56e-08	11.2751	SOX7
ENSG00000112159	-1.67641	4.98157	-6.36002	1.67e-09	1.59e-08	10.9776	MDN1
ENSG00000120549	-2.32758	3.53524	-6.35949	1.68e-09	1.59e-08	11.0118	KIAA1217
ENSG00000084453	-3.5652	3.041	-6.35941	1.68e-09	1.59e-08	10.9859	SLCO1A2
ENSG00000144935	-1.22335	3.61913	-6.35879	1.68e-09	1.59e-08	11.0618	TRPC1
ENSG00000127955	-2.69102	4.58073	-6.35866	1.68e-09	1.6e-08	10.9542	GNAI1
ENSG00000206384	-2.6232	-2.75617	-6.35743	1.69e-09	1.61e-08	11.3313	COL6A6
ENSG00000187902	-3.88669	2.60939	-6.3573	1.7e-09	1.61e-08	10.9815	SHISA7
ENSG00000132294	-1.39226	5.75012	-6.35598	1.71e-09	1.62e-08	10.9401	EFR3A
ENSG00000183760	-4.0992	-2.44132	-6.35438	1.72e-09	1.63e-08	11.2715	ACP7
ENSG00000178718	-1.92389	2.34431	-6.35379	1.73e-09	1.63e-08	11.0873	RPP25
ENSG00000144331	-3.8988	0.267825	-6.35259	1.74e-09	1.64e-08	11.1009	ZNF385B
ENSG00000105613	-3.05499	4.06876	-6.34904	1.77e-09	1.67e-08	10.9104	MAST1
ENSG00000083799	-1.47896	5.44655	-6.34612	1.8e-09	1.7e-08	10.8958	CYLD
ENSG00000115762	-1.11794	7.41734	-6.34401	1.82e-09	1.71e-08	10.8434	PLEKHB2
ENSG00000184481	-1.66182	4.0869	-6.34275	1.83e-09	1.73e-08	10.9263	FOXO4
ENSG00000165606	-3.71341	-4.17461	-6.34214	1.84e-09	1.73e-08	11.2603	DRGX
ENSG00000172817	-2.84415	2.22415	-6.34127	1.85e-09	1.74e-08	10.9659	CYP7B1
ENSG00000182621	-2.5877	4.45482	-6.33629	1.89e-09	1.78e-08	10.8456	PLCB1
ENSG00000102409	-1.95012	6.16249	-6.33589	1.9e-09	1.79e-08	10.8118	BEX4
ENSG00000092051	-3.80945	4.53003	-6.33571	1.9e-09	1.79e-08	10.8113	JPH4
ENSG00000283654	-2.82783	-4.33623	-6.3354	1.9e-09	1.79e-08	11.2375	LMLN2
ENSG00000125503	-1.38517	6.10001	-6.33374	1.92e-09	1.8e-08	10.8151	PPP1R12C
ENSG00000107317	-3.29514	2.80456	-6.32701	1.99e-09	1.87e-08	10.8391	PTGDS
ENSG00000171160	-1.33839	4.05455	-6.32596	2e-09	1.88e-08	10.8584	MORN4
ENSG00000168675	-1.52838	5.60978	-6.32573	2e-09	1.88e-08	10.7841	LDLRAD4
ENSG00000104369	-3.11893	1.40044	-6.32235	2.04e-09	1.91e-08	10.9111	JPH1
ENSG00000175985	-2.2285	-1.05336	-6.31539	2.12e-09	1.98e-08	11.0861	PLEKHD1
ENSG00000161328	-1.90752	1.13853	-6.30714	2.21e-09	2.06e-08	10.9494	LRRC56
ENSG00000104863	-1.64472	2.75972	-6.3064	2.22e-09	2.07e-08	10.8299	LIN7B
ENSG00000168438	-1.09991	4.13762	-6.30589	2.22e-09	2.07e-08	10.7633	CDC40
ENSG00000125864	-2.53314	-0.00876663	-6.3054	2.23e-09	2.08e-08	10.9769	BFSP1
ENSG00000172379	-1.90276	7.61107	-6.30205	2.27e-09	2.11e-08	10.6117	ARNT2
ENSG00000144834	-3.93097	4.78599	-6.29954	2.3e-09	2.14e-08	10.617	TAGLN3
ENSG00000135324	-3.24339	2.01688	-6.29829	2.32e-09	2.15e-08	10.7357	MRAP2
ENSG00000105509	-3.81999	-1.52195	-6.29731	2.33e-09	2.16e-08	10.9516	HAS1
ENSG00000174456	-1.58622	5.0814	-6.29373	2.37e-09	2.2e-08	10.6353	C12orf76
ENSG00000179673	-3.57447	-1.35695	-6.29193	2.39e-09	2.22e-08	10.9274	RPRML
ENSG00000109189	-1.47886	5.34907	-6.29161	2.4e-09	2.22e-08	10.6187	USP46
ENSG00000144369	-1.95865	6.43227	-6.29117	2.4e-09	2.23e-08	10.5753	FAM171B
ENSG00000100151	-1.5195	4.15826	-6.28687	2.46e-09	2.27e-08	10.6425	PICK1
ENSG00000135447	-3.70621	1.77318	-6.28072	2.54e-09	2.34e-08	10.6344	PPP1R1A
ENSG00000008869	-1.05987	4.94648	-6.27833	2.57e-09	2.37e-08	10.5807	HEATR5B
ENSG00000122966	-2.22296	5.18096	-6.27109	2.67e-09	2.46e-08	10.4972	CIT
ENSG00000165650	-1.40046	4.69587	-6.2675	2.72e-09	2.5e-08	10.5223	PDZD8
ENSG00000174013	-1.03244	4.85937	-6.26425	2.77e-09	2.54e-08	10.5138	FBXO45
ENSG00000144959	-1.82008	4.52405	-6.26275	2.79e-09	2.56e-08	10.4904	NCEH1
ENSG00000241360	-2.45772	-1.15486	-6.25903	2.85e-09	2.61e-08	10.7961	PDXP
ENSG00000214842	-3.78011	-4.13438	-6.25646	2.88e-09	2.64e-08	10.8258	RAD51AP2
ENSG00000169398	-1.0594	6.95439	-6.25357	2.93e-09	2.68e-08	10.3889	PTK2
ENSG00000205279	-4.50214	-3.54677	-6.24854	3.01e-09	2.75e-08	10.7601	CTXN3
ENSG00000153558	-2.74314	2.97938	-6.24571	3.05e-09	2.78e-08	10.4373	FBXL2
ENSG00000177181	-2.29469	3.43424	-6.24571	3.05e-09	2.78e-08	10.4341	RIMKLA
ENSG00000189420	-2.04006	1.46255	-6.24472	3.07e-09	2.8e-08	10.5955	ZFP92
ENSG00000174945	-2.5802	1.63342	-6.24358	3.09e-09	2.81e-08	10.5286	AMZ1
ENSG00000118276	-2.72162	2.87424	-6.23204	3.28e-09	2.98e-08	10.3747	B4GALT6
ENSG00000168546	-3.08455	2.15443	-6.22395	3.42e-09	3.1e-08	10.3565	GFRA2
ENSG00000171462	-2.41471	0.536923	-6.2211	3.47e-09	3.14e-08	10.5205	DLK2
ENSG00000232593	-1.70736	2.76957	-6.22055	3.48e-09	3.15e-08	10.3837	KANTR
ENSG00000137103	-1.54606	5.55687	-6.21937	3.5e-09	3.16e-08	10.2397	TMEM8B
ENSG00000101958	-4.02611	0.124348	-6.21922	3.51e-09	3.16e-08	10.4204	GLRA2
ENSG00000204065	-2.43575	3.72038	-6.21563	3.57e-09	3.22e-08	10.2606	TCEAL5
ENSG00000135116	-2.79384	2.16651	-6.21357	3.61e-09	3.26e-08	10.318	HRK
ENSG00000170231	-3.70061	-1.37005	-6.20891	3.7e-09	3.33e-08	10.5017	FABP6
ENSG00000244411	-2.85008	-3.83735	-6.20843	3.71e-09	3.34e-08	10.5919	KRTAP5-7
ENSG00000145632	-2.37212	4.68015	-6.20399	3.8e-09	3.41e-08	10.1662	PLK2
ENSG00000109762	-1.15678	3.52077	-6.20207	3.83e-09	3.45e-08	10.2711	SNX25
ENSG00000166326	-1.32804	6.46096	-6.20128	3.85e-09	3.46e-08	10.1278	TRIM44
ENSG00000143340	-4.1103	-3.22228	-6.1976	3.93e-09	3.52e-08	10.5047	FAM163A
ENSG00000052795	-1.32343	5.02149	-6.19673	3.94e-09	3.54e-08	10.1505	FNIP2
ENSG00000026652	-1.76199	5.21205	-6.19437	3.99e-09	3.58e-08	10.1169	AGPAT4
ENSG00000175787	-1.4234	1.88282	-6.19276	4.03e-09	3.61e-08	10.3445	ZNF169
ENSG00000103034	-2.51083	7.62709	-6.19087	4.07e-09	3.64e-08	10.0355	NDRG4
ENSG00000164398	-2.77416	3.86416	-6.19015	4.08e-09	3.65e-08	10.1122	ACSL6
ENSG00000136928	-3.9234	4.56719	-6.19012	4.08e-09	3.65e-08	10.062	GABBR2
ENSG00000126214	-1.52656	4.76664	-6.18977	4.09e-09	3.66e-08	10.118	KLC1
ENSG00000182327	-1.78676	-0.142838	-6.18909	4.1e-09	3.67e-08	10.4286	GLTPD2
ENSG00000196663	-1.71806	5.46205	-6.18359	4.22e-09	3.77e-08	10.0555	TECPR2
ENSG00000163637	-1.54585	4.67665	-6.17911	4.32e-09	3.85e-08	10.0675	PRICKLE2
ENSG00000130876	-4.05287	-0.288595	-6.17515	4.41e-09	3.93e-08	10.2317	SLC7A10
ENSG00000103269	-2.18606	2.0503	-6.16808	4.58e-09	4.07e-08	10.1428	RHBDL1
ENSG00000139977	-1.17938	4.75132	-6.16498	4.65e-09	4.13e-08	10.0068	NAA30
ENSG00000007001	-2.8101	-0.793635	-6.16101	4.75e-09	4.21e-08	10.274	UPP2
ENSG00000112782	-2.62394	0.328329	-6.15907	4.8e-09	4.25e-08	10.2072	CLIC5
ENSG00000160326	-1.70286	3.67197	-6.15841	4.81e-09	4.27e-08	10.0058	SLC2A6
ENSG00000169744	-2.23302	3.72953	-6.15485	4.9e-09	4.34e-08	9.95981	LDB2
ENSG00000214517	-1.0063	6.17884	-6.15475	4.91e-09	4.34e-08	9.90741	PPME1
ENSG00000267795	-3.14162	-3.98662	-6.15057	5.01e-09	4.43e-08	10.3014	SMIM22
ENSG00000136698	-3.21377	-4.8046	-6.14991	5.03e-09	4.44e-08	10.3097	CFC1
ENSG00000049283	-3.17168	-1.68116	-6.14706	5.11e-09	4.5e-08	10.2267	EPN3
ENSG00000075391	-1.46025	4.6088	-6.14642	5.12e-09	4.52e-08	9.9075	RASAL2
ENSG00000104833	-4.29375	5.73117	-6.14598	5.13e-09	4.53e-08	9.81201	TUBB4A
ENSG00000108018	-3.46641	2.14545	-6.14406	5.19e-09	4.57e-08	9.92915	SORCS1
ENSG00000163462	-1.71955	3.43509	-6.14312	5.21e-09	4.59e-08	9.94201	TRIM46
ENSG00000196440	-1.63505	3.9842	-6.14189	5.24e-09	4.61e-08	9.90717	ARMCX4
ENSG00000164176	-3.59822	5.0328	-6.14129	5.26e-09	4.62e-08	9.80989	EDIL3
ENSG00000162621	-3.55304	-3.24582	-6.13975	5.3e-09	4.66e-08	10.2278	LRRC53
ENSG00000079435	-2.2263	3.13552	-6.13884	5.33e-09	4.68e-08	9.909	LIPE
ENSG00000164038	-1.09704	4.62459	-6.13594	5.41e-09	4.74e-08	9.86996	SLC9B2
ENSG00000054690	-2.76783	4.7232	-6.13485	5.44e-09	4.77e-08	9.80214	PLEKHH1
ENSG00000157103	-2.87228	6.07366	-6.1322	5.51e-09	4.83e-08	9.7555	SLC6A1
ENSG00000182168	-3.04946	2.65941	-6.13084	5.55e-09	4.86e-08	9.85539	UNC5C
ENSG00000090975	-1.71732	4.62532	-6.12471	5.73e-09	5.01e-08	9.78693	PITPNM2
ENSG00000140090	-3.14904	2.25059	-6.12248	5.8e-09	5.06e-08	9.83165	SLC24A4
ENSG00000127870	-1.3295	4.74287	-6.12053	5.86e-09	5.11e-08	9.7763	RNF6
ENSG00000164116	-2.23248	3.39208	-6.12044	5.86e-09	5.11e-08	9.80375	GUCY1A1
ENSG00000100364	-1.69051	6.57348	-6.11616	5.99e-09	5.22e-08	9.68577	KIAA0930
ENSG00000149582	-1.29525	5.03465	-6.11612	5.99e-09	5.22e-08	9.74319	TMEM25
ENSG00000115041	-2.58848	3.62732	-6.11474	6.04e-09	5.25e-08	9.74678	KCNIP3
ENSG00000266964	-3.42823	-3.18035	-6.1139	6.06e-09	5.27e-08	10.1008	FXYD1
ENSG00000198780	-1.89935	3.38376	-6.11064	6.17e-09	5.36e-08	9.77101	FAM169A
ENSG00000105516	-1.63888	3.7328	-6.10993	6.19e-09	5.37e-08	9.76161	DBP
ENSG00000275832	-1.86423	6.14748	-6.10984	6.19e-09	5.37e-08	9.65972	ARHGAP23
ENSG00000248905	-2.28833	1.89927	-6.10833	6.24e-09	5.41e-08	9.84842	FMN1
ENSG00000068024	-1.19438	4.82951	-6.1031	6.41e-09	5.54e-08	9.68973	HDAC4
ENSG00000174738	-1.54442	5.15044	-6.10154	6.46e-09	5.59e-08	9.65611	NR1D2
ENSG00000148814	-1.04165	3.7135	-6.10117	6.48e-09	5.59e-08	9.75485	LRRC27
ENSG00000198208	-2.34378	3.69783	-6.09901	6.55e-09	5.65e-08	9.67394	RPS6KL1
ENSG00000103415	-1.10328	5.89703	-6.09088	6.83e-09	5.88e-08	9.59094	HMOX2
ENSG00000143858	-3.01239	-0.28285	-6.09024	6.85e-09	5.89e-08	9.87921	SYT2
ENSG00000114626	-1.34572	4.67362	-6.08883	6.9e-09	5.93e-08	9.61925	ABTB1
ENSG00000008382	-1.01153	3.12458	-6.0882	6.92e-09	5.95e-08	9.74172	MPND
ENSG00000168828	-2.91655	-3.76003	-6.08772	6.94e-09	5.96e-08	9.98962	OR13J1
ENSG00000169306	-3.62057	-1.11529	-6.0851	7.04e-09	6.03e-08	9.86858	IL1RAPL1
ENSG00000095574	-1.08403	4.19311	-6.08335	7.1e-09	6.08e-08	9.62944	IKZF5
ENSG00000277758	-2.93614	-0.474681	-6.08273	7.12e-09	6.1e-08	9.85866	FO681492.1
ENSG00000007237	-2.83869	7.16473	-6.08157	7.17e-09	6.13e-08	9.48434	GAS7
ENSG00000153956	-3.2883	3.83676	-6.08073	7.2e-09	6.15e-08	9.54463	CACNA2D1
ENSG00000204176	-2.56538	-1.42328	-6.07717	7.33e-09	6.26e-08	9.89056	SYT15
ENSG00000099937	-3.78219	-2.73977	-6.07572	7.38e-09	6.3e-08	9.89177	SERPIND1
ENSG00000184271	-1.22333	4.99165	-6.07401	7.45e-09	6.36e-08	9.53517	POU6F1
ENSG00000090238	-1.36281	5.81276	-6.07303	7.49e-09	6.38e-08	9.49636	YPEL3
ENSG00000174672	-3.16183	4.17684	-6.07257	7.51e-09	6.4e-08	9.49489	BRSK2
ENSG00000115306	-1.59282	8.82913	-6.06874	7.65e-09	6.52e-08	9.41414	SPTBN1
ENSG00000250091	-1.85267	2.11302	-6.06754	7.7e-09	6.56e-08	9.65735	DNAH10OS
ENSG00000215712	-1.09779	4.62478	-6.06554	7.78e-09	6.62e-08	9.51601	TMEM242
ENSG00000130558	-3.57812	6.44355	-6.06126	7.96e-09	6.76e-08	9.3832	OLFM1
ENSG00000257057	-4.04304	-4.22887	-6.0603	7.99e-09	6.79e-08	9.84545	C11orf97
ENSG00000126767	-1.17357	5.62347	-6.05873	8.06e-09	6.84e-08	9.43668	ELK1
ENSG00000065923	-1.74376	4.74131	-6.05568	8.19e-09	6.94e-08	9.43461	SLC9A7
ENSG00000150201	-3.71318	-4.22141	-6.05558	8.19e-09	6.94e-08	9.82707	FXYD4
ENSG00000111879	-1.72215	3.25554	-6.05458	8.23e-09	6.97e-08	9.50857	FAM184A
ENSG00000152332	-1.12793	6.21049	-6.04891	8.48e-09	7.16e-08	9.36992	UHMK1
ENSG00000196071	-4.28407	-2.29995	-6.04753	8.54e-09	7.21e-08	9.71281	OR2L13
ENSG00000197694	-1.65375	8.76855	-6.0465	8.58e-09	7.24e-08	9.30257	SPTAN1
ENSG00000124664	-2.82231	-2.3315	-6.0456	8.62e-09	7.27e-08	9.75514	SPDEF
ENSG00000117408	-1.15144	6.54474	-6.04418	8.69e-09	7.32e-08	9.33612	IPO13
ENSG00000163328	-1.50238	4.90298	-6.04144	8.81e-09	7.42e-08	9.36564	GPR155
ENSG00000130479	-1.43698	5.33248	-6.04071	8.84e-09	7.45e-08	9.34785	MAP1S
ENSG00000215041	-1.5374	4.47821	-6.04056	8.85e-09	7.45e-08	9.37736	NEURL4
ENSG00000140945	-3.34608	2.90367	-6.03962	8.89e-09	7.48e-08	9.37268	CDH13
ENSG00000151025	-2.44446	3.98371	-6.03868	8.93e-09	7.52e-08	9.35517	GPR158
ENSG00000174282	-1.16103	6.75345	-6.0379	8.97e-09	7.54e-08	9.2994	ZBTB4
ENSG00000183090	-5.10262	-2.03115	-6.03515	9.1e-09	7.65e-08	9.59392	FREM3
ENSG00000173020	-1.24766	6.55688	-6.03334	9.18e-09	7.71e-08	9.27955	GRK2
ENSG00000143776	-1.48323	5.7535	-6.03105	9.29e-09	7.8e-08	9.28407	CDC42BPA
ENSG00000156299	-1.54077	5.1927	-6.03048	9.32e-09	7.82e-08	9.29826	TIAM1
ENSG00000153902	-2.87686	3.82587	-6.02972	9.36e-09	7.84e-08	9.30174	LGI4
ENSG00000152580	-2.68456	-0.387396	-6.02511	9.58e-09	8.01e-08	9.5805	IGSF10
ENSG00000168484	-3.26658	-0.823724	-6.02302	9.68e-09	8.08e-08	9.56258	SFTPC
ENSG00000162426	-1.76182	3.58767	-6.0227	9.7e-09	8.09e-08	9.32545	SLC45A1
ENSG00000081138	-4.53789	-1.36932	-6.02066	9.8e-09	8.17e-08	9.51099	CDH7
ENSG00000149972	-3.41854	0.428887	-6.01997	9.83e-09	8.2e-08	9.44348	CNTN5
ENSG00000198911	-1.87624	7.01048	-6.01911	9.88e-09	8.23e-08	9.18633	SREBF2
ENSG00000137409	-1.11699	8.33186	-6.01709	9.98e-09	8.31e-08	9.16627	MTCH1
ENSG00000241878	-1.0504	5.00718	-6.01606	1e-08	8.36e-08	9.25193	PISD
ENSG00000107929	-1.1795	5.20157	-6.01443	1.01e-08	8.42e-08	9.23011	LARP4B
ENSG00000164970	-1.5468	6.27712	-6.01443	1.01e-08	8.42e-08	9.18496	FAM219A
ENSG00000072201	-2.41817	3.10449	-6.01358	1.02e-08	8.45e-08	9.27459	LNX1
ENSG00000003147	-1.66017	3.27093	-6.01123	1.03e-08	8.55e-08	9.29706	ICA1
ENSG00000140199	-1.27822	4.79572	-6.0098	1.04e-08	8.61e-08	9.22029	SLC12A6
ENSG00000011523	-1.05551	5.1833	-6.00487	1.06e-08	8.81e-08	9.18795	CEP68
ENSG00000148356	-1.1938	5.00391	-6.00234	1.08e-08	8.92e-08	9.17739	LRSAM1
ENSG00000100554	-1.17212	6.23325	-6.00217	1.08e-08	8.93e-08	9.13452	ATP6V1D
ENSG00000254126	-3.58448	-2.8511	-5.99995	1.09e-08	9.02e-08	9.52524	CD8B2
ENSG00000145839	-2.99194	-5.16832	-5.99972	1.09e-08	9.03e-08	9.57889	IL9
ENSG00000117569	-1.42505	4.74295	-5.99891	1.1e-08	9.06e-08	9.16279	PTBP2
ENSG00000151461	-1.35962	4.35705	-5.99647	1.11e-08	9.16e-08	9.17136	UPF2
ENSG00000106780	-1.48598	5.89599	-5.99645	1.11e-08	9.16e-08	9.10705	MEGF9
ENSG00000161298	-1.36565	3.03624	-5.99545	1.11e-08	9.21e-08	9.25714	ZNF382
ENSG00000135749	-1.49947	4.58564	-5.99063	1.14e-08	9.43e-08	9.1256	PCNX2
ENSG00000125869	-2.96195	3.82106	-5.98388	1.18e-08	9.75e-08	9.07084	LAMP5
ENSG00000107404	-1.28299	5.98453	-5.9836	1.18e-08	9.76e-08	9.04615	DVL1
ENSG00000167723	-1.96082	1.52296	-5.98119	1.2e-08	9.87e-08	9.27176	TRPV3
ENSG00000091137	-2.31283	0.352065	-5.97985	1.21e-08	9.94e-08	9.33406	SLC26A4
ENSG00000136828	-1.80508	4.15211	-5.97822	1.22e-08	1e-07	9.07035	RALGPS1
ENSG00000169752	-2.63225	-1.6137	-5.97817	1.22e-08	1e-07	9.40633	NRG4
ENSG00000157680	-2.32284	3.39655	-5.97458	1.24e-08	1.02e-07	9.06799	DGKI
ENSG00000100580	-1.25861	4.83006	-5.97385	1.25e-08	1.02e-07	9.04063	TMED8
ENSG00000138347	-2.81483	-3.67035	-5.97101	1.26e-08	1.04e-07	9.41642	MYPN
ENSG00000160218	-1.60415	4.07836	-5.96933	1.27e-08	1.05e-07	9.03876	TRAPPC10
ENSG00000090539	-1.88834	3.76358	-5.96857	1.28e-08	1.05e-07	9.03914	CHRD
ENSG00000169085	-2.34667	0.135154	-5.96844	1.28e-08	1.05e-07	9.28756	VXN
ENSG00000197063	-1.3518	5.26742	-5.96787	1.28e-08	1.05e-07	8.98952	MAFG
ENSG00000145536	-3.21392	-0.450064	-5.96767	1.28e-08	1.05e-07	9.2705	ADAMTS16
ENSG00000008277	-1.70965	5.5266	-5.96631	1.29e-08	1.06e-07	8.96225	ADAM22
ENSG00000261678	-3.80954	1.30164	-5.96613	1.3e-08	1.06e-07	9.07252	SCRT1
ENSG00000113749	-2.56191	2.8558	-5.964	1.31e-08	1.07e-07	9.03547	HRH2
ENSG00000106069	-2.41597	-1.71261	-5.96036	1.33e-08	1.09e-07	9.32876	CHN2
ENSG00000006555	-3.12469	-3.41081	-5.95998	1.34e-08	1.09e-07	9.35316	TTC22
ENSG00000072518	-1.01168	5.53604	-5.95995	1.34e-08	1.09e-07	8.95215	MARK2
ENSG00000119973	-4.24381	-2.79165	-5.95695	1.36e-08	1.11e-07	9.29073	PRLHR
ENSG00000188064	-3.47088	1.56179	-5.95424	1.38e-08	1.12e-07	9.01786	WNT7B
ENSG00000048707	-1.62408	6.00023	-5.95339	1.38e-08	1.12e-07	8.88664	VPS13D
ENSG00000168348	-3.93968	-2.28743	-5.953	1.38e-08	1.13e-07	9.2614	INSM2
ENSG00000092096	-1.87912	7.65852	-5.95219	1.39e-08	1.13e-07	8.84277	SLC22A17
ENSG00000100628	-2.63133	-0.202039	-5.94905	1.41e-08	1.15e-07	9.19833	ASB2
ENSG00000107819	-1.12586	5.70449	-5.94475	1.44e-08	1.17e-07	8.867	SFXN3
ENSG00000205704	-2.34706	2.69083	-5.9436	1.45e-08	1.18e-07	8.95746	LINC00634
ENSG00000253719	-1.11927	6.92937	-5.94305	1.46e-08	1.18e-07	8.8239	ATXN7L3B
ENSG00000172461	-3.57868	3.37735	-5.94225	1.46e-08	1.19e-07	8.86079	FUT9
ENSG00000165572	-1.46221	4.88706	-5.94206	1.46e-08	1.19e-07	8.87316	KBTBD6
ENSG00000213213	-1.45086	0.281114	-5.94084	1.47e-08	1.19e-07	9.19021	CCDC183
ENSG00000120696	-1.20499	3.52629	-5.93997	1.48e-08	1.2e-07	8.95363	KBTBD7
ENSG00000128655	-2.96897	-1.28241	-5.93967	1.48e-08	1.2e-07	9.19085	PDE11A
ENSG00000083642	-1.2386	5.27609	-5.93753	1.5e-08	1.21e-07	8.84322	PDS5B
ENSG00000065989	-1.95422	4.43692	-5.93676	1.5e-08	1.22e-07	8.84712	PDE4A
ENSG00000161048	-1.03478	5.12528	-5.93423	1.52e-08	1.23e-07	8.84053	NAPEPLD
ENSG00000162409	-1.79371	3.06981	-5.93309	1.53e-08	1.24e-07	8.91431	PRKAA2
ENSG00000196218	-2.20047	3.54697	-5.9329	1.53e-08	1.24e-07	8.85932	RYR1
ENSG00000136813	-1.46509	6.1952	-5.92712	1.58e-08	1.27e-07	8.7553	ECPAS
ENSG00000126500	-2.84968	2.07891	-5.92703	1.58e-08	1.27e-07	8.88453	FLRT1
ENSG00000187446	-1.05693	6.21644	-5.92465	1.6e-08	1.29e-07	8.75338	CHP1
ENSG00000230453	-3.84279	-3.65977	-5.92332	1.61e-08	1.29e-07	9.16616	ANKRD18B
ENSG00000233087	-1.98933	-1.40907	-5.92228	1.62e-08	1.3e-07	9.14671	RAB6D
ENSG00000148600	-2.87325	2.83323	-5.92212	1.62e-08	1.3e-07	8.81217	CDHR1
ENSG00000111863	-3.42643	-1.90875	-5.91759	1.66e-08	1.33e-07	9.09289	ADTRP
ENSG00000170743	-3.28643	1.02932	-5.91431	1.69e-08	1.35e-07	8.87369	SYT9
ENSG00000166863	-3.76602	0.301399	-5.90981	1.72e-08	1.38e-07	8.8791	TAC3
ENSG00000180071	-3.93669	-3.36623	-5.9076	1.74e-08	1.39e-07	9.07895	ANKRD18A
ENSG00000184381	-1.51986	3.89921	-5.90639	1.75e-08	1.4e-07	8.74192	PLA2G6
ENSG00000179388	-2.74598	3.83614	-5.90373	1.78e-08	1.42e-07	8.67974	EGR3
ENSG00000125746	-1.84029	4.77098	-5.90319	1.78e-08	1.42e-07	8.67179	EML2
ENSG00000111731	-1.01081	5.00557	-5.90283	1.79e-08	1.42e-07	8.6921	C2CD5
ENSG00000087495	-3.45248	3.79445	-5.90045	1.81e-08	1.44e-07	8.64362	PHACTR3
ENSG00000144161	-1.00393	3.68571	-5.89984	1.81e-08	1.44e-07	8.75834	ZC3H8
ENSG00000115808	-1.16044	5.0994	-5.89963	1.82e-08	1.44e-07	8.66582	STRN
ENSG00000163491	-2.02478	0.396021	-5.89881	1.82e-08	1.45e-07	8.9506	NEK10
ENSG00000141664	-1.38657	3.71589	-5.89558	1.85e-08	1.47e-07	8.7087	ZCCHC2
ENSG00000277494	-2.55041	1.82933	-5.89438	1.86e-08	1.48e-07	8.76389	GPIHBP1
ENSG00000176720	-2.68004	3.5289	-5.89309	1.88e-08	1.49e-07	8.64379	BOK
ENSG00000145147	-3.06757	2.28907	-5.88847	1.92e-08	1.52e-07	8.66966	SLIT2
ENSG00000015592	-3.49693	4.99906	-5.88773	1.93e-08	1.53e-07	8.54623	STMN4
ENSG00000165757	-2.10592	4.22456	-5.88662	1.94e-08	1.53e-07	8.60342	JCAD
ENSG00000132471	-1.25826	8.02647	-5.88533	1.95e-08	1.54e-07	8.51535	WBP2
ENSG00000179057	-1.58372	0.864397	-5.88274	1.98e-08	1.56e-07	8.86716	IGSF22
ENSG00000187553	-2.8437	-3.4884	-5.88225	1.98e-08	1.56e-07	8.98128	CYP26C1
ENSG00000164089	-3.81398	3.27995	-5.8792	2.01e-08	1.59e-07	8.54666	ETNPPL
ENSG00000127220	-1.39934	4.6178	-5.8783	2.02e-08	1.59e-07	8.57325	ABHD8
ENSG00000185290	-3.62856	-3.35987	-5.87207	2.09e-08	1.64e-07	8.91476	NUPR2
ENSG00000177272	-3.28728	-0.866139	-5.8716	2.09e-08	1.65e-07	8.82155	KCNA3
ENSG00000173482	-1.79916	4.59447	-5.87034	2.11e-08	1.66e-07	8.51941	PTPRM
ENSG00000111696	-2.06687	4.47508	-5.869	2.12e-08	1.67e-07	8.5076	NT5DC3
ENSG00000225526	-2.23852	-1.27177	-5.86257	2.19e-08	1.72e-07	8.84372	MKRN2OS
ENSG00000125648	-1.54253	7.05353	-5.86241	2.19e-08	1.72e-07	8.41506	SLC25A23
ENSG00000169851	-3.43632	3.48212	-5.86169	2.2e-08	1.72e-07	8.46497	PCDH7
ENSG00000166197	-1.06491	6.15485	-5.86123	2.2e-08	1.73e-07	8.4425	NOLC1
ENSG00000173212	-2.82908	-4.86216	-5.8601	2.22e-08	1.73e-07	8.90073	MAB21L3
ENSG00000181191	-1.05755	6.04637	-5.85564	2.27e-08	1.77e-07	8.4187	PJA1
ENSG00000146216	-2.24059	4.57377	-5.85404	2.29e-08	1.79e-07	8.42403	TTBK1
ENSG00000100150	-1.1719	3.36398	-5.84847	2.35e-08	1.83e-07	8.51968	DEPDC5
ENSG00000126822	-2.225	4.26224	-5.84802	2.36e-08	1.84e-07	8.40653	PLEKHG3
ENSG00000099864	-2.49188	6.06648	-5.84675	2.37e-08	1.85e-07	8.34083	PALM
ENSG00000136267	-2.95991	3.51252	-5.84558	2.38e-08	1.86e-07	8.40033	DGKB
ENSG00000106789	-2.36152	1.00101	-5.83866	2.47e-08	1.92e-07	8.58872	CORO2A
ENSG00000141433	-3.10586	0.454245	-5.83858	2.47e-08	1.92e-07	8.57594	ADCYAP1
ENSG00000100379	-1.31357	5.45006	-5.83656	2.5e-08	1.94e-07	8.3374	KCTD17
ENSG00000155846	-1.71072	2.23394	-5.83339	2.54e-08	1.97e-07	8.50471	PPARGC1B
ENSG00000105675	-2.77347	-4.07908	-5.82997	2.58e-08	2e-07	8.74238	ATP4A
ENSG00000253598	-1.69054	-2.06683	-5.82759	2.61e-08	2.02e-07	8.71022	SLC10A5
ENSG00000274211	-1.64049	5.06429	-5.82731	2.61e-08	2.02e-07	8.29499	SOCS7
ENSG00000125510	-2.0897	-0.630244	-5.82601	2.63e-08	2.04e-07	8.64679	OPRL1
ENSG00000074276	-2.59862	0.311196	-5.82186	2.69e-08	2.08e-07	8.54302	CDHR2
ENSG00000065802	-1.12443	5.36353	-5.81924	2.72e-08	2.1e-07	8.26237	ASB1
ENSG00000180176	-3.68461	-3.26109	-5.81797	2.74e-08	2.11e-07	8.64918	TH
ENSG00000143469	-2.72515	1.59614	-5.81524	2.78e-08	2.14e-07	8.38549	SYT14
ENSG00000174453	-3.1648	-0.0725524	-5.81332	2.8e-08	2.16e-07	8.48978	VWC2L
ENSG00000139725	-1.97488	-1.62922	-5.81265	2.81e-08	2.16e-07	8.62154	RHOF
ENSG00000170442	-3.01069	-2.41872	-5.81149	2.83e-08	2.18e-07	8.61134	KRT86
ENSG00000188886	-2.9439	-4.59462	-5.81101	2.84e-08	2.18e-07	8.65874	ASTL
ENSG00000170624	-3.38518	1.51348	-5.80943	2.86e-08	2.2e-07	8.31452	SGCD
ENSG00000101846	-1.52545	4.26713	-5.80933	2.86e-08	2.2e-07	8.24733	STS
ENSG00000037042	-1.29011	5.52844	-5.80317	2.95e-08	2.26e-07	8.17237	TUBG2
ENSG00000169258	-2.26141	4.29761	-5.80251	2.96e-08	2.27e-07	8.18211	GPRIN1
ENSG00000197386	-1.46591	6.44785	-5.80109	2.98e-08	2.28e-07	8.1301	HTT
ENSG00000136100	-1.07908	4.93697	-5.80022	2.99e-08	2.29e-07	8.19001	VPS36
ENSG00000173599	-1.56191	5.50304	-5.79887	3.02e-08	2.31e-07	8.14378	PC
ENSG00000089220	-1.23535	8.85696	-5.7967	3.05e-08	2.33e-07	8.07063	PEBP1
ENSG00000156463	-3.64385	-1.75532	-5.79505	3.07e-08	2.35e-07	8.48131	SH3RF2
ENSG00000169057	-1.21042	6.03328	-5.79393	3.09e-08	2.36e-07	8.11302	MECP2
ENSG00000182698	-3.57963	-4.29551	-5.79231	3.12e-08	2.38e-07	8.5523	RESP18
ENSG00000180901	-1.17542	6.24627	-5.79215	3.12e-08	2.38e-07	8.0991	KCTD2
ENSG00000158528	-2.46919	4.24719	-5.79087	3.14e-08	2.39e-07	8.12027	PPP1R9A
ENSG00000166959	-3.0945	-3.78537	-5.78699	3.2e-08	2.44e-07	8.52524	MS4A8
ENSG00000198894	-1.27701	5.41395	-5.78653	3.21e-08	2.44e-07	8.09557	CIPC
ENSG00000133687	-2.20998	3.97075	-5.78228	3.28e-08	2.49e-07	8.10012	TMTC1
ENSG00000266524	-3.88683	-0.920592	-5.77971	3.32e-08	2.52e-07	8.34164	GDF10
ENSG00000198752	-1.82996	6.18148	-5.77847	3.34e-08	2.54e-07	8.01829	CDC42BPB
ENSG00000091536	-2.3676	0.0814389	-5.77839	3.34e-08	2.54e-07	8.36598	MYO15A
ENSG00000105289	-2.31311	-1.38568	-5.77686	3.37e-08	2.56e-07	8.43139	TJP3
ENSG00000225556	-2.86515	-1.93362	-5.77415	3.41e-08	2.59e-07	8.41924	C2CD4D
ENSG00000071242	-1.8271	5.93444	-5.77276	3.44e-08	2.61e-07	7.99684	RPS6KA2
ENSG00000198598	-2.94957	2.89812	-5.77213	3.45e-08	2.61e-07	8.07247	MMP17
ENSG00000102385	-2.3435	3.21024	-5.76974	3.49e-08	2.64e-07	8.07209	DRP2
ENSG00000090534	-2.06307	0.0426901	-5.76845	3.51e-08	2.66e-07	8.33612	THPO
ENSG00000101210	-3.52617	6.45428	-5.7593	3.67e-08	2.78e-07	7.89293	EEF1A2
ENSG00000132975	-3.51803	1.17087	-5.75927	3.67e-08	2.78e-07	8.08953	GPR12
ENSG00000011021	-1.50703	5.56686	-5.75775	3.7e-08	2.8e-07	7.94338	CLCN6
ENSG00000138380	-1.0154	3.48364	-5.75743	3.71e-08	2.8e-07	8.07843	CARF
ENSG00000182771	-2.06452	4.0632	-5.75572	3.74e-08	2.82e-07	7.97251	GRID1
ENSG00000100207	-1.62453	4.5964	-5.75497	3.75e-08	2.83e-07	7.96263	TCF20
ENSG00000138100	-3.14373	-1.39708	-5.75418	3.77e-08	2.84e-07	8.29024	TRIM54
ENSG00000168124	-3.1545	-4.3534	-5.74745	3.9e-08	2.93e-07	8.34668	OR1F1
ENSG00000246922	-1.87566	2.61186	-5.74244	4e-08	3e-07	8.01191	UBAP1L
ENSG00000110436	-3.31147	8.11478	-5.74164	4.01e-08	3.01e-07	7.79422	SLC1A2
ENSG00000122490	-1.0761	5.79259	-5.74096	4.03e-08	3.02e-07	7.8683	SLC66A2
ENSG00000166183	-3.10118	-4.04697	-5.7396	4.05e-08	3.04e-07	8.30401	ASPG
ENSG00000170456	-1.46352	4.87974	-5.73936	4.06e-08	3.05e-07	7.88123	DENND5B
ENSG00000119411	-2.90725	-1.03063	-5.73434	4.16e-08	3.12e-07	8.18811	BSPRY
ENSG00000144712	-1.34208	3.93932	-5.73353	4.18e-08	3.13e-07	7.90704	CAND2
ENSG00000169926	-1.56196	6.28155	-5.73315	4.19e-08	3.14e-07	7.80214	KLF13
ENSG00000122873	-1.24127	4.61658	-5.73265	4.2e-08	3.14e-07	7.87083	CISD1
ENSG00000152102	-1.35675	7.26776	-5.73192	4.21e-08	3.15e-07	7.77845	FAM168B
ENSG00000137449	-1.4584	5.04061	-5.7319	4.21e-08	3.15e-07	7.83903	CPEB2
ENSG00000141837	-2.72649	3.9183	-5.73093	4.23e-08	3.17e-07	7.83464	CACNA1A
ENSG00000080503	-1.49349	6.45258	-5.73024	4.25e-08	3.18e-07	7.78555	SMARCA2
ENSG00000177459	-2.82033	-3.38764	-5.7298	4.26e-08	3.18e-07	8.24887	ERICH5
ENSG00000114861	-1.62981	3.711	-5.72907	4.27e-08	3.19e-07	7.88418	FOXP1
ENSG00000170004	-1.954	6.41443	-5.72625	4.33e-08	3.24e-07	7.7575	CHD3
ENSG00000198964	-1.16635	4.12959	-5.72589	4.34e-08	3.24e-07	7.86848	SGMS1
ENSG00000102078	-1.03182	3.71186	-5.72466	4.37e-08	3.26e-07	7.9022	SLC25A14
ENSG00000137875	-2.62712	-3.30731	-5.7214	4.44e-08	3.31e-07	8.21133	BCL2L10
ENSG00000177030	-1.26213	6.08643	-5.72066	4.45e-08	3.32e-07	7.75503	DEAF1
ENSG00000175893	-1.32155	4.5763	-5.71888	4.49e-08	3.35e-07	7.8025	ZDHHC21
ENSG00000153495	-2.32348	-1.03615	-5.71883	4.49e-08	3.35e-07	8.13986	TEX29
ENSG00000196169	-3.05725	0.886586	-5.71706	4.53e-08	3.38e-07	7.94355	KIF19
ENSG00000129354	-3.08664	-4.0679	-5.71189	4.65e-08	3.46e-07	8.17313	AP1M2
ENSG00000151623	-2.03325	3.27195	-5.70834	4.73e-08	3.51e-07	7.788	NR3C2
ENSG00000083290	-1.55176	5.20296	-5.70684	4.77e-08	3.54e-07	7.70847	ULK2
ENSG00000104808	-2.26848	-0.763528	-5.70527	4.81e-08	3.56e-07	8.06583	DHDH
ENSG00000108231	-2.67052	3.44408	-5.70328	4.85e-08	3.6e-07	7.72418	LGI1
ENSG00000135622	-1.84684	3.8807	-5.70286	4.86e-08	3.6e-07	7.73656	SEMA4F
ENSG00000121753	-2.02016	7.16454	-5.70053	4.92e-08	3.64e-07	7.61781	ADGRB2
ENSG00000182348	-3.20045	-4.31959	-5.70049	4.92e-08	3.64e-07	8.1221	ZNF804B
ENSG00000112624	-1.12883	4.28868	-5.69567	5.04e-08	3.73e-07	7.71505	BICRAL
ENSG00000122359	-1.55382	5.91198	-5.69533	5.05e-08	3.73e-07	7.63039	ANXA11
ENSG00000218336	-3.97682	2.67954	-5.68962	5.19e-08	3.83e-07	7.64335	TENM3
ENSG00000129221	-2.8021	-4.49878	-5.68763	5.25e-08	3.87e-07	8.0736	AIPL1
ENSG00000128482	-1.9442	4.34004	-5.68455	5.33e-08	3.93e-07	7.62182	RNF112
ENSG00000235098	-2.23717	2.68805	-5.68132	5.41e-08	3.99e-07	7.68722	ANKRD65
ENSG00000075151	-1.13372	6.56838	-5.67873	5.48e-08	4.03e-07	7.54282	EIF4G3
ENSG00000178568	-2.80149	3.49714	-5.67797	5.5e-08	4.05e-07	7.59424	ERBB4
ENSG00000163539	-1.77476	7.04385	-5.67542	5.57e-08	4.09e-07	7.50314	CLASP2
ENSG00000109163	-2.27851	-2.13792	-5.67228	5.66e-08	4.15e-07	7.95822	GNRHR
ENSG00000154654	-2.6786	5.23009	-5.66906	5.75e-08	4.22e-07	7.49503	NCAM2
ENSG00000125505	-1.28431	6.58241	-5.66687	5.81e-08	4.26e-07	7.48206	MBOAT7
ENSG00000176871	-1.05008	7.18566	-5.66502	5.87e-08	4.29e-07	7.46403	WSB2
ENSG00000113441	-1.16644	5.22704	-5.66458	5.88e-08	4.3e-07	7.51837	LNPEP
ENSG00000005249	-2.04712	4.29458	-5.66139	5.97e-08	4.37e-07	7.509	PRKAR2B
ENSG00000159871	-2.09767	2.23545	-5.65695	6.1e-08	4.46e-07	7.61941	LYPD5
ENSG00000184984	-2.86737	-2.09612	-5.6565	6.12e-08	4.46e-07	7.86511	CHRM5
ENSG00000185386	-1.60732	4.51107	-5.65646	6.12e-08	4.46e-07	7.493	MAPK11
ENSG00000038295	-3.52133	-1.3622	-5.65427	6.18e-08	4.51e-07	7.79308	TLL1
ENSG00000113161	-1.37875	5.65437	-5.65394	6.19e-08	4.51e-07	7.44464	HMGCR
ENSG00000205726	-1.35794	5.58357	-5.652	6.25e-08	4.56e-07	7.43829	ITSN1
ENSG00000001460	-2.39569	2.59411	-5.64894	6.35e-08	4.62e-07	7.52843	STPG1
ENSG00000141384	-1.45731	1.60246	-5.64875	6.36e-08	4.62e-07	7.69584	TAF4B
ENSG00000135541	-1.25432	4.1722	-5.64808	6.38e-08	4.64e-07	7.48797	AHI1
ENSG00000237515	-3.09047	2.9754	-5.6478	6.39e-08	4.64e-07	7.46348	SHISA9
ENSG00000141258	-1.52554	6.22967	-5.64279	6.54e-08	4.75e-07	7.37005	SGSM2
ENSG00000078687	-1.66942	4.74245	-5.63826	6.69e-08	4.85e-07	7.39306	TNRC6C
ENSG00000184226	-2.15555	6.03704	-5.63557	6.78e-08	4.91e-07	7.32607	PCDH9
ENSG00000158186	-1.30737	6.71535	-5.63506	6.8e-08	4.92e-07	7.32599	MRAS
ENSG00000143126	-1.9588	7.22628	-5.63431	6.82e-08	4.94e-07	7.29992	CELSR2
ENSG00000104435	-4.57864	4.52977	-5.63361	6.85e-08	4.95e-07	7.30504	STMN2
ENSG00000127995	-1.08153	5.27889	-5.63301	6.87e-08	4.97e-07	7.36845	CASD1
ENSG00000010319	-2.1744	2.08714	-5.6287	7.01e-08	5.07e-07	7.49144	SEMA3G
ENSG00000116539	-1.32818	6.0623	-5.62701	7.07e-08	5.11e-07	7.30435	ASH1L
ENSG00000269067	-3.87209	-4.1638	-5.62606	7.11e-08	5.13e-07	7.7555	ZNF728
ENSG00000204186	-2.06145	3.429	-5.62593	7.11e-08	5.13e-07	7.38295	ZDBF2
ENSG00000102290	-4.3892	-0.521774	-5.61539	7.49e-08	5.39e-07	7.4794	PCDH11X
ENSG00000152377	-3.42928	5.71954	-5.61529	7.49e-08	5.39e-07	7.21272	SPOCK1
ENSG00000079313	-1.33048	4.58011	-5.61454	7.52e-08	5.4e-07	7.30141	REXO1
ENSG00000100246	-1.20549	4.19861	-5.60942	7.71e-08	5.53e-07	7.30477	DNAL4
ENSG00000180921	-2.29209	1.48449	-5.60788	7.77e-08	5.57e-07	7.43893	FAM83H
ENSG00000169271	-4.00782	-1.83353	-5.60724	7.79e-08	5.58e-07	7.5714	HSPB3
ENSG00000100412	-1.39585	6.787	-5.60534	7.87e-08	5.63e-07	7.18062	ACO2
ENSG00000049759	-1.78118	5.20064	-5.60327	7.95e-08	5.69e-07	7.20583	NEDD4L
ENSG00000196233	-1.21625	3.91901	-5.60302	7.96e-08	5.69e-07	7.29095	LCOR
ENSG00000185823	-2.64876	-5.28213	-5.6023	7.98e-08	5.71e-07	7.69509	NPAP1
ENSG00000100167	-2.62416	6.69449	-5.60108	8.03e-08	5.74e-07	7.14043	SEPTIN3
[truncated: 1,707 more rows]

## Sheet: up-regulated mRNA
ID-gene	logFC	AveExpr	t	P.Value	adj.P.Val	B	symbol gene
ENSG00000188375	3.55199	0.623412	12.6047	2.12e-26	5.08e-24	48.5751	H3-5
ENSG00000196604	5.2504	-0.978262	12.4664	5.33e-26	1.21e-23	46.5083	POTEF
ENSG00000188219	5.20783	-0.388921	11.5642	2.16e-23	2.39e-21	41.2073	POTEE
ENSG00000253506	3.71712	0.00350548	11.2173	2.15e-22	1.93e-20	39.5986	NACA2
ENSG00000196834	4.12279	-1.42293	10.5184	2.11e-20	1.21e-18	34.7957	POTEI
ENSG00000065135	1.83393	6.94611	10.0502	4.41e-19	1.97e-17	32.7142	GNAI3
ENSG00000026025	3.54699	10.4752	9.918	1.04e-18	4.21e-17	31.8256	VIM
ENSG00000224578	2.75415	2.88943	9.78583	2.42e-18	9.15e-17	31.0391	HNRNPA1P48
ENSG00000163041	2.87151	5.94738	9.62826	6.63e-18	2.35e-16	30.1095	H3-3A
ENSG00000140931	3.13924	6.34008	9.56101	1.02e-17	3.5e-16	29.6863	CMTM3
ENSG00000065978	2.37232	9.15618	9.53468	1.2e-17	4.07e-16	29.4058	YBX1
ENSG00000253626	3.64194	2.31771	9.40145	2.8e-17	9e-16	28.6153	EIF5AL1
ENSG00000113140	3.01195	11.6652	9.31133	4.96e-17	1.54e-15	27.9744	SPARC
ENSG00000140988	2.35793	9.61822	9.24478	7.55e-17	2.26e-15	27.5828	RPS2
ENSG00000089157	2.82824	10.4736	8.95131	4.75e-16	1.24e-14	25.7591	RPLP0
ENSG00000123374	3.43345	4.64674	8.82671	1.03e-15	2.53e-14	25.1804	CDK2
ENSG00000138180	5.14326	2.91809	8.77062	1.46e-15	3.52e-14	24.765	CEP55
ENSG00000154545	4.58817	1.21294	8.76935	1.47e-15	3.54e-14	24.6646	MAGED4
ENSG00000222038	4.0181	-1.37475	8.76481	1.51e-15	3.64e-14	24.3631	POTEJ
ENSG00000179172	3.53179	-2.09579	8.54947	5.69e-15	1.26e-13	23.0817	HNRNPCL1
ENSG00000101367	1.45169	7.62042	8.50606	7.43e-15	1.6e-13	23.0845	MAPRE1
ENSG00000205609	2.80786	1.44624	8.33647	2.09e-14	4.21e-13	22.2272	EIF3CL
ENSG00000129173	6.19635	1.48582	8.30478	2.53e-14	5.02e-13	21.8276	E2F8
ENSG00000080986	5.78115	3.56954	8.24143	3.71e-14	7.19e-13	21.6529	NDC80
ENSG00000117362	1.41738	7.78687	8.13035	7.24e-14	1.35e-12	20.8364	APH1A
ENSG00000011304	1.95545	7.63821	8.07154	1.03e-13	1.87e-12	20.5123	PTBP1
ENSG00000112984	6.38019	3.84746	8.06073	1.1e-13	1.98e-12	20.5972	KIF20A
ENSG00000171848	6.62563	5.47089	8.04793	1.19e-13	2.13e-12	20.5563	RRM2
ENSG00000004455	1.8298	7.04787	8.02859	1.33e-13	2.37e-12	20.28	AK2
ENSG00000136518	2.5935	5.27178	8.01345	1.46e-13	2.58e-12	20.3317	ACTL6A
ENSG00000115163	5.69725	2.53845	8.00853	1.5e-13	2.65e-12	20.2637	CENPA
ENSG00000166483	3.98965	5.60696	7.99595	1.62e-13	2.84e-12	20.2565	WEE1
ENSG00000173457	2.87935	6.27579	7.99173	1.66e-13	2.9e-12	20.1699	PPP1R14B
ENSG00000124508	2.13026	4.17053	7.98477	1.73e-13	3.02e-12	20.1851	BTN2A2
ENSG00000177426	2.7644	5.54156	7.97712	1.81e-13	3.15e-12	20.1163	TGIF1
ENSG00000204628	1.87563	9.76077	7.97229	1.86e-13	3.23e-12	19.8681	RACK1
ENSG00000103202	1.88267	6.79085	7.93263	2.36e-13	4.03e-12	19.7345	NME4
ENSG00000188060	4.49616	2.9738	7.92804	2.42e-13	4.14e-12	19.8606	RAB42
ENSG00000180574	3.44607	0.369357	7.82608	4.43e-13	7.28e-12	19.2284	EIF2S3B
ENSG00000181104	4.52525	6.3829	7.79977	5.18e-13	8.43e-12	19.1192	F2R
ENSG00000126787	6.84655	3.30753	7.75178	6.86e-13	1.1e-11	18.7916	DLGAP5
ENSG00000179304	3.27616	-1.25864	7.73048	7.78e-13	1.24e-11	18.5876	FAM156B
ENSG00000102218	2.32365	4.92212	7.71736	8.4e-13	1.33e-11	18.6258	RP2
ENSG00000146410	3.25127	1.15319	7.71234	8.65e-13	1.37e-11	18.6233	MTFR2
ENSG00000143622	1.48763	5.46784	7.69535	9.56e-13	1.5e-11	18.4202	RIT1
ENSG00000030066	1.63779	5.86843	7.68328	1.03e-12	1.6e-11	18.3327	NUP160
ENSG00000137404	3.1401	4.56691	7.66031	1.17e-12	1.81e-11	18.3334	NRM
ENSG00000187840	3.45074	5.24099	7.65745	1.19e-12	1.84e-11	18.3093	EIF4EBP1
ENSG00000146143	2.32031	3.54553	7.64509	1.28e-12	1.97e-11	18.2511	PRIM2
ENSG00000105011	5.61574	4.19108	7.63514	1.36e-12	2.07e-11	18.2	ASF1B
ENSG00000112977	1.50526	7.13864	7.63343	1.37e-12	2.09e-11	17.97	DAP
ENSG00000146425	2.57514	6.65184	7.62236	1.46e-12	2.23e-11	17.9924	DYNLT1
ENSG00000108518	1.85252	8.32982	7.60805	1.59e-12	2.41e-11	17.7932	PFN1
ENSG00000184661	5.55197	2.395	7.60024	1.67e-12	2.51e-11	17.9634	CDCA2
ENSG00000091317	1.88476	6.07102	7.59936	1.67e-12	2.52e-11	17.8556	CMTM6
ENSG00000156508	2.12782	12.4392	7.59645	1.7e-12	2.56e-11	17.6574	EEF1A1
ENSG00000123485	5.73897	3.60008	7.58529	1.82e-12	2.71e-11	17.9119	HJURP
ENSG00000064961	1.82589	5.93495	7.58459	1.82e-12	2.72e-11	17.7758	HMG20B
ENSG00000149923	1.71246	6.79281	7.58334	1.84e-12	2.74e-11	17.7092	PPP4C
ENSG00000058262	1.58847	8.65902	7.58062	1.87e-12	2.78e-11	17.6195	SEC61A1
ENSG00000109805	5.82182	3.65006	7.5656	2.04e-12	3.02e-11	17.8013	NCAPG
ENSG00000139350	2.09028	4.50604	7.56106	2.09e-12	3.1e-11	17.7432	NEDD1
ENSG00000133639	1.84629	6.98001	7.56042	2.1e-12	3.11e-11	17.5756	BTG1
ENSG00000132646	2.41097	6.99633	7.54221	2.33e-12	3.44e-11	17.5014	PCNA
ENSG00000169679	5.05609	4.20219	7.53092	2.49e-12	3.65e-11	17.6175	BUB1
ENSG00000243317	1.86755	6.83042	7.5294	2.51e-12	3.68e-11	17.4078	STMP1
ENSG00000121621	4.35989	2.45975	7.50828	2.84e-12	4.12e-11	17.4845	KIF18A
ENSG00000116478	1.49875	6.2469	7.50428	2.91e-12	4.21e-11	17.2782	HDAC1
ENSG00000175063	7.15535	4.73492	7.48915	3.17e-12	4.56e-11	17.3718	UBE2C
ENSG00000118193	5.1596	2.62003	7.47942	3.36e-12	4.81e-11	17.3131	KIF14
ENSG00000103855	2.54138	7.03007	7.45601	3.84e-12	5.46e-11	17.0192	CD276
ENSG00000055070	1.38857	6.80568	7.4175	4.8e-12	6.72e-11	16.7513	SZRD1
ENSG00000116833	4.45603	1.1269	7.41723	4.81e-12	6.73e-11	16.9414	NR5A2
ENSG00000141756	2.75517	7.61366	7.41691	4.81e-12	6.74e-11	16.7748	FKBP10
ENSG00000157191	1.88217	6.67972	7.37234	6.22e-12	8.56e-11	16.529	NECAP2
ENSG00000164111	2.66249	9.24877	7.35802	6.75e-12	9.22e-11	16.3694	ANXA5
ENSG00000105137	2.551	5.3888	7.34812	7.15e-12	9.74e-11	16.5258	SYDE1
ENSG00000183255	1.55439	8.91554	7.33177	7.85e-12	1.06e-10	16.2016	PTTG1IP
ENSG00000138413	2.38023	7.06365	7.27675	1.07e-11	1.43e-10	15.9997	IDH1
ENSG00000165304	6.49272	3.67542	7.26132	1.17e-11	1.56e-10	16.1086	MELK
ENSG00000178999	6.30734	3.50927	7.25896	1.19e-11	1.58e-10	16.0959	AURKB
ENSG00000101773	2.43401	5.22148	7.23055	1.4e-11	1.84e-10	15.8747	RBBP8
ENSG00000198353	4.83253	2.46217	7.2296	1.41e-11	1.84e-10	15.943	HOXC4
ENSG00000135451	6.07918	3.47534	7.20776	1.59e-11	2.07e-10	15.8213	TROAP
ENSG00000168078	6.95817	4.36012	7.18844	1.77e-11	2.29e-10	15.7168	PBK
ENSG00000118705	1.49373	8.33787	7.18535	1.81e-11	2.33e-10	15.3975	RPN2
ENSG00000159131	1.22021	6.36035	7.16449	2.03e-11	2.61e-10	15.3508	GART
ENSG00000104365	1.18791	5.89465	7.16377	2.04e-11	2.62e-10	15.3725	IKBKB
ENSG00000284753	2.71747	0.642233	7.15509	2.14e-11	2.74e-10	15.5398	EEF1AKMT4
ENSG00000117519	2.23265	9.6262	7.12671	2.52e-11	3.18e-10	15.0566	CNN3
ENSG00000068001	2.17863	5.90256	7.12573	2.53e-11	3.2e-10	15.2322	HYAL2
ENSG00000233954	2.31323	3.38785	7.11755	2.65e-11	3.34e-10	15.3171	UQCRHL
ENSG00000000003	2.81607	6.40586	7.11036	2.76e-11	3.47e-10	15.1572	TSPAN6
ENSG00000198225	2.16304	1.44639	7.10776	2.8e-11	3.51e-10	15.2841	FKBP1C
ENSG00000155660	2.463	7.82447	7.10736	2.81e-11	3.52e-10	15.0203	PDIA4
ENSG00000180198	2.53392	5.0094	7.08208	3.23e-11	4.02e-10	15.0742	RCC1
ENSG00000131747	7.11517	6.37829	7.07945	3.28e-11	4.07e-10	15.1293	TOP2A
ENSG00000137812	4.86764	3.22639	7.07604	3.35e-11	4.15e-10	15.114	KNL1
ENSG00000068489	2.69263	4.60026	7.05968	3.67e-11	4.52e-10	14.9759	PRR11
ENSG00000085840	3.95669	2.57638	7.05232	3.82e-11	4.7e-10	14.9857	ORC1
ENSG00000088930	1.41181	6.64973	7.05143	3.84e-11	4.72e-10	14.7212	XRN2
ENSG00000205581	1.37359	7.10414	7.03886	4.12e-11	5.04e-10	14.6286	HMGN1
ENSG00000156970	4.94066	3.17851	7.02759	4.39e-11	5.34e-10	14.8527	BUB1B
ENSG00000165891	4.70038	2.83864	7.00697	4.93e-11	5.95e-10	14.7418	E2F7
ENSG00000129810	4.86583	1.78128	7.00408	5.01e-11	6.04e-10	14.7132	SGO1
ENSG00000072506	1.60625	6.53197	6.98894	5.45e-11	6.54e-10	14.3961	HSD17B10
ENSG00000155366	2.24377	7.60866	6.98741	5.5e-11	6.59e-10	14.3621	RHOC
ENSG00000104147	3.75841	0.275343	6.9738	5.93e-11	7.07e-10	14.5398	OIP5
ENSG00000154839	4.77289	2.62499	6.96282	6.3e-11	7.48e-10	14.5047	SKA1
ENSG00000125871	1.61339	4.44071	6.9598	6.41e-11	7.61e-10	14.39	MGME1
ENSG00000169105	2.37179	5.19429	6.94882	6.82e-11	8.06e-10	14.3294	CHST14
ENSG00000138794	2.27996	3.55443	6.94718	6.88e-11	8.13e-10	14.3876	CASP6
ENSG00000172380	2.23416	7.06191	6.94198	7.08e-11	8.35e-10	14.1447	GNG12
ENSG00000169299	1.59623	5.04233	6.94079	7.13e-11	8.39e-10	14.245	PGM2
ENSG00000154309	1.5966	4.35985	6.92585	7.74e-11	9.04e-10	14.2113	DISP1
ENSG00000189057	5.65463	2.87507	6.91789	8.09e-11	9.44e-10	14.2608	FAM111B
ENSG00000165501	2.5135	2.98227	6.90804	8.55e-11	9.94e-10	14.195	LRR1
ENSG00000149257	3.62824	7.25722	6.90762	8.57e-11	9.96e-10	14.044	SERPINH1
ENSG00000106462	4.2649	4.97298	6.89917	8.98e-11	1.04e-09	14.1408	EZH2
ENSG00000041982	4.05988	8.98544	6.89106	9.39e-11	1.09e-09	13.8567	TNC
ENSG00000123219	4.33874	3.12633	6.88705	9.6e-11	1.11e-09	14.0984	CENPK
ENSG00000187498	4.65128	8.49364	6.88682	9.62e-11	1.11e-09	13.9124	COL4A1
ENSG00000116157	2.89424	4.61487	6.88386	9.78e-11	1.13e-09	14.0322	GPX7
ENSG00000117262	1.26755	2.63099	6.87628	1.02e-10	1.17e-09	14.0058	GPR89A
ENSG00000187735	1.30917	6.62285	6.87292	1.04e-10	1.2e-09	13.7438	TCEA1
ENSG00000111247	3.29826	3.26071	6.86691	1.07e-10	1.23e-09	13.9816	RAD51AP1
ENSG00000165490	3.41721	2.77657	6.8619	1.1e-10	1.27e-09	13.9609	DDIAS
ENSG00000090889	4.69733	4.29544	6.85922	1.12e-10	1.28e-09	13.9437	KIF4A
ENSG00000093009	5.34998	3.22169	6.83274	1.3e-10	1.47e-09	13.813	CDC45
ENSG00000128708	1.33548	5.7004	6.81472	1.43e-10	1.61e-09	13.4903	HAT1
ENSG00000213719	3.16408	7.75912	6.80641	1.5e-10	1.68e-09	13.4244	CLIC1
ENSG00000075218	4.90209	3.58705	6.79497	1.6e-10	1.78e-09	13.61	GTSE1
ENSG00000151846	1.98408	1.27834	6.78234	1.71e-10	1.9e-09	13.5401	PABPC3
ENSG00000167553	3.84906	6.0833	6.78151	1.72e-10	1.91e-09	13.4605	TUBA1C
ENSG00000143545	2.99703	4.43896	6.77184	1.81e-10	2e-09	13.4427	RAB13
ENSG00000000460	1.85585	2.89918	6.77076	1.82e-10	2.01e-09	13.4508	C1orf112
ENSG00000140682	3.36487	5.16089	6.76197	1.91e-10	2.11e-09	13.3765	TGFB1I1
ENSG00000155561	1.5603	6.30896	6.76157	1.92e-10	2.11e-09	13.177	NUP205
ENSG00000172936	2.24168	5.62023	6.75249	2.02e-10	2.21e-09	13.2343	MYD88
ENSG00000171320	4.76092	2.67579	6.74954	2.05e-10	2.25e-09	13.3744	ESCO2
ENSG00000177602	4.13257	0.943336	6.74057	2.15e-10	2.35e-09	13.3199	HASPIN
ENSG00000157456	5.09795	4.24759	6.73298	2.24e-10	2.45e-09	13.2791	CCNB2
ENSG00000158402	4.66932	2.1794	6.70371	2.63e-10	2.84e-09	13.1345	CDC25C
ENSG00000140612	1.65181	6.71193	6.69566	2.75e-10	2.96e-09	12.805	SEC11A
ENSG00000123136	1.82201	6.5105	6.68723	2.88e-10	3.09e-09	12.7832	DDX39A
ENSG00000183765	2.55986	2.98101	6.68505	2.91e-10	3.12e-09	13.0117	CHEK2
ENSG00000163430	2.60602	7.86427	6.68461	2.92e-10	3.13e-09	12.7329	FSTL1
ENSG00000166130	2.82488	4.493	6.68016	2.99e-10	3.2e-09	12.9494	IKBIP
ENSG00000104870	2.19078	7.47183	6.67225	3.12e-10	3.32e-09	12.6669	FCGRT
ENSG00000091986	3.21704	7.2691	6.67138	3.14e-10	3.34e-09	12.7436	CCDC80
ENSG00000101057	7.33018	4.9678	6.66911	3.18e-10	3.37e-09	12.9539	MYBL2
ENSG00000002586	2.9458	9.11062	6.66301	3.29e-10	3.48e-09	12.5762	CD99
ENSG00000151725	4.78748	4.15304	6.6578	3.38e-10	3.57e-09	12.8823	CENPU
ENSG00000089685	6.34094	5.52457	6.65224	3.48e-10	3.67e-09	12.8544	BIRC5
ENSG00000110492	3.83825	7.12244	6.62379	4.07e-10	4.24e-09	12.555	MDK
ENSG00000170312	4.60834	4.63861	6.61403	4.29e-10	4.46e-09	12.6445	CDK1
ENSG00000146112	1.82289	6.62898	6.60908	4.4e-10	4.57e-09	12.361	PPP1R18
ENSG00000144354	3.97194	4.35365	6.60774	4.43e-10	4.6e-09	12.6055	CDCA7
ENSG00000168883	1.04919	6.13507	6.58597	4.99e-10	5.14e-09	12.2232	USP39
ENSG00000159110	1.47954	0.862591	6.55873	5.78e-10	5.91e-09	12.3685	IFNAR2
ENSG00000171657	5.0922	1.4794	6.55307	5.96e-10	6.07e-09	12.3436	GPR82
ENSG00000117318	3.20174	7.97012	6.55293	5.96e-10	6.08e-09	12.0638	ID3
ENSG00000176393	1.34582	5.22376	6.55074	6.03e-10	6.14e-09	12.1277	RNPEP
ENSG00000198885	3.07898	3.41887	6.53924	6.42e-10	6.52e-09	12.2509	ITPRIPL1
ENSG00000138376	2.20897	4.27042	6.53383	6.61e-10	6.7e-09	12.1646	BARD1
ENSG00000119004	1.09765	4.88509	6.53043	6.73e-10	6.81e-09	12.0292	CYP20A1
ENSG00000115825	1.54416	5.85207	6.52282	7.01e-10	7.08e-09	11.9442	PRKD3
ENSG00000113732	2.01065	7.48251	6.51786	7.2e-10	7.26e-09	11.8411	ATP6V0E1
ENSG00000057252	1.63486	5.80183	6.51612	7.27e-10	7.32e-09	11.9205	SOAT1
ENSG00000149554	2.86832	4.04891	6.5153	7.3e-10	7.35e-09	12.1035	CHEK1
ENSG00000047230	1.46068	4.88281	6.51446	7.33e-10	7.38e-09	11.9752	CTPS2
ENSG00000007968	5.23445	2.70928	6.49671	8.07e-10	8.05e-09	12.0634	E2F2
ENSG00000145703	4.1045	4.50769	6.49377	8.19e-10	8.17e-09	12.0123	IQGAP2
ENSG00000112742	4.81879	3.17312	6.48664	8.51e-10	8.46e-09	12.0053	TTK
ENSG00000166803	4.48579	2.33256	6.48428	8.62e-10	8.55e-09	11.998	PCLAF
ENSG00000115318	2.16036	4.83871	6.48306	8.68e-10	8.6e-09	11.8661	LOXL3
ENSG00000164934	1.50566	5.50472	6.48026	8.81e-10	8.71e-09	11.7473	DCAF13
ENSG00000147403	1.77245	9.59015	6.47951	8.85e-10	8.75e-09	11.5599	RPL10
ENSG00000164818	1.68235	5.71318	6.47924	8.86e-10	8.75e-09	11.738	DNAAF5
ENSG00000136240	1.71735	7.87773	6.47202	9.21e-10	9.06e-09	11.5709	KDELR2
ENSG00000132688	3.24081	9.26418	6.46272	9.68e-10	9.48e-09	11.5251	NES
ENSG00000142945	4.53747	4.26489	6.45725	9.96e-10	9.73e-09	11.8368	KIF2C
ENSG00000145386	3.97027	4.05179	6.44054	1.09e-09	1.06e-08	11.7451	CCNA2
ENSG00000164104	2.15571	6.73127	6.42717	1.17e-09	1.13e-08	11.4225	HMGB2
ENSG00000108406	1.28708	6.45492	6.41007	1.28e-09	1.24e-08	11.2968	DHX40
ENSG00000122565	1.51042	7.87745	6.39236	1.41e-09	1.35e-08	11.1486	CBX3
ENSG00000051180	3.5368	2.69085	6.38996	1.43e-09	1.37e-08	11.5015	RAD51
ENSG00000141510	2.48559	6.27664	6.38223	1.49e-09	1.42e-08	11.2523	TP53
ENSG00000112079	1.6149	5.242	6.37186	1.57e-09	1.5e-08	11.2173	STK38
ENSG00000129195	6.42813	4.38934	6.36529	1.63e-09	1.55e-08	11.3891	PIMREG
ENSG00000105483	1.39716	5.16583	6.36417	1.63e-09	1.56e-08	11.1656	CARD8
ENSG00000188428	1.40676	3.75438	6.36185	1.66e-09	1.57e-08	11.2628	BLOC1S5
ENSG00000176087	1.11269	6.78668	6.35473	1.72e-09	1.63e-08	10.9834	SLC35A4
ENSG00000075188	1.83368	3.76158	6.35247	1.74e-09	1.64e-08	11.2358	NUP37
ENSG00000135476	4.14704	3.37751	6.346	1.8e-09	1.7e-08	11.2756	ESPL1
ENSG00000186871	3.51368	1.30944	6.32359	2.03e-09	1.9e-08	11.1813	ERCC6L
ENSG00000141543	1.05712	6.58725	6.3153	2.12e-09	1.98e-08	10.7875	EIF4A3
ENSG00000115457	5.43202	8.53076	6.31219	2.15e-09	2.01e-08	10.9467	IGFBP2
ENSG00000168779	8.33657	3.30208	6.30963	2.18e-09	2.04e-08	11.0826	SHOX2
ENSG00000177917	1.60377	4.84014	6.3094	2.18e-09	2.04e-08	10.9296	ARL6IP6
ENSG00000068784	1.26203	4.12431	6.29893	2.31e-09	2.14e-08	10.9068	SRBD1
ENSG00000166801	2.36521	5.23737	6.29415	2.37e-09	2.19e-08	10.8782	FAM111A
ENSG00000086991	3.95002	2.67127	6.29066	2.41e-09	2.23e-08	11.0031	NOX4
ENSG00000175792	1.33901	6.00708	6.27149	2.67e-09	2.45e-08	10.6154	RUVBL1
ENSG00000166710	2.38064	11.1105	6.26791	2.72e-09	2.5e-08	10.4446	B2M
ENSG00000237649	5.20018	4.31744	6.26236	2.8e-09	2.57e-08	10.8532	KIFC1
ENSG00000141971	1.66619	5.35514	6.25774	2.87e-09	2.62e-08	10.6264	MVB12A
ENSG00000147140	1.12669	8.60496	6.25703	2.88e-09	2.63e-08	10.4167	NONO
ENSG00000143476	4.58596	3.78035	6.25253	2.94e-09	2.69e-08	10.803	DTL
ENSG00000125991	1.52012	8.11063	6.24903	3e-09	2.74e-08	10.4022	ERGIC3
ENSG00000005075	1.67797	6.11989	6.24008	3.14e-09	2.86e-08	10.471	POLR2J
ENSG00000137807	3.93342	3.70914	6.23894	3.16e-09	2.88e-08	10.7255	KIF23
ENSG00000185480	2.46576	2.06013	6.22933	3.33e-09	3.02e-08	10.6823	PARPBP
ENSG00000122786	2.08528	7.98383	6.22783	3.35e-09	3.04e-08	10.3199	CALD1
ENSG00000197093	2.30135	5.94041	6.22685	3.37e-09	3.05e-08	10.4723	GAL3ST4
ENSG00000182718	3.77753	8.48225	6.22215	3.45e-09	3.12e-08	10.3542	ANXA2
ENSG00000109674	4.04079	1.85101	6.21278	3.63e-09	3.27e-08	10.6247	NEIL3
ENSG00000156869	3.16391	1.97099	6.21086	3.66e-09	3.3e-08	10.6013	FRRS1
ENSG00000168256	1.42398	5.81899	6.20672	3.74e-09	3.37e-08	10.3054	NKIRAS2
ENSG00000123131	2.68872	6.84208	6.20011	3.87e-09	3.48e-08	10.2883	PRDX4
ENSG00000168476	1.82054	4.44409	6.1938	4e-09	3.59e-08	10.3883	REEP4
ENSG00000179750	4.64322	1.00946	6.19346	4.01e-09	3.59e-08	10.5339	APOBEC3B
ENSG00000114988	1.2802	5.36587	6.18747	4.14e-09	3.7e-08	10.2351	LMAN2L
ENSG00000158163	1.88932	2.30654	6.18098	4.28e-09	3.82e-08	10.4227	DZIP1L
ENSG00000116132	2.65512	6.56544	6.17741	4.36e-09	3.89e-08	10.1937	PRRX1
ENSG00000270882	3.95153	-1.9041	6.16499	4.65e-09	4.13e-08	10.3286	H4C14
ENSG00000143228	4.1657	3.54524	6.16374	4.68e-09	4.16e-08	10.3553	NUF2
ENSG00000182552	1.32605	3.83993	6.15562	4.88e-09	4.32e-08	10.205	RWDD4
ENSG00000164938	1.78364	5.1848	6.1503	5.02e-09	4.44e-08	10.107	TP53INP1
ENSG00000147604	1.45085	8.97479	6.14809	5.08e-09	4.48e-08	9.86038	RPL7
ENSG00000168385	1.19847	9.46641	6.14316	5.21e-09	4.59e-08	9.81839	SEPTIN2
ENSG00000100439	1.85429	6.44865	6.14247	5.23e-09	4.6e-08	9.96249	ABHD4
ENSG00000235272	2.23751	-1.04497	6.14174	5.25e-09	4.61e-08	10.28	RAMACL
ENSG00000065328	4.41679	2.53104	6.13954	5.31e-09	4.66e-08	10.2552	MCM10
ENSG00000144043	1.12703	6.93017	6.13702	5.38e-09	4.72e-08	9.86461	TEX261
ENSG00000114978	1.41857	6.82728	6.13445	5.45e-09	4.77e-08	9.87115	MOB1A
ENSG00000166263	1.50601	3.63037	6.13152	5.53e-09	4.84e-08	10.1063	STXBP4
ENSG00000166881	1.67276	5.10418	6.12746	5.65e-09	4.94e-08	9.98958	NEMP1
ENSG00000147065	2.14304	9.01754	6.12038	5.86e-09	5.11e-08	9.73797	MSN
ENSG00000072571	3.80311	2.9411	6.11676	5.97e-09	5.2e-08	10.126	HMMR
ENSG00000214160	1.34147	5.25479	6.11303	6.09e-09	5.29e-08	9.87475	ALG3
ENSG00000138085	1.98005	6.90207	6.11142	6.14e-09	5.34e-08	9.78296	ATRAID
ENSG00000118894	1.23707	3.12508	6.10927	6.21e-09	5.39e-08	10.0085	EEF2KMT
ENSG00000134419	2.2433	6.34498	6.10893	6.22e-09	5.4e-08	9.83468	RPS15A
ENSG00000070756	1.44028	8.91226	6.10762	6.26e-09	5.43e-08	9.6572	PABPC1
ENSG00000162244	1.77959	8.75653	6.107	6.28e-09	5.44e-08	9.66792	RPL29
ENSG00000069869	1.93955	3.94676	6.1067	6.29e-09	5.45e-08	9.98769	NEDD4
ENSG00000121644	1.71894	5.68688	6.10512	6.34e-09	5.49e-08	9.8284	DESI2
ENSG00000128602	2.74942	5.81496	6.10364	6.39e-09	5.53e-08	9.89813	SMO
ENSG00000181163	1.29103	8.52779	6.09983	6.52e-09	5.63e-08	9.62468	NPM1
ENSG00000115128	1.23682	5.86097	6.09819	6.58e-09	5.67e-08	9.73998	SF3B6
ENSG00000111328	1.56406	8.55631	6.09741	6.6e-09	5.69e-08	9.61924	CDK2AP1
ENSG00000184384	1.98205	5.63869	6.09293	6.76e-09	5.82e-08	9.79406	MAML2
ENSG00000136982	1.83126	3.10857	6.09179	6.8e-09	5.85e-08	9.94848	DSCC1
ENSG00000169607	3.87024	3.27194	6.08952	6.88e-09	5.91e-08	9.98618	CKAP2L
ENSG00000214114	2.02591	3.53923	6.08924	6.89e-09	5.92e-08	9.92541	MYCBP
ENSG00000182963	2.2026	4.81686	6.08576	7.01e-09	6.01e-08	9.8448	GJC1
ENSG00000102393	1.47252	4.76411	6.08481	7.05e-09	6.04e-08	9.7903	GLA
ENSG00000163479	1.7904	7.19267	6.07327	7.48e-09	6.38e-08	9.56294	SSR2
ENSG00000197965	1.45114	6.96129	6.07321	7.48e-09	6.38e-08	9.55748	MPZL1
ENSG00000168393	2.19817	5.63361	6.06779	7.69e-09	6.55e-08	9.68854	DTYMK
ENSG00000183742	3.67135	-0.0102462	6.0663	7.75e-09	6.59e-08	9.9091	MACC1
ENSG00000091128	3.41791	-0.712471	6.05683	8.14e-09	6.9e-08	9.85914	LAMB4
ENSG00000182199	1.84826	6.73361	6.04857	8.49e-09	7.17e-08	9.47049	SHMT2
ENSG00000168268	2.57885	6.54588	6.04713	8.56e-09	7.22e-08	9.53598	NT5DC2
ENSG00000235376	2.66112	-2.61263	6.04582	8.61e-09	7.26e-08	9.77737	RPEL1
ENSG00000164610	1.49075	3.8304	6.03391	9.16e-09	7.69e-08	9.60724	RP9
ENSG00000115129	2.33534	3.98211	6.03042	9.32e-09	7.82e-08	9.62692	TP53I3
ENSG00000198826	3.02894	3.55128	6.02845	9.42e-09	7.89e-08	9.65907	ARHGAP11A
ENSG00000158710	2.94485	8.6866	6.02818	9.43e-09	7.89e-08	9.31723	TAGLN2
ENSG00000168246	1.23285	5.3029	6.02682	9.5e-09	7.95e-08	9.42903	UBTD2
ENSG00000132256	2.7656	4.15129	6.02558	9.56e-09	7.99e-08	9.61276	TRIM5
ENSG00000104626	1.99767	4.84569	6.02414	9.63e-09	8.04e-08	9.52066	ERI1
ENSG00000198464	1.52913	4.09137	6.01981	9.84e-09	8.21e-08	9.52223	ZNF480
ENSG00000115414	3.24455	10.213	6.00981	1.04e-08	8.61e-08	9.17894	FN1
ENSG00000129116	1.8623	7.22805	6.00907	1.04e-08	8.63e-08	9.24346	PALLD
ENSG00000131351	2.05017	3.16444	5.99969	1.09e-08	9.03e-08	9.49823	HAUS8
ENSG00000090924	2.68596	5.71508	5.99925	1.09e-08	9.05e-08	9.38133	PLEKHG2
ENSG00000168028	2.00559	9.62798	5.99305	1.13e-08	9.32e-08	9.07846	RPSA
ENSG00000108828	1.48398	7.76185	5.98264	1.19e-08	9.81e-08	9.06978	VAT1
ENSG00000127863	3.57201	5.6313	5.98254	1.19e-08	9.81e-08	9.36449	TNFRSF19
ENSG00000131269	1.1202	4.9479	5.97448	1.24e-08	1.02e-07	9.19152	ABCB7
ENSG00000150433	1.93424	4.99207	5.97231	1.25e-08	1.03e-07	9.24797	TMEM218
ENSG00000168884	1.44927	4.92142	5.96155	1.33e-08	1.08e-07	9.15965	TNIP2
ENSG00000050405	2.54237	7.03828	5.95996	1.34e-08	1.09e-07	9.05546	LIMA1
ENSG00000106355	1.67312	5.72169	5.9593	1.34e-08	1.09e-07	9.09424	LSM5
ENSG00000111206	4.46245	5.09974	5.95696	1.36e-08	1.11e-07	9.30139	FOXM1
ENSG00000161654	1.02418	3.6939	5.95383	1.38e-08	1.12e-07	9.19099	LSM12
ENSG00000177119	1.95978	6.56078	5.95186	1.39e-08	1.13e-07	9.00922	ANO6
ENSG00000087586	3.01822	3.79654	5.94231	1.46e-08	1.19e-07	9.22723	AURKA
ENSG00000137310	3.13589	4.63195	5.93643	1.51e-08	1.22e-07	9.16809	TCF19
ENSG00000134871	3.5491	8.37097	5.93586	1.51e-08	1.22e-07	8.91054	COL4A2
ENSG00000131475	1.23049	5.71848	5.93525	1.52e-08	1.22e-07	8.93933	VPS25
ENSG00000122783	1.22579	4.25119	5.92719	1.58e-08	1.27e-07	9.02947	CYREN
ENSG00000067167	1.63101	7.4344	5.92598	1.59e-08	1.28e-07	8.80909	TRAM1
ENSG00000119203	1.01222	5.4978	5.92533	1.59e-08	1.28e-07	8.89107	CPSF3
ENSG00000214194	1.67911	5.7718	5.92022	1.64e-08	1.31e-07	8.89734	SMIM30
ENSG00000134910	1.13222	6.91318	5.91974	1.64e-08	1.31e-07	8.78043	STT3A
ENSG00000168887	1.15115	5.15333	5.91376	1.69e-08	1.35e-07	8.87442	C2orf68
ENSG00000175895	1.65484	4.62397	5.91335	1.69e-08	1.35e-07	8.9665	PLEKHF2
ENSG00000126453	2.61594	3.1232	5.91236	1.7e-08	1.36e-07	9.09131	BCL2L12
ENSG00000131944	1.57735	1.94928	5.90523	1.76e-08	1.41e-07	9.06268	FAAP24
ENSG00000154920	2.94834	2.06757	5.90113	1.8e-08	1.43e-07	9.069	EME1
ENSG00000134690	3.87999	3.98128	5.89773	1.83e-08	1.46e-07	9.02985	CDCA8
ENSG00000159063	1.07968	5.25512	5.89425	1.87e-08	1.48e-07	8.76445	ALG8
ENSG00000102384	2.76532	2.05358	5.891	1.9e-08	1.5e-07	9.01708	CENPI
ENSG00000169084	2.16552	5.03559	5.88577	1.95e-08	1.54e-07	8.83766	DHRSX
ENSG00000163453	2.90863	8.78712	5.88376	1.97e-08	1.56e-07	8.59554	IGFBP7
ENSG00000181038	1.1576	3.80657	5.88332	1.97e-08	1.56e-07	8.84622	METTL23
ENSG00000183474	1.56128	2.32722	5.8764	2.04e-08	1.61e-07	8.90988	GTF2H2C
ENSG00000237441	1.08595	6.28453	5.87145	2.09e-08	1.65e-07	8.57454	RGL2
ENSG00000100162	3.72093	2.97225	5.86914	2.12e-08	1.66e-07	8.91104	CENPM
ENSG00000100297	2.04503	5.93979	5.86855	2.12e-08	1.67e-07	8.65923	MCM5
ENSG00000244038	1.25456	7.75268	5.86555	2.16e-08	1.69e-07	8.48363	DDOST
ENSG00000143183	1.17593	6.98835	5.86384	2.18e-08	1.71e-07	8.50403	TMCO1
ENSG00000051341	3.02528	1.8321	5.86175	2.2e-08	1.72e-07	8.88469	POLQ
ENSG00000125733	1.9426	4.81591	5.85493	2.28e-08	1.78e-07	8.68722	TRIP10
ENSG00000066279	4.48715	3.51543	5.84793	2.36e-08	1.84e-07	8.8119	ASPM
ENSG00000026508	3.36311	8.87042	5.83928	2.46e-08	1.92e-07	8.3934	CD44
ENSG00000174021	2.20435	2.94036	5.83636	2.5e-08	1.94e-07	8.71597	GNG5
ENSG00000148773	5.56228	5.02313	5.83333	2.54e-08	1.97e-07	8.73147	MKI67
ENSG00000169919	1.93888	6.33725	5.83303	2.54e-08	1.97e-07	8.44211	GUSB
ENSG00000112655	2.33957	5.83901	5.83206	2.55e-08	1.98e-07	8.52051	PTK7
ENSG00000198604	1.91968	4.62261	5.83149	2.56e-08	1.98e-07	8.58523	BAZ1A
ENSG00000120992	2.1264	6.17042	5.83111	2.56e-08	1.99e-07	8.46497	LYPLA1
ENSG00000222036	2.88663	-2.61659	5.8307	2.57e-08	1.99e-07	8.7485	POTEM
ENSG00000139354	3.35299	3.80414	5.81772	2.74e-08	2.11e-07	8.63333	GAS2L3
ENSG00000173085	1.46514	3.63076	5.8139	2.8e-08	2.15e-07	8.54056	COQ2
ENSG00000196262	1.47281	9.59644	5.80685	2.9e-08	2.22e-07	8.14938	PPIA
ENSG00000099385	1.31952	4.68124	5.79441	3.08e-08	2.36e-07	8.35286	BCL7C
ENSG00000164611	3.44012	4.93403	5.77909	3.33e-08	2.53e-07	8.40495	PTTG1
ENSG00000187537	2.85707	-2.82211	5.7729	3.43e-08	2.6e-07	8.47335	POTEG
ENSG00000104915	1.26705	5.75428	5.77174	3.45e-08	2.62e-07	8.13895	STX10
ENSG00000101346	1.57436	6.54208	5.76656	3.54e-08	2.68e-07	8.0764	POFUT1
ENSG00000080839	1.79826	4.0196	5.76576	3.56e-08	2.69e-07	8.30202	RBL1
ENSG00000169604	1.75762	7.31633	5.7653	3.57e-08	2.7e-07	8.0348	ANTXR1
ENSG00000117399	4.23743	4.77846	5.76254	3.62e-08	2.74e-07	8.363	CDC20
ENSG00000092470	2.74892	4.02805	5.75872	3.69e-08	2.78e-07	8.31809	WDR76
ENSG00000066379	1.88836	3.38575	5.75772	3.7e-08	2.8e-07	8.30565	POLR1H
ENSG00000023697	1.72802	5.34742	5.75496	3.75e-08	2.83e-07	8.13577	DERA
ENSG00000132661	2.30944	4.74101	5.75068	3.84e-08	2.89e-07	8.21513	NXT1
ENSG00000145425	2.39129	8.60578	5.75008	3.85e-08	2.9e-07	7.93001	RPS3A
ENSG00000139146	3.58823	4.3072	5.74917	3.86e-08	2.91e-07	8.29415	SINHCAF
ENSG00000174371	3.47154	2.76817	5.74602	3.93e-08	2.95e-07	8.31943	EXO1
ENSG00000129474	2.86157	3.30806	5.74336	3.98e-08	2.99e-07	8.27748	AJUBA
ENSG00000171241	2.68947	3.59351	5.73689	4.11e-08	3.08e-07	8.23004	SHCBP1
ENSG00000123975	3.56376	4.69977	5.72819	4.29e-08	3.21e-07	8.17741	CKS2
ENSG00000181826	1.36588	4.95493	5.72801	4.29e-08	3.21e-07	8.01063	RELL1
ENSG00000130958	1.71688	2.56264	5.71928	4.48e-08	3.34e-07	8.15057	SLC35D2
ENSG00000024526	3.6365	2.88529	5.71426	4.6e-08	3.42e-07	8.16942	DEPDC1
ENSG00000113658	1.15425	6.16415	5.70536	4.8e-08	3.56e-07	7.77936	SMAD5
ENSG00000136231	5.65723	2.98558	5.70362	4.85e-08	3.59e-07	8.16028	IGF2BP3
ENSG00000120334	1.81277	3.42828	5.70025	4.93e-08	3.65e-07	8.02478	CENPL
ENSG00000186063	1.19866	5.12368	5.69324	5.1e-08	3.77e-07	7.81218	AIDA
ENSG00000138785	1.12349	4.13795	5.69195	5.13e-08	3.79e-07	7.89184	INTS12
ENSG00000151239	1.44037	6.37127	5.68919	5.21e-08	3.84e-07	7.70623	TWF1
ENSG00000197894	1.11956	7.35874	5.6826	5.38e-08	3.96e-07	7.60578	ADH5
ENSG00000170892	1.26755	5.75182	5.68129	5.41e-08	3.99e-07	7.70349	TSEN34
ENSG00000136247	1.33404	5.68317	5.68065	5.43e-08	4e-07	7.71191	ZDHHC4
ENSG00000100504	2.99242	5.91685	5.67774	5.51e-08	4.05e-07	7.82611	PYGL
ENSG00000139618	2.5017	2.33691	5.67661	5.54e-08	4.07e-07	7.97866	BRCA2
ENSG00000155438	1.04795	5.16219	5.67561	5.57e-08	4.09e-07	7.71004	NIFK
ENSG00000115758	1.86632	7.63349	5.67435	5.6e-08	4.11e-07	7.58547	ODC1
ENSG00000130313	1.37484	5.71683	5.67398	5.61e-08	4.12e-07	7.67993	PGLS
ENSG00000139921	1.58931	6.14014	5.66628	5.83e-08	4.27e-07	7.62455	TMX1
ENSG00000127947	1.44918	6.64104	5.66541	5.85e-08	4.29e-07	7.57506	PTPN12
ENSG00000157227	3.50334	7.61637	5.66538	5.86e-08	4.29e-07	7.65198	MMP14
ENSG00000162889	1.24647	6.77231	5.66005	6.01e-08	4.39e-07	7.53033	MAPKAPK2
ENSG00000125753	1.66554	5.71982	5.65978	6.02e-08	4.4e-07	7.63721	VASP
ENSG00000121152	3.74561	3.81757	5.65881	6.05e-08	4.42e-07	7.8859	NCAPH
ENSG00000196981	1.54588	3.71199	5.64186	6.57e-08	4.77e-07	7.71472	WDR5B
ENSG00000197958	1.58392	8.71672	5.63949	6.65e-08	4.83e-07	7.36686	RPL12
ENSG00000164244	1.07365	5.5111	5.63907	6.67e-08	4.84e-07	7.50598	PRRC1
ENSG00000135862	2.63203	7.23149	5.63103	6.93e-08	5.01e-07	7.45006	LAMC1
ENSG00000146574	1.64394	3.87632	5.62392	7.18e-08	5.18e-07	7.62602	CCZ1B
ENSG00000112029	2.39215	3.87074	5.62358	7.19e-08	5.19e-07	7.66576	FBXO5
ENSG00000187243	2.44214	1.5182	5.62286	7.22e-08	5.2e-07	7.74349	MAGED4B
ENSG00000088325	3.60028	5.64923	5.61512	7.5e-08	5.39e-07	7.59097	TPX2
ENSG00000133131	1.64662	4.38554	5.61002	7.69e-08	5.52e-07	7.52197	MORC4
ENSG00000188610	2.14197	0.316301	5.60612	7.84e-08	5.61e-07	7.68667	FAM72B
ENSG00000275713	4.43031	-0.529497	5.59941	8.1e-08	5.79e-07	7.69026	H2BC9
ENSG00000206503	2.36268	9.76706	5.59633	8.22e-08	5.87e-07	7.15221	HLA-A
ENSG00000116962	3.18015	6.73108	5.59408	8.31e-08	5.93e-07	7.369	NID1
ENSG00000170779	2.56187	3.3785	5.59216	8.39e-08	5.98e-07	7.54855	CDCA4
ENSG00000006634	2.39437	4.20581	5.59104	8.44e-08	6.01e-07	7.49472	DBF4
ENSG00000198960	1.34836	4.34272	5.58798	8.56e-08	6.09e-07	7.39913	ARMCX6
ENSG00000081320	2.22415	4.95233	5.58411	8.73e-08	6.2e-07	7.40172	STK17B
ENSG00000049541	1.62419	5.81558	5.58213	8.81e-08	6.26e-07	7.25608	RFC2
ENSG00000198830	1.64976	7.99497	5.57884	8.96e-08	6.35e-07	7.10513	HMGN2
ENSG00000179241	1.82275	6.29125	5.5761	9.08e-08	6.43e-07	7.20065	LDLRAD3
ENSG00000165480	3.7434	3.08053	5.57445	9.15e-08	6.48e-07	7.50888	SKA3
ENSG00000136868	1.14095	5.89188	5.574	9.17e-08	6.49e-07	7.17188	SLC31A1
ENSG00000105372	1.91577	9.35081	5.5671	9.48e-08	6.7e-07	7.01317	RPS19
ENSG00000125319	1.97276	2.17036	5.56508	9.58e-08	6.76e-07	7.44511	HROB
ENSG00000133937	6.13151	0.764674	5.56055	9.79e-08	6.89e-07	7.50801	GSC
ENSG00000140030	3.76251	2.88794	5.5586	9.88e-08	6.95e-07	7.44033	GPR65
ENSG00000119686	2.32077	3.25859	5.55697	9.96e-08	7e-07	7.37931	FLVCR2
ENSG00000152240	2.20531	4.64168	5.55443	1.01e-07	7.08e-07	7.28313	HAUS1
ENSG00000078061	1.06467	5.97164	5.55199	1.02e-07	7.16e-07	7.05564	ARAF
ENSG00000088298	1.69352	5.27254	5.55053	1.03e-07	7.2e-07	7.16549	EDEM2
ENSG00000166997	1.73829	5.00933	5.54914	1.04e-07	7.25e-07	7.18854	CNPY4
ENSG00000215784	2.27856	-0.756026	5.5452	1.06e-07	7.38e-07	7.43301	FAM72D
ENSG00000141429	1.11459	6.51827	5.54136	1.08e-07	7.5e-07	6.97399	GALNT1
ENSG00000133136	2.33783	-1.5148	5.54136	1.08e-07	7.5e-07	7.42612	GNG5P2
ENSG00000143977	2.11526	5.8195	5.54092	1.08e-07	7.52e-07	7.107	SNRPG
ENSG00000079150	2.27771	3.32307	5.53652	1.1e-07	7.68e-07	7.27965	FKBP7
ENSG00000169504	1.79925	9.02384	5.53373	1.12e-07	7.77e-07	6.86129	CLIC4
ENSG00000161888	4.0319	3.79167	5.53018	1.14e-07	7.9e-07	7.29208	SPC24
ENSG00000181938	1.92078	3.65857	5.52854	1.14e-07	7.95e-07	7.2065	GINS3
ENSG00000121577	1.67977	1.45255	5.52682	1.15e-07	8.01e-07	7.27984	POPDC2
ENSG00000144554	2.62646	3.73915	5.51392	1.23e-07	8.49e-07	7.16934	FANCD2
ENSG00000145220	1.21598	3.59688	5.51195	1.24e-07	8.57e-07	7.09033	LYAR
ENSG00000147536	2.19989	2.33117	5.50839	1.26e-07	8.71e-07	7.18271	GINS4
ENSG00000171469	1.38961	5.24957	5.50819	1.26e-07	8.72e-07	6.94046	ZNF561
ENSG00000204264	2.63658	6.2177	5.50748	1.27e-07	8.74e-07	6.96046	PSMB8
ENSG00000254598	1.92698	-0.817245	5.50688	1.27e-07	8.76e-07	7.25048	CSNK2A3
ENSG00000105991	5.80854	0.185461	5.50444	1.29e-07	8.86e-07	7.24979	HOXA1
ENSG00000100479	2.58779	2.2588	5.50416	1.29e-07	8.87e-07	7.17588	POLE2
ENSG00000164105	1.43609	4.86707	5.50263	1.3e-07	8.93e-07	6.95624	SAP30
ENSG00000170961	3.86382	3.9432	5.50173	1.3e-07	8.97e-07	7.15116	HAS2
ENSG00000145050	1.62384	5.79799	5.50112	1.31e-07	8.99e-07	6.87596	MANF
ENSG00000134901	2.17455	3.22648	5.50095	1.31e-07	9e-07	7.11379	POGLUT2
ENSG00000140262	1.86994	7.80914	5.49917	1.32e-07	9.07e-07	6.74588	TCF12
ENSG00000182952	1.19605	6.32734	5.49341	1.36e-07	9.3e-07	6.7653	HMGN4
ENSG00000101294	1.17272	7.4775	5.48361	1.42e-07	9.74e-07	6.659	HM13
ENSG00000115282	1.15481	4.2907	5.48007	1.45e-07	9.89e-07	6.88035	TTC31
ENSG00000144791	2.0849	4.33199	5.47979	1.45e-07	9.9e-07	6.94718	LIMD1
ENSG00000153896	1.19843	3.4154	5.47659	1.47e-07	1.01e-06	6.93761	ZNF599
ENSG00000067955	1.18439	5.92235	5.47618	1.47e-07	1.01e-06	6.71158	CBFB
ENSG00000170266	1.38731	6.03816	5.47593	1.48e-07	1.01e-06	6.71803	GLB1
ENSG00000198918	2.35193	6.82251	5.47422	1.49e-07	1.02e-06	6.72221	RPL39
ENSG00000198856	2.01701	6.01537	5.46824	1.53e-07	1.04e-06	6.73859	OSTC
ENSG00000239887	2.87682	4.78414	5.46767	1.54e-07	1.05e-06	6.91076	C1orf226
ENSG00000152253	3.55503	3.02885	5.4621	1.58e-07	1.07e-06	6.98534	SPC25
ENSG00000101440	3.30258	-0.0567942	5.46195	1.58e-07	1.07e-06	7.05712	ASIP
ENSG00000198876	1.14506	5.931	5.45644	1.62e-07	1.1e-06	6.61686	DCAF12
ENSG00000085719	1.24937	7.02319	5.45531	1.63e-07	1.1e-06	6.55019	CPNE3
ENSG00000121005	3.22611	6.54248	5.45342	1.65e-07	1.11e-06	6.7304	CRISPLD1
ENSG00000106803	1.25657	6.06936	5.45304	1.65e-07	1.11e-06	6.59892	SEC61B
ENSG00000011143	1.04462	4.26961	5.4479	1.69e-07	1.14e-06	6.72304	MKS1
ENSG00000135046	3.82322	7.97792	5.44314	1.73e-07	1.16e-06	6.59936	ANXA1
ENSG00000181924	1.37954	5.73989	5.44232	1.74e-07	1.17e-06	6.58484	COA4
ENSG00000068697	1.45423	8.16525	5.44018	1.75e-07	1.18e-06	6.44027	LAPTM4A
ENSG00000065911	2.80072	5.3016	5.43659	1.78e-07	1.2e-06	6.72678	MTHFD2
ENSG00000156482	1.37182	7.58173	5.4346	1.8e-07	1.21e-06	6.43376	RPL30
ENSG00000269713	1.52496	3.66178	5.43149	1.83e-07	1.23e-06	6.7325	NBPF9
ENSG00000018699	1.00111	4.06411	5.42726	1.87e-07	1.25e-06	6.64366	TTC27
ENSG00000105640	2.09528	8.52727	5.41667	1.96e-07	1.31e-06	6.3402	RPL18A
ENSG00000153044	2.65079	3.64692	5.41665	1.96e-07	1.31e-06	6.72523	CENPH
ENSG00000181885	2.50622	0.226539	5.41512	1.98e-07	1.32e-06	6.81821	CLDN7
ENSG00000204852	1.53634	5.80261	5.41286	2e-07	1.33e-06	6.45658	TCTN1
ENSG00000175183	3.02848	6.7484	5.41179	2.01e-07	1.34e-06	6.4983	CSRP2
ENSG00000113368	3.27311	5.53253	5.41035	2.02e-07	1.34e-06	6.62157	LMNB1
ENSG00000165689	1.20136	5.51118	5.40425	2.08e-07	1.38e-06	6.41356	ENTR1
ENSG00000082153	1.04821	7.27592	5.3982	2.14e-07	1.42e-06	6.26444	BZW1
ENSG00000189050	1.51913	3.49899	5.39647	2.16e-07	1.43e-06	6.58305	RNFT1
ENSG00000213988	2.59532	1.1421	5.39224	2.21e-07	1.46e-06	6.68984	ZNF90
ENSG00000168890	1.38814	4.5039	5.39151	2.21e-07	1.46e-06	6.47154	TMEM150A
ENSG00000163535	2.15759	3.57286	5.38328	2.3e-07	1.51e-06	6.55265	SGO2
ENSG00000198064	2.84249	-0.23829	5.37403	2.41e-07	1.57e-06	6.6532	NPIPB13
ENSG00000091879	3.89534	5.26158	5.36993	2.45e-07	1.6e-06	6.48949	ANGPT2
ENSG00000168487	2.19013	5.75114	5.36908	2.46e-07	1.61e-06	6.32115	BMP1
ENSG00000149483	1.12004	4.57066	5.36907	2.46e-07	1.61e-06	6.3374	TMEM138
ENSG00000135211	1.45548	4.46881	5.3665	2.49e-07	1.63e-06	6.36693	TMEM60
ENSG00000198346	1.33711	2.43244	5.36579	2.5e-07	1.63e-06	6.49156	ZNF813
ENSG00000164713	1.47817	6.52364	5.36074	2.56e-07	1.67e-06	6.15402	BRI3
ENSG00000138792	3.29364	3.63696	5.35653	2.62e-07	1.7e-06	6.47635	ENPEP
ENSG00000106554	1.10381	6.08784	5.35345	2.65e-07	1.73e-06	6.12555	CHCHD3
ENSG00000115268	1.48684	8.57899	5.35263	2.67e-07	1.73e-06	6.0219	RPS15
ENSG00000124641	1.57024	4.66537	5.34986	2.7e-07	1.75e-06	6.28164	MED20
ENSG00000154640	1.639	5.57156	5.33857	2.85e-07	1.84e-06	6.14568	BTG3
ENSG00000156171	1.45096	5.33097	5.33731	2.87e-07	1.86e-06	6.14683	DRAM2
ENSG00000113719	1.11276	7.56814	5.33481	2.9e-07	1.88e-06	5.96283	ERGIC1
ENSG00000163157	2.20966	0.565908	5.32879	2.98e-07	1.93e-06	6.40882	TMOD4
ENSG00000115325	1.42845	4.579	5.32319	3.06e-07	1.97e-06	6.15531	DOK1
ENSG00000134802	2.4825	4.15658	5.32267	3.07e-07	1.98e-06	6.26105	SLC43A3
ENSG00000186625	1.09358	3.86777	5.32231	3.08e-07	1.98e-06	6.18604	KATNA1
ENSG00000106004	8.09186	2.22455	5.32059	3.1e-07	2e-06	6.42927	HOXA5
ENSG00000169223	1.25949	7.12071	5.32036	3.11e-07	2e-06	5.92194	LMAN2
ENSG00000153574	1.11741	3.9281	5.31793	3.14e-07	2.02e-06	6.16346	RPIA
ENSG00000115866	1.01846	6.80641	5.31682	3.16e-07	2.03e-06	5.91	DARS1
ENSG00000196924	2.30354	9.44396	5.31679	3.16e-07	2.03e-06	5.85447	FLNA
ENSG00000106628	1.19994	7.26464	5.30615	3.32e-07	2.13e-06	5.84736	POLD2
ENSG00000110700	1.53025	8.31833	5.30405	3.36e-07	2.15e-06	5.80891	RPS13
ENSG00000163785	1.16397	5.48893	5.30215	3.39e-07	2.16e-06	5.94357	RYK
ENSG00000236334	2.95083	-3.49987	5.29807	3.45e-07	2.2e-06	6.31915	PPIAL4G
ENSG00000026950	1.76025	5.38023	5.29302	3.53e-07	2.25e-06	5.97026	BTN3A1
ENSG00000115183	1.43062	6.10074	5.29185	3.55e-07	2.27e-06	5.86478	TANC1
ENSG00000055147	1.0405	4.80816	5.29124	3.56e-07	2.27e-06	5.94942	FAM114A2
ENSG00000171428	2.44651	1.42158	5.28556	3.66e-07	2.33e-06	6.19731	NAT1
ENSG00000168938	2.66164	3.70747	5.28097	3.74e-07	2.38e-06	6.10608	PPIC
ENSG00000100558	3.12952	1.46684	5.27893	3.78e-07	2.4e-06	6.18446	PLEK2
ENSG00000136492	3.09075	2.46746	5.27725	3.81e-07	2.42e-06	6.14784	BRIP1
ENSG00000180879	1.56655	7.30185	5.27379	3.87e-07	2.46e-06	5.71491	SSR4
ENSG00000138496	2.16639	6.22669	5.27169	3.91e-07	2.48e-06	5.82562	PARP9
ENSG00000111602	2.27586	5.28459	5.27064	3.93e-07	2.49e-06	5.92492	TIMELESS
ENSG00000121552	4.39482	1.4335	5.27016	3.94e-07	2.49e-06	6.18461	CSTA
ENSG00000112312	2.01912	4.79624	5.26743	3.99e-07	2.52e-06	5.93436	GMNN
ENSG00000011198	1.11556	5.24745	5.26613	4.01e-07	2.54e-06	5.79779	ABHD5
ENSG00000164587	1.69903	9.27307	5.26589	4.02e-07	2.54e-06	5.61038	RPS14
ENSG00000230667	1.71286	-1.25892	5.26337	4.06e-07	2.57e-06	6.1574	SETSIP
ENSG00000060688	1.2476	5.59199	5.26274	4.08e-07	2.57e-06	5.76217	SNRNP40
ENSG00000164749	2.99446	2.10749	5.26195	4.09e-07	2.58e-06	6.08658	HNF4G
ENSG00000168374	1.22639	7.89369	5.26156	4.1e-07	2.59e-06	5.61987	ARF4
ENSG00000169756	1.60846	6.15024	5.25968	4.14e-07	2.61e-06	5.72948	LIMS1
ENSG00000167900	3.00326	4.23316	5.25383	4.25e-07	2.67e-06	5.97259	TK1
ENSG00000127314	1.67275	6.0081	5.24902	4.35e-07	2.73e-06	5.69893	RAP1B
ENSG00000197056	1.13174	3.47232	5.24544	4.42e-07	2.77e-06	5.87169	ZMYM1
ENSG00000167397	1.83695	3.50214	5.24049	4.53e-07	2.84e-06	5.8929	VKORC1
ENSG00000166794	1.56854	6.77321	5.2399	4.54e-07	2.84e-06	5.59123	PPIB
ENSG00000126246	2.14869	0.64006	5.23015	4.75e-07	2.97e-06	5.96309	IGFLR1
ENSG00000147274	1.00974	7.63385	5.22513	4.86e-07	3.03e-06	5.45639	RBMX
ENSG00000129680	1.92189	3.63206	5.22457	4.88e-07	3.04e-06	5.81713	MAP7D3
ENSG00000158169	1.89171	3.8925	5.22268	4.92e-07	3.07e-06	5.79006	FANCC
ENSG00000172037	1.79765	7.83342	5.21271	5.15e-07	3.21e-06	5.42282	LAMB2
ENSG00000112118	1.56613	6.41466	5.21006	5.22e-07	3.25e-06	5.48066	MCM3
ENSG00000169813	1.02278	7.12939	5.20986	5.22e-07	3.25e-06	5.40816	HNRNPF
ENSG00000132109	2.11593	4.31498	5.20584	5.32e-07	3.3e-06	5.70121	TRIM21
ENSG00000186395	1.67392	5.34462	5.20561	5.33e-07	3.31e-06	5.57006	KRT10
ENSG00000166526	1.12029	5.56043	5.2043	5.36e-07	3.32e-06	5.48886	ZNF3
ENSG00000179218	1.29725	9.53266	5.20145	5.43e-07	3.37e-06	5.30257	CALR
ENSG00000139343	1.20141	5.25607	5.20104	5.44e-07	3.37e-06	5.51232	SNRPF
ENSG00000112773	2.87326	4.82756	5.20021	5.46e-07	3.38e-06	5.69052	TENT5A
ENSG00000128595	1.87031	8.15222	5.1999	5.47e-07	3.39e-06	5.3543	CALU
ENSG00000162493	3.90105	7.74255	5.19933	5.49e-07	3.39e-06	5.51541	PDPN
ENSG00000134825	1.40065	5.73624	5.19098	5.7e-07	3.52e-06	5.43876	TMEM258
ENSG00000114480	1.90969	5.71923	5.19019	5.73e-07	3.53e-06	5.48502	GBE1
ENSG00000122694	1.98655	6.41952	5.18724	5.8e-07	3.57e-06	5.40856	GLIPR2
ENSG00000164117	1.25498	4.7497	5.18364	5.9e-07	3.63e-06	5.49059	FBXO8
ENSG00000102158	1.54279	6.89902	5.17902	6.03e-07	3.7e-06	5.30651	MAGT1
ENSG00000064490	1.28336	5.23472	5.17817	6.06e-07	3.72e-06	5.41855	RFXANK
ENSG00000243364	2.22017	1.80276	5.1778	6.07e-07	3.72e-06	5.7006	EFNA4
ENSG00000206053	1.3512	5.76248	5.17715	6.08e-07	3.73e-06	5.36755	JPT2
ENSG00000177697	2.19406	7.43927	5.17352	6.19e-07	3.79e-06	5.28737	CD151
ENSG00000184304	1.58633	4.95165	5.16758	6.36e-07	3.89e-06	5.43017	PRKD1
ENSG00000169230	1.30901	4.94571	5.16682	6.38e-07	3.91e-06	5.40154	PRELID1
ENSG00000142856	1.65021	4.03812	5.1616	6.54e-07	3.99e-06	5.49216	ITGB3BP
ENSG00000168461	1.48007	8.64094	5.15953	6.6e-07	4.03e-06	5.14196	RAB31
ENSG00000135404	1.95514	9.83941	5.15779	6.66e-07	4.06e-06	5.11361	CD63
ENSG00000163191	2.9878	7.0134	5.15472	6.75e-07	4.11e-06	5.29993	S100A11
ENSG00000168994	1.75284	5.78961	5.15077	6.88e-07	4.18e-06	5.28434	PXDC1
ENSG00000162695	1.12927	4.88579	5.14132	7.18e-07	4.35e-06	5.27498	SLC30A7
ENSG00000128513	1.25988	5.42687	5.14086	7.2e-07	4.36e-06	5.22995	POT1
ENSG00000176971	1.89849	6.45057	5.14025	7.22e-07	4.37e-06	5.19052	FIBIN
ENSG00000137869	4.25236	1.5816	5.13612	7.36e-07	4.45e-06	5.58341	CYP19A1
ENSG00000167785	1.35143	5.19753	5.13605	7.36e-07	4.45e-06	5.24059	ZNF558
ENSG00000071564	1.77382	6.55851	5.13513	7.39e-07	4.47e-06	5.14821	TCF3
ENSG00000120519	1.03713	3.22228	5.13258	7.48e-07	4.52e-06	5.37928	SLC10A7
ENSG00000234745	2.36171	9.86639	5.13243	7.49e-07	4.52e-06	5.00946	HLA-B
ENSG00000174851	1.17558	6.16717	5.13155	7.52e-07	4.54e-06	5.11948	YIF1A
ENSG00000105948	1.83338	3.81106	5.13062	7.55e-07	4.55e-06	5.38234	TTC26
ENSG00000185624	1.36759	8.45021	5.1296	7.58e-07	4.57e-06	5.01062	P4HB
ENSG00000087245	3.46002	6.7432	5.12921	7.6e-07	4.58e-06	5.26233	MMP2
ENSG00000087088	1.38229	5.97877	5.12724	7.67e-07	4.62e-06	5.13014	BAX
ENSG00000133740	1.62967	3.8914	5.12401	7.78e-07	4.68e-06	5.33328	E2F5
ENSG00000166484	1.26435	5.12787	5.12129	7.88e-07	4.73e-06	5.1729	MAPK7
ENSG00000141696	1.62541	5.30522	5.11907	7.96e-07	4.78e-06	5.1822	P3H4
ENSG00000106268	1.62596	4.67856	5.11799	8e-07	4.8e-06	5.24051	NUDT1
ENSG00000111665	2.36225	3.42354	5.1162	8.07e-07	4.84e-06	5.37065	CDCA3
ENSG00000178202	2.20349	5.40082	5.11451	8.13e-07	4.87e-06	5.20785	POGLUT3
ENSG00000163002	1.29345	4.02101	5.10309	8.57e-07	5.12e-06	5.20629	NUP35
ENSG00000276043	4.05398	4.93259	5.09737	8.8e-07	5.24e-06	5.29142	UHRF1
ENSG00000197275	1.7402	1.26245	5.09102	9.06e-07	5.39e-06	5.32127	RAD54B
ENSG00000144034	1.08076	4.36018	5.08963	9.12e-07	5.42e-06	5.09591	TPRKB
ENSG00000143815	1.31673	5.65524	5.08709	9.23e-07	5.48e-06	4.97369	LBR
ENSG00000123609	2.38731	4.05798	5.08464	9.33e-07	5.54e-06	5.19767	NMI
ENSG00000131153	2.925	3.98247	5.08236	9.43e-07	5.59e-06	5.2204	GINS2
ENSG00000108784	1.25835	5.27352	5.07818	9.61e-07	5.69e-06	4.96654	NAGLU
ENSG00000087077	2.02551	6.63219	5.07288	9.85e-07	5.82e-06	4.88551	TRIP6
ENSG00000166797	1.52088	5.40782	5.06961	1e-06	5.9e-06	4.94192	CIAO2A
ENSG00000170876	1.03005	6.38314	5.06916	1e-06	5.9e-06	4.81875	TMEM43
ENSG00000020633	2.51104	2.57508	5.06622	1.02e-06	5.98e-06	5.19441	RUNX3
ENSG00000088035	1.61061	4.2507	5.06251	1.03e-06	6.07e-06	5.03266	ALG6
ENSG00000137509	1.78836	7.88303	5.05389	1.07e-06	6.3e-06	4.71124	PRCP
ENSG00000120708	4.48553	7.398	5.05113	1.09e-06	6.38e-06	4.94965	TGFBI
ENSG00000035499	3.09089	2.68058	5.04663	1.11e-06	6.51e-06	5.12302	DEPDC1B
ENSG00000106144	1.5859	5.53384	5.04628	1.11e-06	6.51e-06	4.8309	CASP2
ENSG00000140451	2.91786	2.34432	5.0451	1.12e-06	6.55e-06	5.12153	PIF1
ENSG00000106028	1.16679	6.38654	5.04425	1.12e-06	6.57e-06	4.71741	SSBP1
ENSG00000177352	1.00551	4.60901	5.04108	1.14e-06	6.66e-06	4.8488	CCDC71
ENSG00000196757	1.37152	3.34746	5.04024	1.14e-06	6.68e-06	4.98595	ZNF700
ENSG00000030582	1.56847	8.02398	5.0398	1.15e-06	6.69e-06	4.6343	GRN
ENSG00000104408	1.28969	7.5454	5.03655	1.16e-06	6.79e-06	4.62892	EIF3E
ENSG00000111348	2.01301	7.04859	5.0361	1.17e-06	6.8e-06	4.69141	ARHGDIB
ENSG00000118707	2.14994	4.33766	5.03497	1.17e-06	6.83e-06	4.94539	TGIF2
ENSG00000160783	1.27179	4.0918	5.03408	1.18e-06	6.86e-06	4.89463	PMF1
ENSG00000276380	2.31801	-2.92133	5.03107	1.19e-06	6.94e-06	5.18237	UBE2NL
ENSG00000113657	1.70524	9.41454	5.02848	1.21e-06	7.02e-06	4.54378	DPYSL3
ENSG00000140455	1.26367	4.03668	5.0265	1.22e-06	7.08e-06	4.86483	USP3
ENSG00000121966	2.73476	5.95679	5.02516	1.22e-06	7.11e-06	4.81228	CXCR4
ENSG00000177674	1.81418	5.53677	5.02426	1.23e-06	7.14e-06	4.75699	AGTRAP
ENSG00000198721	1.34506	5.45901	5.01928	1.26e-06	7.29e-06	4.69784	ECI2
ENSG00000110077	4.08193	6.08808	5.01859	1.26e-06	7.31e-06	4.88183	MS4A6A
ENSG00000168995	3.30486	1.49428	5.01748	1.27e-06	7.34e-06	5.0391	SIGLEC7
ENSG00000244509	3.12963	5.0449	5.01677	1.27e-06	7.37e-06	4.88264	APOBEC3C
ENSG00000214274	2.43667	1.25558	5.01552	1.28e-06	7.4e-06	5.01196	ANG
ENSG00000104774	1.78833	5.80733	5.0152	1.28e-06	7.41e-06	4.68778	MAN2B1
ENSG00000129696	1.07563	3.44687	5.01361	1.29e-06	7.46e-06	4.84315	TTI2
ENSG00000275395	4.07448	8.29665	5.01347	1.29e-06	7.46e-06	4.65107	FCGBP
ENSG00000283632	3.7618	1.32414	5.01256	1.3e-06	7.49e-06	5.03996	EXOC3L2
ENSG00000108298	1.13637	9.4909	5.01047	1.31e-06	7.56e-06	4.45005	RPL19
ENSG00000183684	1.08645	6.01111	5.01006	1.31e-06	7.57e-06	4.58737	ALYREF
ENSG00000181481	1.94605	4.31716	5.00838	1.32e-06	7.62e-06	4.81749	RNF135
ENSG00000060138	2.06283	6.46383	5.00776	1.33e-06	7.64e-06	4.61742	YBX3
ENSG00000166788	1.12047	3.83511	5.0075	1.33e-06	7.65e-06	4.78756	SAAL1
ENSG00000101888	1.89578	4.52278	5.00607	1.34e-06	7.69e-06	4.78651	NXT2
ENSG00000111481	1.00711	7.43049	5.00354	1.35e-06	7.78e-06	4.47735	COPZ1
ENSG00000173207	2.16627	4.26335	5.00304	1.35e-06	7.79e-06	4.8132	CKS1B
ENSG00000005471	2.0502	1.94864	5.00178	1.36e-06	7.83e-06	4.92116	ABCB4
ENSG00000105287	1.46562	5.10523	5.00022	1.37e-06	7.88e-06	4.66207	PRKD2
ENSG00000177954	1.4926	8.78719	5.00017	1.37e-06	7.89e-06	4.43146	RPS27
ENSG00000171863	1.79226	8.80522	4.99565	1.4e-06	8.03e-06	4.42018	RPS7
ENSG00000231989	2.06119	-2.39779	4.99106	1.43e-06	8.19e-06	5.00651	PPP1R2B
ENSG00000117543	1.22984	4.84093	4.9843	1.47e-06	8.43e-06	4.5989	DPH5
ENSG00000229453	4.22223	1.3893	4.98419	1.48e-06	8.43e-06	4.93307	SPINK8
ENSG00000176890	2.56818	3.37647	4.98324	1.48e-06	8.46e-06	4.80206	TYMS
ENSG00000166508	1.8888	7.26112	4.98305	1.48e-06	8.47e-06	4.4364	MCM7
ENSG00000182612	1.85449	1.20177	4.97715	1.52e-06	8.68e-06	4.83207	TSPAN10
ENSG00000049449	1.66953	5.58373	4.97696	1.52e-06	8.68e-06	4.53349	RCN1
ENSG00000123353	1.54995	3.14132	4.96422	1.62e-06	9.17e-06	4.68142	ORMDL2
ENSG00000141349	1.10248	6.92837	4.96256	1.63e-06	9.23e-06	4.32479	G6PC3
ENSG00000088882	3.96499	5.86264	4.96064	1.64e-06	9.3e-06	4.63966	CPXM1
ENSG00000078081	2.77277	0.540982	4.9606	1.64e-06	9.3e-06	4.8113	LAMP3
ENSG00000168411	1.40709	4.87977	4.95974	1.65e-06	9.33e-06	4.50364	RFWD3
ENSG00000112299	3.56456	0.188795	4.95849	1.66e-06	9.38e-06	4.84274	VNN1
ENSG00000183856	3.15406	3.93062	4.955	1.68e-06	9.51e-06	4.68097	IQGAP3
ENSG00000075420	2.1087	5.51194	4.94546	1.76e-06	9.91e-06	4.44799	FNDC3B
ENSG00000186470	2.63069	5.8271	4.93947	1.81e-06	1.02e-05	4.44169	BTN3A2
ENSG00000013810	2.81525	5.36727	4.93933	1.81e-06	1.02e-05	4.49974	TACC3
ENSG00000185338	3.27645	1.79455	4.93721	1.82e-06	1.03e-05	4.68449	SOCS1
ENSG00000213694	2.50088	6.18189	4.93573	1.84e-06	1.03e-05	4.37449	S1PR3
ENSG00000181458	3.55151	4.49764	4.93369	1.85e-06	1.04e-05	4.58063	TMEM45A
ENSG00000146833	1.52308	5.68672	4.93366	1.85e-06	1.04e-05	4.31966	TRIM4
ENSG00000249751	2.6148	0.253309	4.93148	1.87e-06	1.05e-05	4.69278	ECSCR
ENSG00000006327	3.83184	5.91956	4.93143	1.87e-06	1.05e-05	4.49804	TNFRSF12A
ENSG00000119326	1.71074	4.96433	4.93107	1.88e-06	1.05e-05	4.40314	CTNNAL1
ENSG00000204392	1.73064	5.73777	4.92958	1.89e-06	1.06e-05	4.3173	LSM2
ENSG00000214706	1.16281	4.94669	4.92931	1.89e-06	1.06e-05	4.34073	IFRD2
ENSG00000105438	1.18659	7.41761	4.92771	1.9e-06	1.07e-05	4.15466	KDELR1
ENSG00000213625	1.0623	6.64419	4.92657	1.91e-06	1.07e-05	4.18179	LEPROT
ENSG00000188015	3.57136	1.75944	4.92492	1.93e-06	1.08e-05	4.64172	S100A3
ENSG00000167081	1.78824	5.15463	4.92405	1.94e-06	1.08e-05	4.35866	PBX3
ENSG00000106397	1.73529	6.92549	4.92002	1.97e-06	1.1e-05	4.17442	PLOD3
ENSG00000111145	1.87275	5.46337	4.91881	1.98e-06	1.11e-05	4.31476	ELK3
ENSG00000198951	1.47765	5.6642	4.91473	2.02e-06	1.13e-05	4.23591	NAGA
ENSG00000117650	3.26134	3.13269	4.91358	2.03e-06	1.13e-05	4.54106	NEK2
ENSG00000114738	1.40688	5.72048	4.90893	2.07e-06	1.15e-05	4.19894	MAPKAPK3
ENSG00000121578	1.1273	4.65753	4.90647	2.09e-06	1.17e-05	4.27045	B4GALT4
ENSG00000215817	2.14072	-0.464552	4.90603	2.1e-06	1.17e-05	4.59562	ZC3H11B
ENSG00000106330	1.18518	5.05946	4.90488	2.11e-06	1.17e-05	4.22649	MOSPD3
ENSG00000177600	1.30446	8.86335	4.9019	2.14e-06	1.19e-05	3.99668	RPLP2
ENSG00000136122	1.53308	1.71954	4.90072	2.15e-06	1.19e-05	4.47824	BORA
ENSG00000137135	2.39208	1.4785	4.89813	2.17e-06	1.21e-05	4.50089	ARHGEF39
ENSG00000125691	1.18449	8.68442	4.89573	2.2e-06	1.22e-05	3.97194	RPL23
ENSG00000139083	1.31694	5.13158	4.89476	2.21e-06	1.22e-05	4.18828	ETV6
ENSG00000103852	1.15341	4.32331	4.89205	2.23e-06	1.24e-05	4.24473	TTC23
ENSG00000076003	1.48039	5.87464	4.89177	2.24e-06	1.24e-05	4.11758	MCM6
ENSG00000154721	1.50724	7.07772	4.89138	2.24e-06	1.24e-05	4.02931	JAM2
ENSG00000162894	2.56562	1.46481	4.88847	2.27e-06	1.26e-05	4.46603	FCMR
ENSG00000113810	2.29085	4.83449	4.88771	2.28e-06	1.26e-05	4.27963	SMC4
ENSG00000186185	3.93806	3.82805	4.88545	2.3e-06	1.27e-05	4.41786	KIF18B
ENSG00000122026	1.62401	8.35002	4.88432	2.31e-06	1.28e-05	3.94704	RPL21
ENSG00000102007	3.76286	5.38571	4.88017	2.36e-06	1.3e-05	4.31171	PLP2
ENSG00000004864	1.15437	5.13412	4.87986	2.36e-06	1.3e-05	4.10527	SLC25A13
ENSG00000253250	2.34998	0.922756	4.87804	2.38e-06	1.31e-05	4.43219	C8orf88
ENSG00000049192	2.47811	2.45967	4.87767	2.38e-06	1.31e-05	4.38524	ADAMTS6
ENSG00000135486	1.01956	9.1005	4.87704	2.39e-06	1.32e-05	3.87649	HNRNPA1
ENSG00000163297	2.40581	4.65709	4.87103	2.45e-06	1.35e-05	4.23272	ANTXR2
ENSG00000198429	1.56763	2.18928	4.86816	2.49e-06	1.36e-05	4.32197	ZNF69
ENSG00000182628	1.05808	6.19661	4.86774	2.49e-06	1.37e-05	3.95579	SKA2
ENSG00000143621	1.07276	7.81547	4.86451	2.53e-06	1.39e-05	3.86213	ILF2
ENSG00000105559	3.11564	6.02643	4.86256	2.55e-06	1.4e-05	4.13625	PLEKHA4
ENSG00000143870	1.41337	7.22369	4.86246	2.55e-06	1.4e-05	3.89252	PDIA6
ENSG00000134028	7.28063	0.997694	4.8623	2.55e-06	1.4e-05	4.47861	ADAMDEC1
ENSG00000270231	1.93709	3.00277	4.85897	2.59e-06	1.42e-05	4.2591	NBPF8
ENSG00000161800	1.76355	5.5536	4.8574	2.61e-06	1.43e-05	4.0289	RACGAP1
ENSG00000018408	2.49638	7.07333	4.85645	2.62e-06	1.43e-05	3.94536	WWTR1
ENSG00000163808	3.04728	3.77348	4.85581	2.63e-06	1.44e-05	4.25977	KIF15
ENSG00000184635	1.90356	2.97632	4.85485	2.64e-06	1.44e-05	4.2416	ZNF93
ENSG00000132507	1.0442	7.94391	4.85145	2.68e-06	1.46e-05	3.80071	EIF5A
ENSG00000167775	1.4649	6.04975	4.8508	2.69e-06	1.46e-05	3.92498	CD320
ENSG00000273983	4.70585	-1.81364	4.85027	2.69e-06	1.47e-05	4.42875	H3C8
ENSG00000116815	2.60751	4.0443	4.84963	2.7e-06	1.47e-05	4.19727	CD58
ENSG00000228474	1.50039	6.28832	4.84892	2.71e-06	1.48e-05	3.90031	OST4
ENSG00000105939	1.46557	5.75671	4.84332	2.78e-06	1.51e-05	3.91925	ZC3HAV1
ENSG00000137575	1.04737	8.00076	4.84107	2.8e-06	1.52e-05	3.7544	SDCBP
ENSG00000148303	1.40879	9.69242	4.83636	2.86e-06	1.55e-05	3.69716	RPL7A
ENSG00000149273	1.611	9.50393	4.83612	2.87e-06	1.55e-05	3.70505	RPS3
ENSG00000164294	4.4055	3.90747	4.83428	2.89e-06	1.57e-05	4.21512	GPX8
ENSG00000185475	1.39501	4.55907	4.83345	2.9e-06	1.57e-05	3.99641	TMEM179B
ENSG00000243244	3.04295	4.02864	4.83188	2.92e-06	1.58e-05	4.14549	STON1
ENSG00000137818	1.40412	9.61249	4.83105	2.93e-06	1.59e-05	3.67617	RPLP1
ENSG00000144843	1.77544	3.67479	4.82868	2.96e-06	1.6e-05	4.08038	ADPRH
ENSG00000142541	1.57425	10.0985	4.82714	2.98e-06	1.61e-05	3.65256	RPL13A
ENSG00000083845	1.93588	9.22215	4.82521	3.01e-06	1.62e-05	3.67472	RPS5
ENSG00000134057	2.68945	5.43477	4.82439	3.02e-06	1.63e-05	3.99336	CCNB1
ENSG00000204287	2.80634	9.41264	4.82273	3.04e-06	1.64e-05	3.68576	HLA-DRA
ENSG00000177721	2.85945	2.35203	4.82096	3.07e-06	1.65e-05	4.16207	ANXA2R
ENSG00000136938	1.11385	6.84757	4.82088	3.07e-06	1.65e-05	3.71925	ANP32B
ENSG00000197448	1.35596	6.94453	4.82047	3.07e-06	1.65e-05	3.7252	GSTK1
ENSG00000101003	2.38948	4.51759	4.81498	3.15e-06	1.69e-05	4.00443	GINS1
ENSG00000162627	1.5878	4.85691	4.81494	3.15e-06	1.69e-05	3.90658	SNX7
ENSG00000108479	1.67081	4.87122	4.81196	3.19e-06	1.71e-05	3.8996	GALK1
ENSG00000235750	3.1686	5.38955	4.81142	3.2e-06	1.72e-05	3.97914	KIAA0040
ENSG00000116670	1.68244	6.14704	4.81032	3.21e-06	1.72e-05	3.76172	MAD2L2
ENSG00000101052	1.20789	5.69178	4.80959	3.22e-06	1.73e-05	3.75911	IFT52
ENSG00000176142	1.30717	4.41221	4.79918	3.38e-06	1.8e-05	3.85656	TMEM39A
ENSG00000149548	1.74146	1.86442	4.79693	3.41e-06	1.82e-05	4.04127	CCDC15
ENSG00000167272	1.28239	4.98932	4.79662	3.41e-06	1.82e-05	3.78303	POP5
ENSG00000038945	3.55373	6.00551	4.79541	3.43e-06	1.83e-05	3.89395	MSR1
ENSG00000196954	2.76915	4.60525	4.79505	3.44e-06	1.83e-05	3.94091	CASP4
ENSG00000130208	3.70665	6.00896	4.78962	3.52e-06	1.87e-05	3.88063	APOC1
ENSG00000101608	1.93547	6.3211	4.78631	3.57e-06	1.9e-05	3.66659	MYL12A
ENSG00000176105	1.20126	5.81768	4.78447	3.6e-06	1.91e-05	3.64008	YES1
ENSG00000198001	1.35214	4.60101	4.78129	3.65e-06	1.94e-05	3.76562	IRAK4
ENSG00000120370	1.15703	3.99123	4.7796	3.68e-06	1.95e-05	3.8014	GORAB
ENSG00000270276	3.27611	-2.8812	4.77912	3.69e-06	1.95e-05	4.13995	H4C15
ENSG00000151665	1.17014	3.45015	4.77894	3.69e-06	1.96e-05	3.84598	PIGF
ENSG00000102174	2.19014	2.73906	4.77241	3.8e-06	2.01e-05	3.92007	PHEX
ENSG00000083444	1.66366	7.60563	4.77091	3.82e-06	2.02e-05	3.49594	PLOD1
ENSG00000168002	1.3121	6.8392	4.76737	3.88e-06	2.05e-05	3.50366	POLR2G
ENSG00000182481	1.1586	6.98381	4.76209	3.98e-06	2.1e-05	3.46581	KPNA2
ENSG00000126756	1.55555	5.12142	4.75816	4.04e-06	2.13e-05	3.63518	UXT
ENSG00000197763	1.21544	2.8465	4.75501	4.1e-06	2.15e-05	3.79142	TXNRD3
ENSG00000167543	1.45411	5.20077	4.75454	4.11e-06	2.16e-05	3.59966	TP53I13
ENSG00000003436	3.84111	4.80641	4.75153	4.16e-06	2.19e-05	3.80864	TFPI
ENSG00000164649	2.9227	4.7734	4.75017	4.19e-06	2.2e-05	3.74904	CDCA7L
ENSG00000115107	3.67292	6.0985	4.74602	4.27e-06	2.23e-05	3.68601	STEAP3
ENSG00000123080	3.13313	6.33093	4.74457	4.29e-06	2.25e-05	3.60825	CDKN2C
ENSG00000042493	2.25306	6.90011	4.74134	4.35e-06	2.28e-05	3.45286	CAPG
ENSG00000155368	1.98895	8.92577	4.74096	4.36e-06	2.28e-05	3.32883	DBI
ENSG00000156509	3.13696	-0.0223069	4.74054	4.37e-06	2.28e-05	3.92555	FBXO43
ENSG00000163918	1.52321	4.56296	4.73714	4.44e-06	2.32e-05	3.60186	RFC4
ENSG00000124562	1.12721	6.37967	4.7366	4.45e-06	2.32e-05	3.39174	SNRPC
ENSG00000105193	1.61868	9.02149	4.73634	4.45e-06	2.32e-05	3.29537	RPS16
ENSG00000164305	1.46617	5.85084	4.73593	4.46e-06	2.33e-05	3.45611	CASP3
ENSG00000175857	3.12785	1.87862	4.73161	4.54e-06	2.37e-05	3.81292	GAPT
ENSG00000101384	2.29746	6.65534	4.7299	4.58e-06	2.38e-05	3.42982	JAG1
ENSG00000119333	1.65152	6.06593	4.72957	4.58e-06	2.39e-05	3.42621	DYNC2I2
ENSG00000247595	1.2076	0.322737	4.7293	4.59e-06	2.39e-05	3.79524	SPTY2D1OS
ENSG00000198522	1.17309	5.59573	4.72694	4.64e-06	2.41e-05	3.41741	GPN1
ENSG00000067182	1.73902	7.28963	4.72621	4.65e-06	2.42e-05	3.32783	TNFRSF1A
ENSG00000166851	2.99041	4.32989	4.72617	4.65e-06	2.42e-05	3.68289	PLK1
ENSG00000179627	2.37947	3.14194	4.72571	4.66e-06	2.42e-05	3.71511	ZBTB42
ENSG00000091436	1.20278	5.3803	4.72215	4.74e-06	2.46e-05	3.41996	MAP3K20
ENSG00000123473	1.89781	3.43712	4.72142	4.75e-06	2.46e-05	3.65433	STIL
ENSG00000164306	1.17228	3.43657	4.71797	4.82e-06	2.5e-05	3.59187	PRIMPOL
ENSG00000179921	2.25457	-0.681428	4.71795	4.82e-06	2.5e-05	3.82633	GPBAR1
ENSG00000228716	1.74675	4.93101	4.7159	4.87e-06	2.52e-05	3.49546	DHFR
ENSG00000158092	1.06273	4.75333	4.71582	4.87e-06	2.52e-05	3.44613	NCK1
ENSG00000119655	2.17494	7.04694	4.71337	4.92e-06	2.55e-05	3.31799	NPC2
ENSG00000102699	1.33008	5.66948	4.71194	4.95e-06	2.56e-05	3.35874	PARP4
ENSG00000142937	1.52817	9.43729	4.7101	4.99e-06	2.58e-05	3.1717	RPS8
ENSG00000084093	1.23587	4.67824	4.70485	5.11e-06	2.64e-05	3.4247	REST
ENSG00000125810	2.91606	5.97131	4.70478	5.11e-06	2.64e-05	3.45999	CD93
ENSG00000133874	2.40152	4.00108	4.70313	5.14e-06	2.65e-05	3.5727	RNF122
ENSG00000167695	1.52473	5.10648	4.70074	5.2e-06	2.68e-05	3.39241	TLCD3A
ENSG00000134686	1.06931	8.03461	4.69976	5.22e-06	2.69e-05	3.15651	PHC2
ENSG00000135269	2.04265	3.08565	4.69926	5.23e-06	2.69e-05	3.59299	TES
ENSG00000163840	1.96355	5.70033	4.69764	5.27e-06	2.71e-05	3.35968	DTX3L
ENSG00000138160	2.58333	4.04807	4.6969	5.29e-06	2.72e-05	3.55541	KIF11
ENSG00000105612	1.27603	5.95529	4.69601	5.31e-06	2.73e-05	3.26425	DNASE2
ENSG00000100060	1.98252	4.49167	4.69561	5.32e-06	2.73e-05	3.47545	MFNG
ENSG00000197646	3.49112	2.32648	4.69553	5.32e-06	2.73e-05	3.66087	PDCD1LG2
ENSG00000092607	3.30072	3.1369	4.69497	5.33e-06	2.74e-05	3.62557	TBX15
ENSG00000259207	3.25523	2.78112	4.69368	5.36e-06	2.75e-05	3.63129	ITGB3
ENSG00000196550	1.79002	-0.272343	4.69048	5.44e-06	2.79e-05	3.67683	FAM72A
ENSG00000161638	2.72701	6.15167	4.68742	5.51e-06	2.82e-05	3.34955	ITGA5
ENSG00000106799	1.2943	6.32676	4.68552	5.55e-06	2.84e-05	3.19232	TGFBR1
ENSG00000185222	1.28491	5.95083	4.68532	5.56e-06	2.85e-05	3.2203	TCEAL9
ENSG00000069493	1.61982	2.49697	4.68342	5.61e-06	2.87e-05	3.53644	CLEC2D
ENSG00000139734	2.01472	2.56212	4.67909	5.71e-06	2.92e-05	3.53429	DIAPH3
ENSG00000129675	1.47874	7.12908	4.67713	5.76e-06	2.94e-05	3.11785	ARHGEF6
ENSG00000048342	1.1591	4.9055	4.67256	5.88e-06	2.99e-05	3.26045	CC2D2A
ENSG00000214787	3.49896	-0.123222	4.67187	5.89e-06	3e-05	3.66183	MS4A4E
ENSG00000124570	1.23114	7.25857	4.67023	5.94e-06	3.02e-05	3.07083	SERPINB6
ENSG00000031691	1.50344	3.8004	4.67009	5.94e-06	3.02e-05	3.39023	CENPQ
ENSG00000164920	4.47017	0.290927	4.66944	5.96e-06	3.03e-05	3.66901	OSR2
ENSG00000107020	1.5364	4.23821	4.66857	5.98e-06	3.04e-05	3.34914	PLGRKT
ENSG00000170142	1.09997	5.55644	4.66777	6e-06	3.05e-05	3.16669	UBE2E1
ENSG00000196787	2.70821	0.713177	4.66407	6.1e-06	3.1e-05	3.56463	H2AC11
ENSG00000142227	3.31836	6.47657	4.66365	6.11e-06	3.1e-05	3.27707	EMP3
ENSG00000152977	2.59278	5.5613	4.66144	6.16e-06	3.13e-05	3.29165	ZIC1
ENSG00000038210	1.2835	3.95364	4.66084	6.18e-06	3.14e-05	3.3206	PI4K2B
ENSG00000188305	2.26032	0.974377	4.65912	6.23e-06	3.16e-05	3.51807	PEAK3
ENSG00000106484	3.29015	7.16352	4.65894	6.23e-06	3.16e-05	3.18192	MEST
ENSG00000118655	1.049	4.25907	4.65815	6.25e-06	3.17e-05	3.25726	DCLRE1B
ENSG00000065320	2.41855	6.41215	4.65653	6.3e-06	3.19e-05	3.15911	NTN1
ENSG00000182117	1.49387	5.98223	4.65019	6.47e-06	3.27e-05	3.0906	NOP10
ENSG00000172354	1.00944	8.46223	4.64749	6.55e-06	3.31e-05	2.92383	GNB2
ENSG00000265972	1.63543	8.10152	4.64707	6.56e-06	3.31e-05	2.95493	TXNIP
ENSG00000120802	1.42046	6.53246	4.64266	6.69e-06	3.37e-05	3.00863	TMPO
ENSG00000151876	1.60994	3.9168	4.64111	6.73e-06	3.39e-05	3.26987	FBXO4
ENSG00000162430	1.58521	7.7049	4.64102	6.73e-06	3.39e-05	2.94462	SELENON
ENSG00000143570	1.3651	-0.065415	4.6378	6.83e-06	3.44e-05	3.43803	SLC39A1
ENSG00000103187	1.3583	7.90251	4.6341	6.94e-06	3.49e-05	2.89877	COTL1
ENSG00000134531	2.673	7.93661	4.63375	6.95e-06	3.49e-05	2.95741	EMP1
ENSG00000126391	1.04068	5.61911	4.63043	7.05e-06	3.54e-05	3.00054	FRMD8
ENSG00000147689	2.96879	-3.15131	4.62753	7.14e-06	3.58e-05	3.5346	FAM83A
ENSG00000231500	1.78426	9.96002	4.62534	7.2e-06	3.61e-05	2.8127	RPS18
ENSG00000142534	1.52993	9.90149	4.62516	7.21e-06	3.61e-05	2.80784	RPS11
ENSG00000197956	2.40868	8.75874	4.62416	7.24e-06	3.63e-05	2.86384	S100A6
ENSG00000125995	1.8522	6.18543	4.62384	7.25e-06	3.63e-05	2.99471	ROMO1
ENSG00000185527	2.17479	-0.379691	4.6235	7.26e-06	3.63e-05	3.42567	PDE6G
ENSG00000230797	1.62578	0.0951729	4.62202	7.31e-06	3.66e-05	3.37692	YY2
ENSG00000115541	1.31433	4.91951	4.6187	7.41e-06	3.7e-05	3.05262	HSPE1
ENSG00000051620	1.49192	5.04957	4.61672	7.48e-06	3.73e-05	3.04907	HEBP2
ENSG00000124098	1.03406	6.28467	4.61223	7.62e-06	3.8e-05	2.87483	FAM210B
ENSG00000143851	2.48264	2.59822	4.60936	7.72e-06	3.84e-05	3.26672	PTPN7
ENSG00000111801	1.85142	5.04405	4.60622	7.82e-06	3.89e-05	3.0445	BTN3A3
ENSG00000144713	1.38992	9.43268	4.60409	7.89e-06	3.92e-05	2.72864	RPL32
ENSG00000185664	2.38022	-0.185128	4.58935	8.41e-06	4.16e-05	3.28807	PMEL
ENSG00000156802	1.78445	4.96781	4.58659	8.51e-06	4.21e-05	2.96457	ATAD2
ENSG00000038427	1.74459	7.7275	4.57855	8.8e-06	4.34e-05	2.69377	VCAN
ENSG00000196754	2.66514	1.65634	4.57785	8.83e-06	4.35e-05	3.17809	S100A2
ENSG00000087266	1.25316	6.60372	4.5762	8.89e-06	4.38e-05	2.72016	SH3BP2
ENSG00000118961	1.00793	4.63458	4.57542	8.92e-06	4.39e-05	2.87416	LDAH
ENSG00000049540	2.55223	7.11064	4.5722	9.05e-06	4.45e-05	2.75842	ELN
ENSG00000049860	1.53215	6.45286	4.57128	9.08e-06	4.46e-05	2.72958	HEXB
ENSG00000167460	1.47242	8.52221	4.56946	9.15e-06	4.5e-05	2.61462	TPM4
ENSG00000171425	1.3367	4.10049	4.56928	9.16e-06	4.5e-05	2.93858	ZNF581
ENSG00000118855	1.24405	6.26267	4.56475	9.34e-06	4.58e-05	2.69612	MFSD1
ENSG00000164543	2.04094	6.26301	4.56392	9.37e-06	4.6e-05	2.75949	STK17A
ENSG00000171227	2.70506	2.82665	4.56316	9.4e-06	4.61e-05	3.08	TMEM37
ENSG00000129925	1.21905	5.9167	4.56278	9.42e-06	4.62e-05	2.71328	PGAP6
ENSG00000076248	1.00925	5.72115	4.56108	9.49e-06	4.65e-05	2.7062	UNG
ENSG00000205129	2.58176	1.90332	4.56071	9.5e-06	4.65e-05	3.09844	C4orf47
ENSG00000106560	2.31481	3.66734	4.55945	9.55e-06	4.67e-05	3.00229	GIMAP2
ENSG00000122406	1.4003	9.35569	4.5587	9.58e-06	4.69e-05	2.5448	RPL5
ENSG00000101844	1.06614	3.79121	4.55488	9.74e-06	4.76e-05	2.88443	ATG4A
ENSG00000184898	1.26841	3.84526	4.5545	9.75e-06	4.77e-05	2.89528	RBM43
ENSG00000188001	2.3024	0.410572	4.54858	1e-05	4.88e-05	3.09444	TPRG1
ENSG00000109743	2.17857	2.17571	4.54332	1.02e-05	4.98e-05	3.00591	BST1
ENSG00000233927	1.21529	7.78738	4.54309	1.02e-05	4.98e-05	2.52496	RPS28
ENSG00000198242	1.11062	6.94099	4.54299	1.02e-05	4.98e-05	2.55815	RPL23A
ENSG00000203812	3.9571	-2.53346	4.54176	1.03e-05	5.01e-05	3.19936	H2AC18
ENSG00000161921	1.84962	6.44816	4.53962	1.04e-05	5.05e-05	2.62517	CXCL16
ENSG00000075131	1.12009	3.29962	4.53787	1.05e-05	5.08e-05	2.86125	TIPIN
ENSG00000167930	1.05353	6.74572	4.5375	1.05e-05	5.09e-05	2.54228	FAM234A
ENSG00000158714	3.8597	1.06641	4.5351	1.06e-05	5.14e-05	3.07895	SLAMF8
ENSG00000011028	2.63023	7.29031	4.5335	1.07e-05	5.17e-05	2.59191	MRC2
ENSG00000159556	3.5822	-0.430949	4.53129	1.08e-05	5.21e-05	3.11258	ISL2
ENSG00000173535	2.7649	0.0771652	4.53011	1.08e-05	5.23e-05	3.05649	TNFRSF10C
ENSG00000183386	1.40913	5.15569	4.5271	1.1e-05	5.3e-05	2.66297	FHL3
ENSG00000137710	1.17474	7.91931	4.52658	1.1e-05	5.31e-05	2.45091	RDX
ENSG00000127922	1.07977	6.38249	4.52639	1.1e-05	5.31e-05	2.52107	SEM1
ENSG00000197451	1.03209	6.7152	4.52172	1.12e-05	5.41e-05	2.47923	HNRNPAB
ENSG00000153250	1.74553	5.39287	4.52147	1.12e-05	5.42e-05	2.6507	RBMS1
ENSG00000065485	2.27127	3.70725	4.51742	1.14e-05	5.5e-05	2.82808	PDIA5
ENSG00000188321	1.03157	4.23466	4.51519	1.15e-05	5.55e-05	2.67544	ZNF559
ENSG00000144579	1.05405	6.70787	4.51512	1.15e-05	5.55e-05	2.45394	CTDSP1
ENSG00000165071	3.15386	2.03752	4.5106	1.18e-05	5.64e-05	2.91182	TMEM71
ENSG00000270629	1.78052	2.56335	4.51051	1.18e-05	5.65e-05	2.83922	NBPF14
ENSG00000180061	3.5175	-0.39229	4.50731	1.19e-05	5.72e-05	3.01629	TMEM150B
ENSG00000173281	2.34089	4.39939	4.50415	1.21e-05	5.79e-05	2.72936	PPP1R3B
ENSG00000114450	1.28226	6.03393	4.50271	1.21e-05	5.82e-05	2.46517	GNB4
ENSG00000159840	1.78677	8.08356	4.50194	1.22e-05	5.84e-05	2.36811	ZYX
ENSG00000130309	1.42978	6.78766	4.49862	1.24e-05	5.91e-05	2.40412	COLGALT1
ENSG00000156587	1.28969	7.09558	4.49819	1.24e-05	5.92e-05	2.3774	UBE2L6
ENSG00000128709	7.65312	1.3592	4.49708	1.24e-05	5.95e-05	3.02533	HOXD9
ENSG00000006468	2.11096	7.40793	4.49496	1.26e-05	6e-05	2.39178	ETV1
ENSG00000051128	1.2391	4.49746	4.48987	1.28e-05	6.12e-05	2.56577	HOMER3
ENSG00000134291	1.80926	6.53269	4.48976	1.28e-05	6.12e-05	2.41436	TMEM106C
ENSG00000092841	1.51507	9.05327	4.48975	1.28e-05	6.12e-05	2.27599	MYL6
ENSG00000154016	1.8275	-0.126158	4.48825	1.29e-05	6.15e-05	2.85859	GRAP
ENSG00000198805	1.55621	4.90255	4.4882	1.29e-05	6.16e-05	2.5499	PNP
ENSG00000143252	1.0269	6.32993	4.48605	1.3e-05	6.21e-05	2.35853	SDHC
ENSG00000149418	3.49478	3.86697	4.48435	1.31e-05	6.25e-05	2.75169	ST14
ENSG00000155363	1.43966	5.38963	4.48114	1.33e-05	6.33e-05	2.45463	MOV10
ENSG00000167842	1.03178	4.98848	4.47969	1.34e-05	6.36e-05	2.44974	MIS12
ENSG00000221838	1.07479	4.84563	4.47851	1.35e-05	6.39e-05	2.46557	AP4M1
ENSG00000163565	2.06418	6.65125	4.47723	1.35e-05	6.42e-05	2.37272	IFI16
ENSG00000165895	1.4551	4.44712	4.47653	1.36e-05	6.44e-05	2.54151	ARHGAP42
ENSG00000105672	1.87322	0.195865	4.47522	1.36e-05	6.47e-05	2.79517	ETV2
ENSG00000172340	1.11332	5.63561	4.47426	1.37e-05	6.49e-05	2.37167	SUCLG2
ENSG00000086666	1.25368	6.37101	4.4742	1.37e-05	6.49e-05	2.32275	ZFAND6
ENSG00000117091	3.38352	1.19539	4.47229	1.38e-05	6.54e-05	2.804	CD48
ENSG00000109705	5.67377	-0.420784	4.472	1.38e-05	6.55e-05	2.92757	NKX3-2
ENSG00000019582	2.20918	10.7477	4.46224	1.44e-05	6.79e-05	2.14048	CD74
ENSG00000176842	5.12765	0.604775	4.46112	1.45e-05	6.83e-05	2.85161	IRX5
ENSG00000182185	1.10458	2.13633	4.4596	1.46e-05	6.86e-05	2.62495	RAD51B
ENSG00000074219	2.9821	4.24944	4.45939	1.46e-05	6.87e-05	2.60409	TEAD2
ENSG00000145246	1.35285	4.60366	4.45818	1.47e-05	6.9e-05	2.4402	ATP10D
ENSG00000149743	1.12325	4.72132	4.45777	1.47e-05	6.91e-05	2.40146	TRPT1
ENSG00000140525	2.27688	4.72231	4.45569	1.48e-05	6.96e-05	2.50467	FANCI
ENSG00000140511	2.08548	2.93627	4.45501	1.48e-05	6.98e-05	2.61469	HAPLN3
ENSG00000132481	1.83708	6.62537	4.45471	1.49e-05	6.99e-05	2.26631	TRIM47
ENSG00000171421	1.30094	4.82749	4.45304	1.5e-05	7.03e-05	2.39086	MRPL36
ENSG00000214063	1.4352	4.9795	4.4523	1.5e-05	7.05e-05	2.38645	TSPAN4
ENSG00000105997	7.0145	1.0456	4.44924	1.52e-05	7.14e-05	2.83789	HOXA3
ENSG00000106305	1.01166	4.21638	4.44752	1.53e-05	7.19e-05	2.4044	AIMP2
ENSG00000172062	1.02944	2.70102	4.44583	1.54e-05	7.23e-05	2.53057	SMN1
ENSG00000135406	2.97146	1.18651	4.44388	1.56e-05	7.28e-05	2.67306	PRPH
ENSG00000100644	1.49379	7.96186	4.44252	1.56e-05	7.32e-05	2.12289	HIF1A
ENSG00000138600	1.14355	6.00022	4.44019	1.58e-05	7.38e-05	2.20639	SPPL2A
ENSG00000105856	1.07851	5.32816	4.44018	1.58e-05	7.38e-05	2.26073	HBP1
ENSG00000231389	2.48864	8.05003	4.43926	1.59e-05	7.4e-05	2.15138	HLA-DPA1
ENSG00000184216	1.00528	7.21486	4.43916	1.59e-05	7.41e-05	2.12153	IRAK1
ENSG00000204525	1.9979	9.53164	4.43789	1.59e-05	7.44e-05	2.06736	HLA-C
ENSG00000144476	1.82479	5.69405	4.43693	1.6e-05	7.47e-05	2.28651	ACKR3
ENSG00000188523	4.96392	0.792155	4.4347	1.62e-05	7.53e-05	2.73954	CFAP77
ENSG00000150779	1.63647	5.8	4.43343	1.62e-05	7.57e-05	2.24182	TIMM8B
ENSG00000138778	2.48727	3.11799	4.43228	1.63e-05	7.6e-05	2.53387	CENPE
ENSG00000070950	1.37501	4.20324	4.43219	1.63e-05	7.6e-05	2.38112	RAD18
ENSG00000141753	2.25635	6.81458	4.43213	1.63e-05	7.6e-05	2.19688	IGFBP4
ENSG00000161929	2.49332	2.31471	4.43035	1.65e-05	7.65e-05	2.5628	SCIMP
ENSG00000158869	2.69715	6.02047	4.42934	1.65e-05	7.68e-05	2.31161	FCER1G
ENSG00000168679	2.87329	4.49749	4.42897	1.66e-05	7.69e-05	2.46144	SLC16A4
ENSG00000157510	2.74653	4.53184	4.42781	1.66e-05	7.72e-05	2.44523	AFAP1L1
ENSG00000117385	1.70197	5.17733	4.42686	1.67e-05	7.75e-05	2.29047	P3H1
ENSG00000139974	1.38022	3.3641	4.42457	1.69e-05	7.82e-05	2.42398	SLC38A6
ENSG00000125457	1.06639	4.90138	4.42313	1.7e-05	7.86e-05	2.23631	MIF4GD
ENSG00000169902	1.60312	6.54242	4.41925	1.72e-05	7.98e-05	2.11455	TPST1
ENSG00000196230	1.11817	9.37266	4.41753	1.74e-05	8.03e-05	1.96892	TUBB
ENSG00000131732	1.06047	4.17646	4.4172	1.74e-05	8.04e-05	2.29438	ZCCHC9
ENSG00000128050	1.24109	7.55618	4.41339	1.77e-05	8.15e-05	2.01368	PAICS
ENSG00000240065	2.5716	5.43392	4.41222	1.78e-05	8.19e-05	2.29266	PSMB9
ENSG00000106211	1.76065	8.12217	4.41088	1.78e-05	8.23e-05	2.00061	HSPB1
ENSG00000111199	2.40892	0.656428	4.40882	1.8e-05	8.29e-05	2.53681	TRPV4
ENSG00000175879	7.03815	0.754816	4.40843	1.8e-05	8.3e-05	2.68598	HOXD8
ENSG00000174428	1.24973	3.46242	4.40659	1.82e-05	8.35e-05	2.33286	GTF2IRD2B
ENSG00000100097	2.11767	8.53604	4.40595	1.82e-05	8.37e-05	1.97839	LGALS1
ENSG00000143553	1.24348	6.01794	4.40375	1.84e-05	8.44e-05	2.06786	SNAPIN
ENSG00000010292	1.19667	6.22055	4.40327	1.84e-05	8.46e-05	2.04521	NCAPD2
ENSG00000272196	3.61287	-2.55455	4.40304	1.84e-05	8.46e-05	2.66589	H2AC19
ENSG00000184445	1.84016	4.29206	4.40023	1.87e-05	8.55e-05	2.28594	KNTC1
ENSG00000155465	2.328	4.8321	4.39591	1.9e-05	8.7e-05	2.2638	SLC7A7
ENSG00000117500	1.00861	6.71793	4.39573	1.9e-05	8.7e-05	1.97324	TMED5
ENSG00000143384	1.02738	8.24901	4.39037	1.94e-05	8.89e-05	1.88903	MCL1
ENSG00000198715	1.53015	4.90882	4.39032	1.94e-05	8.89e-05	2.15789	GLMP
ENSG00000111684	1.22954	3.41485	4.38788	1.96e-05	8.97e-05	2.26252	LPCAT3
ENSG00000130332	1.48918	5.8952	4.38738	1.97e-05	8.99e-05	2.03537	LSM7
ENSG00000204397	3.14853	2.67187	4.38599	1.98e-05	9.03e-05	2.39934	CARD16
ENSG00000213523	1.05537	5.84519	4.38578	1.98e-05	9.03e-05	1.99665	SRA1
ENSG00000104081	2.14621	3.36466	4.38529	1.99e-05	9.05e-05	2.31832	BMF
ENSG00000129562	1.13909	7.19522	4.38527	1.99e-05	9.05e-05	1.91407	DAD1
ENSG00000188313	2.11888	5.80896	4.38494	1.99e-05	9.06e-05	2.09821	PLSCR1
ENSG00000165512	1.04942	4.71655	4.38431	1.99e-05	9.08e-05	2.1029	ZNF22
ENSG00000205542	1.50575	11.2188	4.3836	2e-05	9.1e-05	1.8082	TMSB4X
ENSG00000002549	1.27803	7.31961	4.38297	2e-05	9.12e-05	1.9052	LAP3
ENSG00000197757	5.76722	0.55757	4.38288	2e-05	9.13e-05	2.57044	HOXC6
ENSG00000198755	1.28594	8.6907	4.37843	2.04e-05	9.28e-05	1.8359	RPL10A
ENSG00000185262	1.40151	6.11999	4.37605	2.06e-05	9.37e-05	1.96127	UBALD2
ENSG00000179021	1.00658	5.08205	4.37577	2.06e-05	9.38e-05	2.02548	C3orf38
ENSG00000162645	2.87163	5.85862	4.37553	2.07e-05	9.38e-05	2.13551	GBP2
ENSG00000106006	5.31824	-1.24426	4.37477	2.07e-05	9.41e-05	2.56005	HOXA6
ENSG00000185686	5.57861	-0.613147	4.37412	2.08e-05	9.43e-05	2.55619	PRAME
ENSG00000071243	1.07869	4.58161	4.37337	2.09e-05	9.45e-05	2.07846	ING3
ENSG00000012048	1.57123	4.08685	4.3702	2.11e-05	9.57e-05	2.16179	BRCA1
ENSG00000223865	2.31968	7.24039	4.36768	2.13e-05	9.66e-05	1.91019	HLA-DPB1
ENSG00000188493	1.05683	4.40918	4.36576	2.15e-05	9.73e-05	2.06317	C19orf54
ENSG00000278828	2.82575	0.335819	4.36547	2.15e-05	9.74e-05	2.40257	H3C10
ENSG00000071539	2.03972	3.55757	4.36212	2.18e-05	9.86e-05	2.20857	TRIP13
ENSG00000015568	1.79298	-2.5688	4.35881	2.21e-05	9.98e-05	2.45878	RGPD5
ENSG00000165029	1.90309	6.71343	4.35826	2.22e-05	0.0001	1.88271	ABCA1
ENSG00000256269	1.16782	4.85571	4.35779	2.22e-05	0.000100181	1.99535	HMBS
ENSG00000112039	1.32373	3.39453	4.3575	2.23e-05	0.000100284	2.15257	FANCE
ENSG00000162777	2.49544	2.88219	4.35726	2.23e-05	0.000100369	2.25324	DENND2D
ENSG00000179051	1.10112	6.68109	4.3563	2.24e-05	0.000100731	1.82461	RCC2
ENSG00000119403	1.64854	6.32687	4.35627	2.24e-05	0.000100731	1.88531	PHF19
ENSG00000204257	2.38807	5.95532	4.34687	2.33e-05	0.00010448	1.96157	HLA-DMA
ENSG00000122952	2.18891	4.18894	4.34566	2.34e-05	0.000104952	2.10853	ZWINT
ENSG00000091732	1.18646	4.89174	4.34394	2.35e-05	0.000105633	1.94031	ZC3HC1
ENSG00000106991	1.58687	6.60271	4.33948	2.4e-05	0.000107322	1.79474	ENG
ENSG00000160917	1.02414	5.88457	4.33802	2.41e-05	0.000107935	1.80244	CPSF4
ENSG00000243716	2.06942	2.84943	4.33727	2.42e-05	0.000108237	2.15506	NPIPB5
ENSG00000139832	2.13142	4.22538	4.3367	2.43e-05	0.000108457	2.06755	RAB20
ENSG00000163064	7.60344	1.91909	4.33565	2.44e-05	0.000108856	2.4002	EN1
ENSG00000175938	1.18781	3.04939	4.33517	2.44e-05	0.000109037	2.08307	ORAI3
ENSG00000106066	2.99178	5.82518	4.33492	2.44e-05	0.000109135	1.99136	CPVL
ENSG00000163482	1.38381	5.41158	4.33477	2.44e-05	0.000109183	1.86737	STK36
ENSG00000189376	1.24667	1.96869	4.33286	2.46e-05	0.000109995	2.14581	C8orf76
ENSG00000205208	1.25241	3.61638	4.32891	2.5e-05	0.000111652	2.0175	C4orf46
ENSG00000105677	1.13028	6.24674	4.32615	2.53e-05	0.000112785	1.73664	TMEM147
ENSG00000198056	1.44312	2.55636	4.326	2.53e-05	0.000112837	2.09535	PRIM1
ENSG00000180855	1.08125	2.29888	4.32412	2.55e-05	0.000113624	2.08347	ZNF443
ENSG00000260027	6.755	1.52367	4.31821	2.62e-05	0.00011607	2.32514	HOXB7
ENSG00000180871	3.069	0.650144	4.31357	2.67e-05	0.000118081	2.19833	CXCR2
ENSG00000157326	1.46096	2.87961	4.31213	2.68e-05	0.000118705	2.0235	DHRS4
ENSG00000184500	2.75043	5.79764	4.31164	2.69e-05	0.000118911	1.8806	PROS1
ENSG00000143947	1.22847	8.88935	4.31114	2.69e-05	0.000119114	1.56437	RPS27A
ENSG00000037241	1.19867	4.74561	4.31109	2.69e-05	0.000119124	1.8312	RPL26L1
ENSG00000198034	1.29834	9.64903	4.30553	2.76e-05	0.00012162	1.5253	RPS4X
ENSG00000141179	1.20314	3.87073	4.30543	2.76e-05	0.000121652	1.90197	PCTP
ENSG00000105281	2.18006	4.57016	4.30289	2.79e-05	0.000122791	1.91094	SLC1A5
ENSG00000138449	2.40232	6.1002	4.30085	2.81e-05	0.000123648	1.76919	SLC40A1
ENSG00000197256	1.71755	6.24889	4.29962	2.82e-05	0.000124217	1.67916	KANK2
ENSG00000181449	1.79429	8.17523	4.2962	2.86e-05	0.000125825	1.54878	SOX2
ENSG00000137752	2.65565	4.40699	4.29493	2.88e-05	0.000126362	1.92982	CASP1
ENSG00000150093	1.53719	7.2472	4.2949	2.88e-05	0.000126362	1.57606	ITGB1
ENSG00000136997	2.18293	5.11082	4.29462	2.88e-05	0.000126487	1.8283	MYC
ENSG00000087237	2.15632	1.51066	4.29177	2.92e-05	0.000127887	2.04261	CETP
ENSG00000136048	2.01801	4.17241	4.29061	2.93e-05	0.000128418	1.88433	DRAM1
ENSG00000157150	3.94408	5.83188	4.28922	2.95e-05	0.000129092	1.89334	TIMP4
ENSG00000106638	1.00074	5.9397	4.28665	2.98e-05	0.000130184	1.59639	TBL2
ENSG00000204444	1.5133	1.81732	4.28574	2.99e-05	0.000130615	1.98338	APOM
ENSG00000075234	1.35518	4.96978	4.28487	3e-05	0.000131043	1.71851	TTC38
ENSG00000030110	1.11018	4.12804	4.28305	3.02e-05	0.000131856	1.78002	BAK1
ENSG00000115232	2.79882	3.47713	4.28064	3.05e-05	0.000133135	1.94298	ITGA4
ENSG00000105355	1.52586	6.38235	4.27717	3.09e-05	0.00013487	1.56269	PLIN3
ENSG00000102265	3.09251	8.34771	4.27424	3.13e-05	0.0001363	1.51947	TIMP1
ENSG00000196584	2.15888	2.46971	4.2731	3.15e-05	0.00013685	1.93187	XRCC2
ENSG00000125835	1.35502	6.48279	4.27161	3.16e-05	0.000137556	1.52307	SNRPB
ENSG00000168528	3.37805	3.60075	4.27	3.19e-05	0.000138378	1.92155	SERINC2
ENSG00000069011	7.19493	1.58528	4.26979	3.19e-05	0.000138478	2.15222	PITX1
ENSG00000039560	1.66154	4.96288	4.26799	3.21e-05	0.000139374	1.68513	RAI14
ENSG00000166523	4.01137	1.0136	4.26701	3.22e-05	0.000139842	2.05067	CLEC4E
ENSG00000119969	2.18887	3.08794	4.267	3.22e-05	0.000139842	1.87831	HELLS
ENSG00000158473	2.48477	0.965253	4.26678	3.23e-05	0.000139885	1.97898	CD1D
ENSG00000164683	1.54831	6.90761	4.26521	3.25e-05	0.000140695	1.48233	HEY1
ENSG00000128710	8.11639	1.48336	4.2642	3.26e-05	0.000141254	2.14698	HOXD10
ENSG00000090776	1.44011	5.1127	4.26302	3.28e-05	0.000141827	1.62775	EFNB1
ENSG00000186451	2.64738	-1.70765	4.25819	3.34e-05	0.000144458	2.07628	SPATA12
ENSG00000163879	2.082	5.79439	4.25679	3.36e-05	0.000145089	1.59545	DNALI1
ENSG00000164889	1.47256	6.272	4.25563	3.38e-05	0.000145684	1.48402	SLC4A2
ENSG00000133048	4.85049	10.7171	4.25529	3.38e-05	0.000145842	1.40869	CHI3L1
ENSG00000183072	7.84901	1.53111	4.25529	3.38e-05	0.000145842	2.11224	NKX2-5
ENSG00000138780	1.06125	4.01322	4.25495	3.39e-05	0.000146018	1.67776	GSTCD
ENSG00000251493	2.87318	2.07934	4.25311	3.41e-05	0.000147071	1.89851	FOXD1
ENSG00000084207	1.14713	7.95517	4.25198	3.43e-05	0.000147676	1.36214	GSTP1
ENSG00000015413	5.58226	2.10519	4.24996	3.46e-05	0.000148761	2.00434	DPEP1
ENSG00000117228	3.11335	6.10625	4.24919	3.47e-05	0.000149181	1.64264	GBP1
ENSG00000089692	2.21317	0.547842	4.24819	3.48e-05	0.000149762	1.91502	LAG3
ENSG00000213741	1.58403	7.95841	4.24249	3.56e-05	0.000153027	1.34203	RPS29
ENSG00000120656	1.0395	4.62845	4.24122	3.58e-05	0.000153725	1.55578	TAF12
ENSG00000182545	2.99547	-3.16957	4.23913	3.61e-05	0.000154917	2.05348	RNASE10
ENSG00000102359	4.51008	4.84344	4.23754	3.63e-05	0.000155868	1.79059	SRPX2
ENSG00000253293	7.27993	1.31633	4.2361	3.65e-05	0.00015666	2.03585	HOXA10
ENSG00000174547	1.21232	5.16577	4.23486	3.67e-05	0.000157362	1.49093	MRPL11
ENSG00000277150	2.36037	-2.32517	4.23368	3.69e-05	0.000158037	1.99773	F8A3
ENSG00000159147	1.18178	4.06799	4.2304	3.74e-05	0.000159998	1.58985	DONSON
ENSG00000160124	1.04126	3.41033	4.22842	3.77e-05	0.000161143	1.63211	CCDC58
ENSG00000159128	1.1277	6.04976	4.22679	3.79e-05	0.000162061	1.36732	IFNGR2
ENSG00000176974	1.14873	4.55296	4.22673	3.8e-05	0.000162074	1.52001	SHMT1
ENSG00000126778	3.64127	2.39841	4.22475	3.83e-05	0.000163256	1.80641	SIX1
ENSG00000159055	1.06503	3.47262	4.2231	3.85e-05	0.000164269	1.60755	MIS18A
ENSG00000163132	1.6801	4.24639	4.22288	3.85e-05	0.000164392	1.59107	MSX1
ENSG00000101000	2.25445	3.11183	4.22249	3.86e-05	0.000164627	1.71285	PROCR
ENSG00000134242	2.40082	0.652325	4.21728	3.94e-05	0.000167824	1.80203	PTPN22
ENSG00000172086	1.1001	5.3461	4.21534	3.97e-05	0.000168966	1.38308	KRCC1
ENSG00000168394	2.05461	6.38595	4.21526	3.97e-05	0.000168996	1.37039	TAP1
ENSG00000204611	1.07127	3.54467	4.21287	4.01e-05	0.000170525	1.56289	ZNF616
ENSG00000172123	2.12663	1.84167	4.20762	4.1e-05	0.000173761	1.70969	SLFN12
ENSG00000153485	1.02792	3.33058	4.20631	4.12e-05	0.000174552	1.55387	TMEM251
ENSG00000094804	2.11968	3.67726	4.20368	4.16e-05	0.000176275	1.59618	CDC6
ENSG00000114346	1.56713	4.85498	4.20325	4.17e-05	0.000176553	1.44329	ECT2
ENSG00000271425	1.63928	1.39291	4.20221	4.19e-05	0.000177268	1.68845	NBPF10
ENSG00000122483	1.52995	1.71197	4.20145	4.2e-05	0.000177783	1.66793	CCDC18
ENSG00000175567	1.99445	5.93702	4.19845	4.25e-05	0.000179733	1.34758	UCP2
ENSG00000183010	1.58945	4.67049	4.19599	4.29e-05	0.000181378	1.43709	PYCR1
ENSG00000196466	1.00834	2.04016	4.19591	4.3e-05	0.000181409	1.60518	ZNF799
ENSG00000164045	2.36841	3.15988	4.19499	4.31e-05	0.000182024	1.61022	CDC25A
ENSG00000168615	1.65689	7.50603	4.19472	4.32e-05	0.000182196	1.18299	ADAM9
ENSG00000114779	1.27154	4.76713	4.19389	4.33e-05	0.000182721	1.38563	ABHD14B
ENSG00000155254	1.8393	4.72817	4.1938	4.33e-05	0.000182761	1.44956	MARVELD1
ENSG00000159189	2.228	8.30547	4.19331	4.34e-05	0.000183066	1.16536	C1QC
ENSG00000176624	1.0659	5.90479	4.19081	4.38e-05	0.000184835	1.23496	MEX3C
ENSG00000213949	2.06686	5.1145	4.18742	4.44e-05	0.000187115	1.4073	ITGA1
ENSG00000101928	1.00711	3.79743	4.18616	4.47e-05	0.000187925	1.43395	MOSPD1
ENSG00000117724	3.17976	5.26002	4.18331	4.52e-05	0.000189915	1.47659	CENPF
ENSG00000162738	1.66398	6.27732	4.18211	4.54e-05	0.000190746	1.21901	VANGL2
ENSG00000162618	1.91269	4.51803	4.18064	4.57e-05	0.000191763	1.42614	ADGRL4
ENSG00000135097	1.60559	5.28204	4.17764	4.62e-05	0.000193912	1.30009	MSI1
ENSG00000100300	1.79595	6.0172	4.17555	4.66e-05	0.00019542	1.23127	TSPO
ENSG00000133112	1.50207	9.86744	4.17503	4.67e-05	0.000195769	1.02221	TPT1
ENSG00000137563	1.56098	5.34191	4.1749	4.67e-05	0.000195819	1.28034	GGH
ENSG00000173369	2.33526	8.54726	4.17479	4.67e-05	0.000195873	1.08845	C1QB
ENSG00000174564	1.50639	-0.106987	4.17373	4.69e-05	0.000196592	1.63424	IL20RB
ENSG00000139289	1.80492	7.40599	4.17176	4.73e-05	0.000198088	1.10898	PHLDA1
ENSG00000188643	2.13427	7.67769	4.16947	4.78e-05	0.000199762	1.10248	S100A16
ENSG00000185803	1.06705	5.39079	4.16591	4.84e-05	0.000202307	1.18813	SLC52A2
ENSG00000175538	2.12679	2.80141	4.16399	4.88e-05	0.000203801	1.50243	KCNE3
ENSG00000106009	1.07538	6.45769	4.1622	4.92e-05	0.000205174	1.08753	BRAT1
ENSG00000196653	1.18991	3.68989	4.16048	4.95e-05	0.00020649	1.36106	ZNF502
ENSG00000103966	1.50354	5.01822	4.15548	5.05e-05	0.00021032	1.23624	EHD4
ENSG00000122642	1.64983	7.22318	4.15416	5.08e-05	0.000211276	1.04424	FKBP9
ENSG00000256235	2.8208	5.99688	4.15275	5.1e-05	0.000212373	1.25889	SMIM3
ENSG00000109861	2.32176	6.30527	4.15117	5.14e-05	0.000213587	1.1641	CTSC
ENSG00000162873	3.21503	6.77638	4.15064	5.15e-05	0.000214013	1.20609	KLHDC8A
ENSG00000163694	2.58487	3.67155	4.14999	5.16e-05	0.00021453	1.42336	RBM47
ENSG00000121068	2.29029	4.74188	4.14698	5.22e-05	0.00021693	1.3114	TBX2
ENSG00000240344	1.14122	4.65135	4.14161	5.34e-05	0.000221418	1.18812	PPIL3
ENSG00000197712	1.66442	5.08999	4.13991	5.37e-05	0.000222794	1.1854	FAM114A1
ENSG00000106003	2.39439	6.52604	4.13797	5.41e-05	0.000224422	1.09704	LFNG
ENSG00000171960	1.04319	4.25406	4.13551	5.47e-05	0.000226493	1.19895	PPIH
ENSG00000168040	1.13378	2.01851	4.13515	5.47e-05	0.000226758	1.38484	FADD
ENSG00000187140	5.14065	-0.463037	4.13241	5.53e-05	0.000229069	1.64949	FOXD3
ENSG00000187474	3.53788	3.31611	4.12942	5.6e-05	0.000231473	1.41085	FPR3
ENSG00000127533	3.00399	0.00985184	4.12927	5.6e-05	0.000231547	1.53742	F2RL3
ENSG00000170891	3.23429	3.70346	4.12726	5.65e-05	0.000233264	1.37302	CYTL1
ENSG00000197696	3.24464	5.97426	4.12626	5.67e-05	0.000234125	1.2023	NMB
ENSG00000100106	1.10374	5.64004	4.1247	5.71e-05	0.000235336	1.01104	TRIOBP
ENSG00000129235	1.42043	5.203	4.12458	5.71e-05	0.000235417	1.09065	TXNDC17
ENSG00000254535	2.24476	0.313104	4.12389	5.72e-05	0.000235928	1.46243	PABPC4L
ENSG00000110079	3.60744	4.47074	4.12063	5.8e-05	0.000238689	1.32564	MS4A4A
ENSG00000105928	1.24659	6.11313	4.1198	5.82e-05	0.000239437	0.964597	GSDME
ENSG00000005469	1.6178	5.40658	4.11749	5.87e-05	0.000241469	1.06175	CROT
ENSG00000127564	2.4794	3.26484	4.11673	5.89e-05	0.000242122	1.31646	PKMYT1
ENSG00000263956	1.04722	3.26561	4.11397	5.95e-05	0.000244578	1.2117	NBPF11
ENSG00000182899	1.24235	8.34504	4.11214	6e-05	0.000246111	0.819472	RPL35A
ENSG00000239672	1.52003	5.40444	4.10985	6.05e-05	0.000248137	1.02439	NME1
ENSG00000240583	3.52178	9.04162	4.1098	6.05e-05	0.000248144	0.874623	AQP1
ENSG00000174807	2.97455	5.01661	4.10839	6.09e-05	0.000249355	1.19954	CD248
ENSG00000158201	1.13567	4.37424	4.10694	6.12e-05	0.000250717	1.08726	ABHD3
ENSG00000117122	3.91869	1.70592	4.10524	6.16e-05	0.000252298	1.40499	MFAP2
ENSG00000175445	3.08151	6.78853	4.10175	6.25e-05	0.000255615	1.00512	LPL
ENSG00000155659	3.20182	6.9607	4.09923	6.31e-05	0.000258059	0.990284	VSIG4
ENSG00000167526	1.06099	9.46285	4.09558	6.4e-05	0.000261469	0.722045	RPL13
ENSG00000125885	1.48945	2.64707	4.09327	6.46e-05	0.00026379	1.21043	MCM8
ENSG00000166889	1.03946	5.6379	4.08926	6.56e-05	0.00026768	0.873021	PATL1
ENSG00000186522	1.12652	5.28331	4.08552	6.66e-05	0.000271309	0.901494	SEPTIN10
ENSG00000184162	1.25504	3.97611	4.07909	6.83e-05	0.000277743	1.03645	NR2C2AP
ENSG00000135437	2.20039	0.936555	4.07886	6.84e-05	0.000277963	1.26616	RDH5
ENSG00000100219	1.35058	6.29562	4.0757	6.92e-05	0.000281113	0.793312	XBP1
ENSG00000143226	2.67723	5.7559	4.07532	6.93e-05	0.000281421	0.980605	FCGR2A
ENSG00000189046	1.17634	4.57227	4.07308	6.99e-05	0.000283749	0.94275	ALKBH2
ENSG00000072864	1.02792	4.99095	4.07225	7.02e-05	0.000284531	0.871239	NDE1
ENSG00000197747	2.98794	7.29766	4.07208	7.02e-05	0.000284662	0.830237	S100A10
ENSG00000175193	1.00746	3.11939	4.07109	7.05e-05	0.000285734	1.06392	PARL
ENSG00000108679	1.64465	8.53941	4.06659	7.17e-05	0.000290253	0.655346	LGALS3BP
ENSG00000166441	1.31682	9.02577	4.066	7.19e-05	0.000290803	0.628429	RPL27A
ENSG00000092036	1.17869	2.89692	4.06585	7.2e-05	0.000290931	1.07344	HAUS4
ENSG00000185499	2.30698	3.26957	4.06525	7.21e-05	0.000291538	1.11699	MUC1
ENSG00000233276	1.57766	8.43329	4.06514	7.22e-05	0.0002916	0.651977	GPX1
ENSG00000173894	2.78774	3.43495	4.06295	7.28e-05	0.000293889	1.12442	CBX2
ENSG00000254726	3.45489	4.89001	4.0624	7.29e-05	0.000294477	1.07114	MEX3A
ENSG00000101868	1.15888	4.6619	4.06231	7.3e-05	0.000294543	0.888937	POLA1
ENSG00000276045	1.36398	4.23566	4.06195	7.31e-05	0.00029492	0.957872	ORAI1
ENSG00000116774	1.75527	6.15517	4.06162	7.32e-05	0.000295262	0.787642	OLFML3
ENSG00000100526	2.22966	3.34626	4.05804	7.42e-05	0.000298953	1.08299	CDKN3
ENSG00000130598	2.20958	-0.631794	4.05802	7.42e-05	0.000298953	1.27118	TNNI2
ENSG00000105755	1.31385	3.91478	4.05574	7.49e-05	0.000301423	0.962804	ETHE1
ENSG00000130270	1.47018	1.10269	4.05133	7.62e-05	0.000306158	1.13401	ATP8B3
ENSG00000112769	2.0701	6.21179	4.0491	7.68e-05	0.00030854	0.766089	LAMA4
ENSG00000172171	1.00483	2.48067	4.04751	7.73e-05	0.00031042	1.02388	TEFM
ENSG00000135842	2.72688	5.27948	4.04742	7.73e-05	0.000310487	0.929787	NIBAN1
ENSG00000152284	1.81388	4.736	4.04725	7.74e-05	0.000310647	0.895235	TCF7L1
ENSG00000143578	1.37795	2.76903	4.04596	7.78e-05	0.000312131	1.0223	CREB3L4
ENSG00000116729	1.27943	8.16945	4.04515	7.8e-05	0.000313026	0.576772	WLS
ENSG00000242574	2.55611	5.59465	4.04387	7.84e-05	0.000314465	0.870136	HLA-DMB
ENSG00000155189	1.00352	7.00278	4.04303	7.87e-05	0.000315376	0.606908	AGPAT5
ENSG00000132819	1.23155	5.29635	4.04286	7.87e-05	0.000315541	0.753234	RBM38
ENSG00000171700	1.26534	4.7518	4.04282	7.87e-05	0.000315543	0.82123	RGS19
ENSG00000073111	2.29837	5.02538	4.04052	7.94e-05	0.000318079	0.88832	MCM2
ENSG00000198937	1.75122	4.89568	4.03991	7.96e-05	0.000318755	0.845589	CCDC167
ENSG00000121797	1.93401	2.01379	4.03129	8.24e-05	0.000328916	1.04131	CCRL2
ENSG00000112303	2.75804	1.34088	4.03102	8.24e-05	0.000329213	1.09759	VNN2
ENSG00000152213	2.26967	1.8152	4.0291	8.31e-05	0.000331466	1.05436	ARL11
ENSG00000120509	1.02888	6.09217	4.02891	8.31e-05	0.000331611	0.612445	PDZD11
ENSG00000137767	2.06827	3.54643	4.02818	8.34e-05	0.00033247	0.949758	SQOR
ENSG00000081059	1.76409	3.12982	4.0268	8.38e-05	0.000334115	0.951809	TCF7
ENSG00000144792	1.08847	3.1291	4.02658	8.39e-05	0.000334357	0.903728	ZNF660
ENSG00000170166	5.68738	-0.238189	4.02335	8.49e-05	0.000338304	1.26754	HOXD4
ENSG00000157335	3.19373	-1.17375	4.02148	8.56e-05	0.000340588	1.2102	CLEC18C
ENSG00000140534	2.17347	2.32388	4.01984	8.61e-05	0.000342533	0.994866	TICRR
ENSG00000124092	2.75411	-3.04127	4.01811	8.67e-05	0.000344711	1.24987	CTCFL
ENSG00000160410	1.02688	5.34254	4.01462	8.79e-05	0.000349177	0.623815	SHKBP1
ENSG00000181381	1.59672	4.12415	4.0139	8.81e-05	0.000350052	0.81369	DDX60L
ENSG00000183853	2.09256	5.25764	4.00973	8.96e-05	0.000355039	0.730905	KIRREL1
ENSG00000203760	1.91164	2.15771	4.00774	9.03e-05	0.000357688	0.948583	CENPW
ENSG00000106785	1.40545	5.37577	4.00717	9.04e-05	0.000358427	0.63256	TRIM14
ENSG00000178935	1.07502	1.91828	4.00453	9.14e-05	0.000361916	0.907267	ZNF552
ENSG00000151093	1.04764	3.56765	4.00069	9.28e-05	0.000366943	0.770233	OXSM
ENSG00000100911	1.22274	6.20582	4.00044	9.28e-05	0.000367183	0.51305	PSME2
ENSG00000182492	1.87562	8.12475	4.00026	9.29e-05	0.000367359	0.435877	BGN
ENSG00000136108	1.40547	5.44193	3.99877	9.34e-05	0.000369273	0.595699	CKAP2
ENSG00000175334	1.00267	7.09192	3.99583	9.45e-05	0.00037316	0.429002	BANF1
ENSG00000134248	1.20904	6.04335	3.99169	9.6e-05	0.000378914	0.493061	LAMTOR5
ENSG00000102524	2.65678	4.05997	3.99061	9.64e-05	0.000380449	0.816298	TNFSF13B
ENSG00000011600	2.24936	6.54437	3.99034	9.65e-05	0.000380805	0.533567	TYROBP
ENSG00000164109	2.05638	4.78633	3.98939	9.69e-05	0.000382041	0.704628	MAD2L1
ENSG00000137757	2.46722	-1.03158	3.98659	9.8e-05	0.000385891	1.04673	CASP5
ENSG00000169203	1.92084	-0.289789	3.98546	9.84e-05	0.000387413	0.973044	NPIPB12
ENSG00000005059	2.15386	5.22713	3.98236	9.96e-05	0.0003915	0.640285	MCUB
ENSG00000153790	1.55409	2.66343	3.98122	0.000100005	0.000392964	0.804208	C7orf31
ENSG00000162511	2.07397	7.82254	3.98085	0.000100148	0.000393472	0.389144	LAPTM5
ENSG00000100979	1.97842	8.44958	3.97998	0.000100484	0.000394688	0.352222	PLTP
ENSG00000076053	1.07017	4.4746	3.97869	0.000100983	0.000396487	0.595333	RBM7
ENSG00000143891	1.57355	3.88086	3.97845	0.000101079	0.000396757	0.70578	GALM
ENSG00000051523	1.93223	6.21341	3.97759	0.000101414	0.000397964	0.489621	CYBA
ENSG00000088451	1.19481	3.54842	3.97733	0.000101517	0.000398311	0.698203	TGDS
ENSG00000241127	1.22147	4.32515	3.97687	0.000101695	0.000398903	0.62345	YAE1
ENSG00000159403	2.62383	7.68351	3.97676	0.000101738	0.000399019	0.416404	C1R
ENSG00000136859	1.73599	6.46854	3.97475	0.000102531	0.000401913	0.435945	ANGPTL2
ENSG00000100985	6.43734	3.94359	3.97373	0.000102933	0.000403268	0.937229	MMP9
ENSG00000138587	1.92228	2.57685	3.97293	0.000103253	0.000404467	0.799828	MNS1
ENSG00000103995	1.47308	2.12518	3.97286	0.000103278	0.000404512	0.80121	CEP152
ENSG00000187630	1.33288	3.40123	3.97195	0.000103642	0.000405774	0.703039	DHRS4L2
ENSG00000266338	1.28363	3.81572	3.97145	0.000103843	0.000406503	0.660253	NBPF15
ENSG00000092010	1.27811	6.72621	3.96754	0.000105417	0.000412223	0.360033	PSME1
ENSG00000134013	3.25452	5.39487	3.96711	0.000105591	0.000412736	0.671967	LOXL2
ENSG00000118508	2.33604	4.58843	3.96639	0.000105888	0.000413727	0.663851	RAB32
ENSG00000173372	2.28572	7.80647	3.96586	0.000106101	0.00041445	0.346914	C1QA
ENSG00000135677	1.21753	7.60832	3.96555	0.000106229	0.000414781	0.304138	GNS
ENSG00000168542	5.09911	7.55659	3.96411	0.000106818	0.000416914	0.629969	COL3A1
ENSG00000196247	1.20167	4.1463	3.96233	0.000107555	0.000419621	0.585204	ZNF107
ENSG00000124766	2.64757	6.81202	3.96139	0.000107942	0.000420902	0.440157	SOX4
ENSG00000179933	1.1248	5.42217	3.95993	0.00010855	0.00042316	0.427288	C14orf119
ENSG00000198538	1.51935	4.02399	3.95565	0.000110352	0.000429608	0.605012	ZNF28
ENSG00000152518	1.45289	6.8731	3.95532	0.00011049	0.000430088	0.316188	ZFP36L2
ENSG00000124731	4.87614	3.37327	3.95218	0.000111832	0.000435081	0.813684	TREM1
ENSG00000100565	2.4509	-2.73959	3.94854	0.000113405	0.000440642	0.985597	LRRC74A
ENSG00000183763	1.55	2.93897	3.94621	0.000114423	0.000444444	0.659962	TRAIP
ENSG00000008516	2.44387	1.81378	3.94534	0.000114802	0.000445666	0.758	MMP25
ENSG00000172638	1.93119	6.6567	3.94432	0.000115255	0.000447076	0.327242	EFEMP2
ENSG00000170365	1.04584	5.8932	3.94406	0.00011537	0.000447405	0.318523	SMAD1
ENSG00000142731	1.7701	2.94737	3.94013	0.000117119	0.000453458	0.650796	PLK4
ENSG00000170439	4.89362	6.22087	3.93913	0.000117566	0.000455129	0.627205	METTL7B
ENSG00000136942	1.40976	8.56058	3.93892	0.000117662	0.000455381	0.178622	RPL35
ENSG00000106399	1.3588	4.90136	3.93749	0.000118311	0.000457524	0.429959	RPA3
ENSG00000120889	1.84452	5.41309	3.93661	0.00011871	0.000458914	0.421659	TNFRSF10B
ENSG00000269226	1.67343	-1.72798	3.93659	0.000118718	0.000458914	0.866268	TMSB15B
ENSG00000105202	1.02647	6.39964	3.93515	0.000119374	0.000461206	0.24798	FBL
ENSG00000164574	1.40152	6.48312	3.93394	0.000119926	0.00046303	0.262117	GALNT10
ENSG00000143543	1.09579	3.51708	3.9334	0.000120177	0.000463874	0.535877	JTB
ENSG00000170006	2.13019	2.70547	3.93315	0.000120292	0.000464197	0.66157	TMEM154
ENSG00000175544	1.82166	1.59536	3.93117	0.000121206	0.000467286	0.692696	CABP4
ENSG00000123179	1.2029	4.09264	3.92919	0.000122125	0.000470707	0.475468	EBPL
ENSG00000115380	2.79795	7.96789	3.9286	0.000122401	0.000471583	0.233027	EFEMP1
ENSG00000177575	4.69687	6.59542	3.92488	0.000124151	0.000477501	0.53645	CD163
ENSG00000176014	2.62011	5.79041	3.92386	0.000124637	0.000479178	0.418206	TUBB6
ENSG00000151388	3.27877	2.12489	3.92326	0.000124922	0.000480085	0.697899	ADAMTS12
ENSG00000170855	1.14959	5.01588	3.92132	0.000125854	0.000483217	0.33503	TRIAP1
ENSG00000171729	1.37425	4.31361	3.91991	0.00012653	0.000485686	0.434408	TMEM51
ENSG00000120690	1.03658	5.13434	3.91574	0.000128559	0.000492888	0.287211	ELF1
ENSG00000181026	1.53502	5.22465	3.91547	0.000128692	0.000493332	0.331691	AEN
ENSG00000152952	1.88536	6.54287	3.914	0.000129416	0.000495845	0.223208	PLOD2
ENSG00000166845	1.34579	3.2288	3.91314	0.000129841	0.000497274	0.504685	C18orf54
ENSG00000124067	1.06851	6.3907	3.91284	0.000129989	0.00049771	0.169941	SLC12A4
ENSG00000120093	6.50789	2.43043	3.9091	0.000131853	0.000504248	0.793752	HOXB3
ENSG00000171940	1.80724	4.54307	3.9085	0.000132153	0.000505197	0.410771	ZNF217
ENSG00000175899	1.66115	9.75791	3.90677	0.000133028	0.000508274	0.0352322	A2M
ENSG00000196154	3.41133	4.63038	3.90528	0.000133782	0.000510819	0.520713	S100A4
ENSG00000122674	1.27035	3.8189	3.903	0.000134951	0.000514875	0.412457	CCZ1
ENSG00000140839	2.67398	2.614	3.90284	0.000135033	0.00051512	0.582459	CLEC18B
ENSG00000001036	1.28198	5.30538	3.90261	0.000135152	0.000515506	0.247754	FUCA2
ENSG00000135899	1.48978	4.67835	3.90111	0.000135925	0.000518184	0.33735	SP110
ENSG00000177294	3.15518	-0.318012	3.89691	0.00013811	0.000525615	0.728195	FBXO39
ENSG00000067066	1.92837	5.36814	3.89673	0.000138203	0.000525832	0.292395	SP100
ENSG00000114251	1.94837	4.94315	3.89346	0.00013993	0.000532051	0.332193	WNT5A
ENSG00000162614	2.06114	2.47649	3.89333	0.00014	0.000532165	0.52829	NEXN
ENSG00000196923	1.65846	5.4478	3.89219	0.000140609	0.000534216	0.238477	PDLIM7
ENSG00000095970	2.31285	6.24644	3.88799	0.000142864	0.00054172	0.201769	TREM2
ENSG00000168237	1.3514	2.27398	3.88799	0.000142864	0.00054172	0.482636	GLYCTK
ENSG00000121039	2.74693	5.77377	3.88757	0.000143095	0.000542452	0.301911	RDH10
ENSG00000167513	2.18655	3.90016	3.88435	0.000144852	0.00054854	0.4116	CDT1
ENSG00000198736	1.13325	5.17682	3.88372	0.000145196	0.000549626	0.179654	MSRB1
ENSG00000173473	1.1221	6.32792	3.88214	0.00014607	0.000552647	0.0676854	SMARCC1
ENSG00000256229	1.35165	3.08593	3.87946	0.000147561	0.000557852	0.396581	ZNF486
ENSG00000008282	1.26771	6.83468	3.87796	0.000148403	0.000560782	0.0289626	SYPL1
ENSG00000066855	1.01191	4.14716	3.87747	0.000148676	0.000561628	0.261208	MTFR1
ENSG00000229117	1.2372	8.10392	3.87645	0.000149251	0.000563585	-0.0359291	RPL41
ENSG00000146376	1.80003	4.74133	3.8731	0.000151154	0.000570098	0.265623	ARHGAP18
ENSG00000205403	2.91315	2.57518	3.87017	0.000152837	0.000575998	0.479005	CFI
ENSG00000134247	1.50618	6.84863	3.86936	0.000153305	0.000577684	0.0125945	PTGFRN
ENSG00000145908	2.14859	4.15223	3.86722	0.000154551	0.000582079	0.328279	ZNF300
ENSG00000122884	1.5048	6.00373	3.8667	0.000154856	0.000583151	0.0693477	P4HA1
ENSG00000112559	3.5649	5.08116	3.86455	0.000156119	0.000587563	0.353785	MDFI
ENSG00000101986	1.25606	4.44394	3.86173	0.000157789	0.000593271	0.198199	ABCD1
ENSG00000149636	1.25829	4.43326	3.86064	0.00015844	0.000595335	0.198003	DSN1
ENSG00000186446	1.22503	3.21739	3.86034	0.000158617	0.000595845	0.308568	ZNF501
ENSG00000106245	1.07306	5.75968	3.85971	0.000158992	0.000597023	0.0299148	BUD31
ENSG00000196126	2.17198	8.08001	3.85923	0.000159282	0.000597801	-0.05787	HLA-DRB1
ENSG00000114737	2.2516	2.55411	3.85825	0.000159872	0.00059955	0.410358	CISH
ENSG00000177096	1.88568	3.07354	3.85787	0.000160105	0.000600271	0.35949	PHETA2
ENSG00000197324	1.1771	7.5013	3.85651	0.000160923	0.000602791	-0.0855612	LRP10
ENSG00000156928	1.03365	5.00244	3.85467	0.000162045	0.000606341	0.0856464	MALSU1
ENSG00000104341	1.13271	7.47801	3.85463	0.000162068	0.000606341	-0.0928877	LAPTM4B
ENSG00000128791	1.48019	6.21781	3.85461	0.000162079	0.000606341	0.00537402	TWSG1
ENSG00000068137	1.12867	4.75187	3.85282	0.000163177	0.000609973	0.117684	PLEKHH3
ENSG00000185088	1.49093	5.81999	3.85265	0.000163281	0.000610285	0.0373076	RPS27L
ENSG00000122861	3.63295	4.70093	3.85156	0.000163956	0.000612648	0.338509	PLAU
ENSG00000130202	1.24536	5.98801	3.85149	0.000163999	0.000612732	-0.00510846	NECTIN2
ENSG00000149806	1.09436	7.88011	3.8509	0.000164363	0.000613865	-0.123722	FAU
ENSG00000168273	1.23552	3.44972	3.84909	0.000165485	0.000617727	0.253017	SMIM4
ENSG00000185339	1.40783	5.726	3.84871	0.000165722	0.000618532	0.0247752	TCN2
ENSG00000184988	1.69524	2.56532	3.84791	0.000166225	0.00062033	0.344074	TMEM106A
ENSG00000125492	4.49879	-2.04512	3.84665	0.000167016	0.000622646	0.666801	BARHL1
ENSG00000026751	2.73208	0.209773	3.84651	0.000167103	0.000622884	0.497996	SLAMF7
ENSG00000197496	2.14336	4.87487	3.84506	0.000168017	0.000626051	0.185403	SLC2A10
ENSG00000141552	1.09748	6.79411	3.84362	0.000168929	0.000629137	-0.0994852	ANAPC11
ENSG00000100632	1.06195	6.57222	3.8433	0.000169128	0.000629787	-0.0895006	ERH
ENSG00000111859	1.74307	5.68696	3.84136	0.000170372	0.00063393	0.0373436	NEDD9
ENSG00000177508	3.86774	1.07048	3.84007	0.000171198	0.000636842	0.490546	IRX3
ENSG00000173662	2.04318	0.00960718	3.83803	0.000172513	0.000641404	0.441696	TAS1R1
ENSG00000261371	1.28245	6.69582	3.83662	0.000173432	0.000644571	-0.107789	PECAM1
ENSG00000134955	2.15876	3.93532	3.8355	0.000174163	0.000647039	0.235634	SLC37A2
ENSG00000269343	1.15123	2.73137	3.83454	0.000174793	0.000649131	0.251586	ZNF587B
ENSG00000143768	3.79278	1.81085	3.83433	0.00017493	0.000649475	0.422672	LEFTY2
ENSG00000138755	3.78819	1.52581	3.83422	0.000175003	0.000649578	0.439052	CXCL9
ENSG00000153029	1.51678	5.10602	3.8311	0.000177059	0.00065654	0.0446417	MR1
ENSG00000172172	1.23749	5.08378	3.82968	0.000178008	0.000659552	0.0110545	MRPL13
ENSG00000171540	5.77408	1.09886	3.82917	0.000178346	0.000660638	0.546162	OTP
ENSG00000102048	2.03302	0.349099	3.8259	0.000180546	0.000668019	0.383281	ASB9
ENSG00000146859	1.32341	4.33141	3.82564	0.000180724	0.000668563	0.0892966	TMEM140
ENSG00000140264	1.21174	7.24999	3.82303	0.000182501	0.000674305	-0.190431	SERF2
ENSG00000203747	2.29726	7.30612	3.82074	0.000184067	0.000679488	-0.139321	FCGR3A
ENSG00000112077	2.6453	-3.46657	3.81882	0.000185395	0.000684128	0.57003	RHAG
ENSG00000229833	1.04852	1.19671	3.81698	0.000186676	0.000688154	0.276608	PET100
ENSG00000213347	2.15678	3.6374	3.8152	0.000187929	0.000692245	0.185812	MXD3
ENSG00000105996	6.7209	0.450553	3.81493	0.000188115	0.000692842	0.555555	HOXA2
ENSG00000204370	1.01994	5.71136	3.81153	0.000190523	0.000700824	-0.140532	SDHD
ENSG00000116031	3.5644	-1.7646	3.80404	0.000195924	0.000719323	0.490033	CD207
ENSG00000135736	1.73177	2.73192	3.79767	0.000200639	0.000735422	0.159516	CCDC102A
ENSG00000089327	1.83511	5.17269	3.79632	0.000201648	0.000738935	-0.0491439	FXYD5
ENSG00000148735	4.62164	-0.243996	3.79492	0.000202706	0.000742529	0.439563	PLEKHS1
ENSG00000189067	1.0214	7.09056	3.79325	0.000203963	0.000746665	-0.297158	LITAF
ENSG00000145936	2.27337	3.23949	3.79272	0.000204368	0.000747958	0.14431	KCNMB1
ENSG00000104432	2.08971	0.387321	3.79236	0.000204642	0.000748772	0.266944	IL7
ENSG00000169241	1.2288	4.08226	3.792	0.000204922	0.000749701	-0.00793456	SLC50A1
ENSG00000135535	1.10146	7.61964	3.79135	0.000205417	0.000751257	-0.323585	CD164
ENSG00000173926	1.50355	4.12516	3.79091	0.000205754	0.000752178	0.00754432	MARCHF3
ENSG00000204262	2.43733	6.60751	3.78876	0.000207402	0.000757627	-0.171455	COL5A2
ENSG00000131469	1.32842	8.93447	3.78856	0.000207556	0.000758	-0.371255	RPL27
ENSG00000135441	1.42208	3.51562	3.78581	0.00020969	0.000765505	0.0408925	BLOC1S1
ENSG00000138795	1.77258	4.31398	3.78329	0.000211667	0.000772041	-0.0108771	LEF1
ENSG00000165389	1.02684	6.11277	3.78325	0.000211697	0.000772054	-0.272729	SPTSSA
ENSG00000110660	1.62626	4.30713	3.78155	0.000213038	0.000776359	-0.0298783	SLC35F2
ENSG00000175489	2.35904	3.47832	3.78122	0.000213297	0.00077701	0.0935941	LRRC25
ENSG00000196411	2.20403	5.06274	3.7806	0.000213792	0.000778422	-0.0544045	EPHB4
ENSG00000108846	4.66743	5.33332	3.77999	0.000214277	0.000779895	0.11019	ABCC3
ENSG00000099377	1.82976	2.89515	3.77859	0.000215398	0.000783679	0.0893662	HSD3B7
ENSG00000130066	1.55651	8.40071	3.77594	0.000217525	0.000790767	-0.390913	SAT1
ENSG00000155530	1.79235	0.714461	3.77592	0.000217536	0.000790767	0.182441	LRGUK
ENSG00000185404	2.02438	3.28445	3.77144	0.000221183	0.000803418	0.0514979	SP140L
ENSG00000258227	3.60693	3.30056	3.76878	0.000223373	0.000810562	0.123066	CLEC5A
ENSG00000106278	2.01758	10.3847	3.76463	0.000226841	0.000821983	-0.475087	PTPRZ1
ENSG00000101444	1.03222	7.14628	3.76399	0.000227374	0.000823228	-0.400966	AHCY
ENSG00000121316	2.24722	2.93534	3.76281	0.000228369	0.000826521	0.0578225	PLBD1
ENSG00000088766	1.06521	0.981318	3.7618	0.000229226	0.000829312	0.0957413	CRLS1
ENSG00000161653	1.27489	1.2559	3.75909	0.000231536	0.000836419	0.0837207	NAGS
ENSG00000154553	2.08141	5.43618	3.75743	0.00023296	0.000841248	-0.189616	PDLIM3
ENSG00000134470	1.68502	1.90454	3.75601	0.000234188	0.000845262	0.0603527	IL15RA
ENSG00000134061	2.22489	2.71872	3.75527	0.000234832	0.000847482	0.0418273	CD180
ENSG00000196275	1.2085	2.86243	3.75509	0.000234985	0.000847926	-0.0319658	GTF2IRD2
ENSG00000180340	1.73771	3.3472	3.75117	0.00023841	0.000859323	-0.0429403	FZD2
ENSG00000179528	2.68584	-1.1364	3.75103	0.000238538	0.000859678	0.244553	LBX2
ENSG00000174989	1.05304	4.34636	3.7509	0.000238646	0.000859883	-0.201285	FBXW8
ENSG00000129450	2.26113	3.15223	3.74738	0.000241776	0.000870698	-0.00850361	SIGLEC9
ENSG00000175093	2.66353	3.62095	3.74452	0.000244333	0.000879143	-0.0252371	SPSB4
ENSG00000106823	2.30587	4.64625	3.74304	0.000245678	0.000883325	-0.134043	ECM2
ENSG00000063177	1.17046	8.97426	3.74091	0.000247607	0.000889602	-0.542775	RPL18
ENSG00000106483	3.27351	4.82894	3.73774	0.000250518	0.000899391	-0.0910004	SFRP4
ENSG00000062822	1.41172	4.36708	3.73749	0.00025075	0.000900113	-0.211795	POLD1
ENSG00000153094	1.01993	4.0602	3.73668	0.000251495	0.000902228	-0.220578	BCL2L11
ENSG00000169083	2.5628	4.21366	3.73635	0.000251803	0.000903112	-0.102249	AR
ENSG00000204577	2.42919	2.1893	3.73578	0.000252333	0.000904789	0.00997437	LILRB3
ENSG00000172197	1.83508	2.17183	3.73481	0.000253237	0.000907918	-0.0194014	MBOAT1
ENSG00000197935	1.81955	2.25586	3.73459	0.000253444	0.000908546	-0.0257336	ZNF311
ENSG00000118557	1.47335	0.487254	3.73342	0.000254539	0.000911684	0.0340965	PMFBP1
ENSG00000154451	2.87983	1.92745	3.73315	0.000254787	0.000912349	0.0292425	GBP5
ENSG00000221869	2.03247	6.1244	3.73205	0.000255819	0.000915702	-0.361571	CEBPD
ENSG00000143110	2.00581	4.35957	3.73001	0.000257748	0.000921814	-0.177512	C1orf162
ENSG00000168421	2.08292	1.3936	3.72827	0.000259402	0.000927387	0.00401301	RHOH
ENSG00000072786	1.21046	5.20994	3.7274	0.000260233	0.000930243	-0.3653	STK10
ENSG00000183647	1.31246	2.90345	3.72523	0.000262319	0.000937353	-0.128463	ZNF530
ENSG00000146674	3.60327	7.57616	3.72461	0.000262914	0.000939015	-0.37968	IGFBP3
ENSG00000115919	2.14606	2.07841	3.7183	0.000269072	0.000958767	-0.0562723	KYNU
ENSG00000110057	1.56614	5.14459	3.71609	0.000271267	0.000965403	-0.35563	UNC93B1
ENSG00000134668	4.83052	5.50204	3.71501	0.000272338	0.000968859	-0.115403	SPOCD1
ENSG00000205670	1.60166	-2.61643	3.71189	0.000275478	0.00097907	0.136338	SMIM11A
ENSG00000197520	2.47856	0.577339	3.71153	0.000275834	0.000980215	0.000731464	FAM177B
ENSG00000198931	1.0193	5.58104	3.70928	0.000278119	0.000987972	-0.484176	APRT
ENSG00000076604	1.78248	6.37817	3.70735	0.000280093	0.000994252	-0.498255	TRAF4
[truncated: 1,099 more rows]
