# Supplementary material for: Cancer/testis antigens FBXO39 and CEP55 expression correlates with survival in GBM patients
Source: PLoS One. 2025 Jun 12;20(6):e0326054. doi: 10.1371/journal.pone.0326054 (PMC12161592; doi:10.1371/journal.pone.0326054)
Supplement: S2 File — (XLSX) [file pone.0326054.s002.xlsx]

## Sheet: Sheet1
GENE	log2FoldChange	pvalue	padj
AC002310.7	-8.50806	0	0
AC002401.1	-9.98932	0	0
AC004041.2	-5.42251	0	0
AC004466.1	-8.25591	0	0
AC005009.2	-9.16047	0	0
AC005104.3	-7.5275	0	0
AC005523.2	-12.0085	0	0
AC005606.14	-10.0675	0	0
AC006111.1	-6.54556	0	0
AC006132.1	-10.6025	0	0
AC006942.4	-7.84122	0	0
AC008443.1	-9.97481	0	0
AC008781.7	-7.56702	0	0
AC009041.2	-9.46857	0	0
AC009133.15	-11.7925	0	0
AC009505.2	-8.34836	0	0
AC010761.8	-8.30182	0	0
AC012314.8	-10.9462	0	0
AC015971.2	-7.25347	0	0
AC018867.2	-9.57448	0	0
AC083884.8	-10.2262	0	0
AC092296.1	-8.40746	0	0
AC107081.5	-7.87504	0	0
AC110615.1	-9.36027	0	0
AL049829.1	-11.927	0	0
AL441883.1	-11.6177	0	0
AL603831.1	-8.96522	0	0
AP000688.14	-8.94633	0	0
AP001362.1	-9.74351	0	0
AP001469.5	-8.04611	0	0
AP006621.8	-9.55748	0	0
ATG10	-5.79311	0	0
ATP1A1OS	-6.72034	0	0
ATP6V1G2	-9.21247	0	0
CARS-AS1	-7.58713	0	0
CITF22-1A6.3	-9.38551	0	0
CTA-363E6.7	-11.231	0	0
CTB-134F13.1	-7.04435	0	0
CTB-174O21.2	-8.05916	0	0
CTB-175E5.7	-5.47012	0	0
CTB-50L17.9	-6.32302	0	0
CTB-59C6.3	-8.99546	0	0
CTC-250I14.3	-11.2018	0	0
CTC-273B12.5	-10.2174	0	0
CTC-297N7.10	-7.94804	0	0
CTC-498J12.3	-6.40102	0	0
CTD-2231E14.8	-7.53048	0	0
CTD-2256P15.4	-9.6227	0	0
CTD-2265O21.7	-8.75228	0	0
CTD-2369P2.5	-10.297	0	0
CTD-2525I3.3	-6.89664	0	0
CTD-2600O9.1	-7.95941	0	0
CTD-3065J16.9	-9.28489	0	0
CTD-3137H5.1	-6.43388	0	0
DND1	-9.83871	0	0
EHMT2-AS1	-10.2404	0	0
FARP1-AS1	-8.1867	0	0
GS1-251I9.3	-8.85747	0	0
GS1-293C5.1	-10.276	0	0
HCG25	-8.09789	0	0
KB-1043D8.6	-8.61257	0	0
KB-1208A12.3	-8.71867	0	0
L34079.4	-8.11023	0	0
LA16c-366D1.3	-9.24378	0	0
MED4-AS1	-9.47227	0	0
MIR302B	-7.27409	0	0
MIR3661	-11.4576	0	0
NAPA-AS1	-5.71902	0	0
NDUFB2-AS1	-7.78729	0	0
NUCB1-AS1	-10.3427	0	0
PCDH9-AS1	-9.53386	0	0
PINK1-AS	-5.57077	0	0
PPT2-EGFL8	-11.5422	0	0
PRMT5-AS1	-7.87741	0	0
PYURF	-11.7247	0	0
RNF185-AS1	-9.99499	0	0
RP1-117B12.4	-8.30311	0	0
RP1-178F15.4	-10.2787	0	0
RP11-1017G21.4	-8.66149	0	0
RP11-1100L3.7	-10.6381	0	0
RP11-111A22.1	-6.03074	0	0
RP11-112H10.4	-11.3579	0	0
RP11-112J3.15	-9.62105	0	0
RP11-1136G11.8	-8.91902	0	0
RP11-126K1.8	-9.4057	0	0
RP11-144G7.2	-10.2672	0	0
RP11-180C16.1	-7.96046	0	0
RP11-203M5.2	-8.08837	0	0
RP11-23P13.4	-9.90021	0	0
RP11-247A12.1	-6.88664	0	0
RP11-247I13.11	-8.04762	0	0
RP11-24C3.2	-8.91028	0	0
RP11-24N18.1	-10.1745	0	0
RP11-256L6.2	-8.2889	0	0
RP11-264B14.1	-8.21657	0	0
RP11-266K22.2	-10.4483	0	0
RP11-269F19.2	-8.93227	0	0
RP11-297K8.2	-9.32589	0	0
RP11-2C24.6	-10.7022	0	0
RP11-314A20.5	-9.158	0	0
RP11-329J18.2	-6.45118	0	0
RP11-386G11.10	-12.723	0	0
RP11-400F19.6	-8.62867	0	0
RP11-413H22.2	-9.10907	0	0
RP11-436D10.3	-7.8042	0	0
RP11-471B22.2	-8.16882	0	0
RP11-473C18.3	-8.44825	0	0
RP11-484D2.2	-7.9868	0	0
RP11-489E7.4	-9.24027	0	0
RP11-493K19.3	-5.27496	0	0
RP11-516C1.1	-9.14982	0	0
RP11-517O13.1	-5.49781	0	0
RP11-524F11.2	-8.296	0	0
RP11-536C5.7	-7.34091	0	0
RP11-537A6.9	-9.58176	0	0
RP11-546B15.1	-8.36787	0	0
RP11-552F3.13	-9.39401	0	0
RP11-566K11.5	-10.0883	0	0
RP11-567L7.5	-9.04047	0	0
RP11-575L7.8	-8.56183	0	0
RP11-580I16.2	-6.51637	0	0
RP11-58K22.5	-10.1607	0	0
RP11-64K12.8	-6.77016	0	0
RP11-661A12.7	-12.273	0	0
RP11-661O13.1	-6.8117	0	0
RP11-69E11.8	-7.3513	0	0
RP11-69L16.4	-7.39422	0	0
RP11-6N17.10	-10.817	0	0
RP11-6N17.6	-10.5963	0	0
RP11-703H8.7	-8.18319	0	0
RP11-727F15.12	-5.35689	0	0
RP11-732A19.9	-9.4516	0	0
RP11-770J1.5	-12.3733	0	0
RP11-792A8.4	-8.12095	0	0
RP11-802O23.3	-9.34576	0	0
RP11-804A23.2	-7.86115	0	0
RP11-840I19.3	-6.59622	0	0
RP11-862L9.3	-16.4835	0	0
RP11-867G23.3	-6.70946	0	0
RP11-90P5.2	-10.2907	0	0
RP11-96L14.7	-8.86011	0	0
RP13-131K19.1	-6.5543	0	0
RP13-820C6.2	-9.19656	0	0
RP3-337H4.9	-5.71212	0	0
RP4-568F9.3	-7.32511	0	0
RP4-816N1.7	-11.6154	0	0
RP5-1061H20.3	-9.66776	0	0
RRM1-AS1	-8.27283	0	0
SERINC4	-10.7158	0	0
SPSB3	-7.42164	0	0
SZT2-AS1	-8.8974	0	0
TMEM5-AS1	-7.96374	0	0
TTC3-AS1	-8.89661	0	0
ZRANB2-AS1	-6.90168	0	0
AC009133.14	-7.27222	2.66e-307	9.04e-305
AC114730.8	-7.5859	7.63e-306	2.58e-303
CTB-79E8.2	-7.95264	2.85e-304	9.56e-302
L34079.3	-7.47301	2.71e-303	9.05e-301
AC092687.5	-6.9741	2.99e-303	9.9e-301
CTD-2033A16.3	-7.50095	3.19e-301	1.05e-298
RP4-816N1.6	-5.95744	6.88e-298	2.25e-295
RP11-166N17.1	-6.4097	8.9e-298	2.89e-295
AC104134.2	-7.86425	1.51e-296	4.88e-294
CTD-2154B17.4	-7.28143	1.48e-295	4.75e-293
RP1-317E23.3	-6.61482	1.19e-293	3.79e-291
RP11-367J11.2	-8.96037	1e-292	3.18e-290
AC104655.2	-6.111	1.77e-291	5.58e-289
RP11-338I21.1	-6.17933	2.29e-288	7.19e-286
SPAG5-AS1	-5.49562	4.39e-288	1.37e-285
CACTIN-AS1	-5.542	4.47e-288	1.38e-285
RP11-339B21.9	-6.03797	2.23e-287	6.87e-285
CASK-AS1	-7.37666	4.75e-287	1.45e-284
RP11-154J22.1	-6.68664	2.96e-286	9.03e-284
CTD-2007L18.5	-6.18179	5.21e-286	1.58e-283
RP4-657D16.3	-4.47192	1.89e-283	5.69e-281
RP5-886K2.3	-3.86522	3.14e-283	9.4e-281
RP5-892K4.1	-8.05206	5.4e-282	1.61e-279
RP11-707P17.1	-8.93933	3.34e-280	9.89e-278
AC073333.8	-5.85076	6.17e-280	1.81e-277
CTB-147C22.8	-12.6881	6.75e-279	1.98e-276
RP11-387M24.5	-6.10974	1.39e-274	4.04e-272
CNOT10-AS1	-7.1556	5.01e-274	1.45e-271
RP13-270P17.1	-7.51909	1.98e-272	5.69e-270
RP11-1069G10.1	-6.83384	5.82e-272	1.67e-269
RP11-106M3.3	-7.93037	4.03e-271	1.15e-268
RP13-131K19.2	-6.1529	4.63e-271	1.31e-268
CTRL	-8.69786	2.76e-270	7.76e-268
RP11-332H17.1	-9.31159	1.92e-268	5.37e-266
RP11-299J3.8	-4.77722	5.15e-268	1.43e-265
DDTL	-4.84532	6.23e-268	1.73e-265
CTD-2240E14.4	-6.29989	2e-266	5.52e-264
FLJ00418	-9.05737	2.59e-266	7.12e-264
SLC46A1	-5.83387	1.16e-265	3.16e-263
FEM1A	-7.86708	4.81e-265	1.31e-262
RP3-508I15.14	-8.10237	1.16e-264	3.13e-262
EMC6	-5.22654	4.64e-264	1.25e-261
CTB-167B5.1	-7.56107	2.36e-263	6.31e-261
GPS2	-5.94066	1.66e-262	4.41e-260
AC005954.4	-7.77721	4.77e-262	1.26e-259
RP11-21B23.1	-6.61263	2.53e-261	6.66e-259
RP11-84C10.4	-6.95562	6.67e-261	1.75e-258
DDT	-7.07474	7.19e-261	1.87e-258
RP1-125I3.2	-6.9481	2.85e-260	7.4e-258
AC025918.2	-7.01806	1.46e-259	3.76e-257
RP11-383G6.4	-7.4429	3.2e-259	8.22e-257
AC073641.2	-6.62684	8.04e-259	2.06e-256
RP11-426A6.5	-6.78975	1.1e-256	2.79e-254
AC005559.3	-9.18989	4.69e-256	1.19e-253
RP11-315I20.1	-7.92088	5.93e-256	1.49e-253
RP11-365N19.2	-5.84983	6e-256	1.5e-253
CTC-425F1.2	-6.90744	1.93e-255	4.82e-253
RP11-288I21.1	-6.3093	2.2e-255	5.46e-253
RP11-342M3.5	-10.2857	1.09e-253	2.69e-251
AC021224.1	-8.25813	4.09e-253	1.01e-250
CTC-506B8.1	-8.62043	5.6e-253	1.37e-250
RP11-137L10.6	-4.41619	2.92e-252	7.11e-250
RP11-762I7.5	-7.85609	3.42e-252	8.3e-250
RP1-5O6.5	-7.79503	4.58e-252	1.11e-249
CTD-2514K5.4	-10.7333	3.13e-251	7.52e-249
AC104699.1	-8.05598	2.27e-250	5.43e-248
CTB-58E17.9	-9.53438	1.16e-249	2.76e-247
RP11-386G11.5	-7.36621	2.62e-249	6.2e-247
UBE2Q1-AS1	-6.08687	6.15e-249	1.45e-246
RP11-562A8.5	-6.13012	1.52e-248	3.58e-246
ILK	-6.19643	9.37e-247	2.19e-244
RP11-793H13.3	-9.26615	1.11e-246	2.58e-244
AC109333.10	-7.98222	2.6e-246	6.04e-244
RP11-849H4.4	-6.58633	5.71e-246	1.32e-243
RP11-111F5.5	-7.79012	2.97e-245	6.84e-243
RP11-573D15.9	-5.37978	3.04e-245	6.95e-243
CTD-2265M8.2	-8.99281	7.35e-245	1.68e-242
AC007163.6	-8.70995	3.41e-244	7.75e-242
RP5-1050D4.2	-8.99212	1.31e-242	2.95e-240
DPH3P1	-8.02548	5.4e-242	1.21e-239
AF235103.1	-7.44734	1.04e-241	2.34e-239
C2orf15	-4.29173	1.99e-240	4.43e-238
RP11-977G19.14	-6.22857	1.52e-239	3.38e-237
RP5-981O7.2	-6.46286	1.11e-238	2.45e-236
RP11-266J6.2	-7.25119	2.02e-238	4.46e-236
RP11-582J16.5	-4.61254	2.31e-235	5.08e-233
RP11-809N8.4	-8.38583	3.58e-235	7.83e-233
RP11-452H21.1	-6.34557	5.03e-235	1.09e-232
RP11-410D17.2	-7.5044	7.24e-235	1.57e-232
KIAA0196-AS1	-5.3439	1.52e-234	3.27e-232
ELMO1-AS1	-8.85215	1.44e-233	3.1e-231
AP4B1-AS1	-4.31992	4.8e-233	1.03e-230
RP11-562A8.4	-4.87248	3.8e-232	8.1e-230
RP11-118M9.3	-7.05951	3.24e-231	6.89e-229
AC105461.1	-7.16892	1.34e-228	2.83e-226
CTD-2013N24.2	-4.7705	1.45e-227	3.05e-225
RP11-758P17.2	-7.82932	3.08e-227	6.46e-225
RP11-52J3.2	-7.74331	4.44e-227	9.28e-225
RP11-67L3.5	-10.258	1e-226	2.09e-224
RP11-293G6__A.2	-6.62305	1.44e-225	2.98e-223
CTD-2561B21.4	-5.97081	2.85e-223	5.88e-221
RP11-345P4.10	-6.93924	1.7e-221	3.49e-219
RP11-632F7.3	-7.01809	1.79e-221	3.67e-219
SLC7A6OS	-2.54072	1.32e-220	2.7e-218
RP11-144F15.1	-5.06956	2.8e-220	5.7e-218
BOK-AS1	-10.2398	2e-219	4.06e-217
RP11-867G23.2	-8.99714	1.09e-218	2.21e-216
RP11-152P23.2	-7.48625	1.61e-218	3.23e-216
CTD-2561B21.3	-7.12905	1.63e-218	3.26e-216
AL137059.1	-5.78711	2.28e-216	4.55e-214
IPO9-AS1	-5.79165	2.55e-215	5.07e-213
RP11-49K24.8	-6.18609	1.32e-214	2.62e-212
RP11-950C14.3	-5.12665	2.65e-214	5.22e-212
RP5-977B1.11	-10.7862	7.91e-214	1.55e-211
MCCC1-AS1	-5.00444	1.08e-211	2.11e-209
RP11-843P14.2	-6.52219	1.29e-211	2.53e-209
AC018766.4	-5.70809	2.06e-210	4e-208
BSCL2	-5.71306	4.11e-210	7.95e-208
NOXO1	-7.27002	1.78e-209	3.44e-207
MGAT2	-5.76585	1.82e-209	3.5e-207
AC142528.1	-5.43412	3.72e-209	7.12e-207
RP11-1085N6.2	-7.20811	1.27e-208	2.41e-206
RP11-270M14.5	-7.37339	1.47e-208	2.8e-206
RP11-87F15.2	-8.45887	1.97e-208	3.74e-206
RP13-514E23.2	-7.60488	2.16e-207	4.08e-205
RP1-286D6.5	-4.25248	2.68e-207	5.04e-205
CTC-454I21.4	-6.6198	3.86e-207	7.23e-205
AC009120.6	-4.72859	9.93e-207	1.85e-204
RP11-15B17.1	-5.90504	7.26e-206	1.35e-203
RP11-192H23.7	-8.52046	9.53e-206	1.77e-203
AC004549.6	-7.82349	1.72e-205	3.18e-203
RP11-360F5.1	-5.95781	3.62e-205	6.66e-203
ACAD11	-6.7691	4.04e-205	7.41e-203
AP003068.6	-5.69818	1.54e-203	2.81e-201
CTC-349C3.1	-4.88492	5.49e-202	1e-199
AC009228.1	-4.82639	8.51e-202	1.55e-199
PXN-AS1	-3.95297	7.19e-201	1.3e-198
CEP164P1	-5.49588	1.06e-200	1.91e-198
RP11-1085N6.3	-8.38402	4.37e-200	7.85e-198
CTC-453G23.8	-4.93015	8.44e-199	1.51e-196
RP5-940J5.6	-5.57668	2.02e-198	3.6e-196
P2RX5-TAX1BP3	-4.15897	1.91e-197	3.39e-195
RP11-677M14.2	-12.4631	2.17e-197	3.85e-195
PTPMT1	-3.38599	2.89e-196	5.11e-194
RP11-540O11.4	-5.8967	3.73e-196	6.57e-194
RP11-286N22.8	-4.72054	6.98e-196	1.23e-193
RP3-508I15.19	-6.31991	8.5e-196	1.49e-193
VIM-AS1	-6.9762	2.84e-195	4.95e-193
RP11-87C12.5	-5.93945	8.5e-194	1.48e-191
RP11-379K22.3	-7.81527	1.93e-193	3.34e-191
RP11-552F3.4	-5.57501	2.79e-193	4.81e-191
AC005740.5	-5.63224	7.64e-193	1.32e-190
NDP-AS1	-6.82899	4.68e-192	8.02e-190
RUSC1-AS1	-4.04595	1.19e-191	2.03e-189
AP000282.2	-8.60809	5.97e-191	1.02e-188
AP000350.4	-7.53047	2.45e-190	4.17e-188
PLCL2-AS1	-7.29537	5.16e-190	8.74e-188
RP11-780K2.1	-6.90011	1.98e-189	3.34e-187
AC007292.3	-4.6151	2.05e-189	3.45e-187
AC005594.3	-4.54007	2.36e-188	3.95e-186
CTC-453G23.5	-5.45208	1.25e-187	2.09e-185
RP11-513D5.2	-8.25558	2.78e-187	4.63e-185
FLNB-AS1	-5.17592	2.79e-187	4.64e-185
RP11-783K16.14	-6.68666	7.27e-187	1.2e-184
RP11-677I18.3	-6.08651	4.4e-185	7.26e-183
AC129929.5	-6.49348	8.03e-185	1.32e-182
RP11-407N17.4	-5.77779	1.62e-184	2.66e-182
CERS6-AS1	-9.30188	2.99e-184	4.89e-182
AC015933.2	-6.04864	3.78e-184	6.17e-182
RP11-21A7A.3	-7.60379	1.1e-183	1.78e-181
SLC25A26	-2.60981	4.5e-183	7.29e-181
RP11-196H14.3	-7.43815	1.82e-182	2.93e-180
RP11-977G19.11	-5.19849	6.35e-182	1.02e-179
AC114730.7	-7.32672	1.73e-181	2.77e-179
NOL7	-3.34497	1.75e-181	2.8e-179
CTD-2026K11.2	-7.54018	1.78e-181	2.84e-179
AC005329.7	-6.52531	1.92e-181	3.06e-179
RP1-212G6.7	-4.84009	4.61e-180	7.32e-178
FAM175A	-2.56371	6.06e-180	9.58e-178
CTD-2012K14.2	-7.35368	7.85e-180	1.24e-177
RP11-15L13.4	-4.96562	1.69e-179	2.66e-177
BEST1	-6.99914	3.2e-179	5.02e-177
C16orf98	-8.79567	7.48e-179	1.17e-176
RP11-867G23.1	-6.61174	2.08e-178	3.24e-176
CTD-2616J11.2	-6.79077	2.22e-178	3.45e-176
Z83844.1	-6.06932	2.73e-178	4.23e-176
RP11-493P1.2	-6.79363	8.8e-178	1.36e-175
CTC-428H11.2	-5.30329	3.95e-177	6.08e-175
AL035588.1	-7.46016	5.96e-177	9.15e-175
RP11-316M21.6	-5.21138	1.01e-176	1.54e-174
RP5-1029F21.2	-5.43935	1.01e-176	1.54e-174
RP11-406H23.2	-6.42482	1.61e-176	2.45e-174
RP11-298I3.1	-3.6347	2.84e-176	4.3e-174
RP11-344B2.2	-8.04055	1.05e-175	1.59e-173
RP11-96D1.7	-6.11827	3.38e-175	5.1e-173
RP4-724E13.2	-6.98626	4.31e-175	6.48e-173
HMGN3-AS1	-3.65724	3.64e-174	5.46e-172
AC018766.6	-6.16136	1.18e-173	1.76e-171
USP3-AS1	-4.20125	1.57e-173	2.35e-171
COX20	-4.58703	1.68e-173	2.51e-171
PCBP1-AS1	-3.01917	1.74e-173	2.59e-171
RP1-117O3.2	-6.52351	2.34e-171	3.47e-169
RP4-761J14.8	-5.682	2.49e-171	3.67e-169
RP11-395P17.11	-6.63048	4.84e-171	7.13e-169
AL020996.1	-5.0583	6.89e-171	1.01e-168
AC073254.1	-3.84638	6.45e-170	9.43e-168
SMARCA5-AS1	-7.11016	9.17e-170	1.34e-167
CTC-209H22.3	-5.99382	1.08e-169	1.57e-167
RP11-254F7.3	-7.31396	7.57e-169	1.1e-166
AC007563.5	-8.17002	2.6e-168	3.77e-166
PITRM1-AS1	-4.73565	2.14e-167	3.08e-165
C11orf71	-4.77466	2.25e-167	3.24e-165
MIR1539	-5.87608	3.37e-167	4.84e-165
AC092301.3	-4.6545	1.32e-166	1.88e-164
RP11-148K1.12	-6.20254	1.38e-165	1.97e-163
RP11-101E7.2	-4.9765	3.14e-165	4.46e-163
NUDT3	-3.24306	5.41e-165	7.68e-163
RP11-91A18.4	-5.77722	1.02e-164	1.45e-162
EFCAB14-AS1	-7.23017	1.59e-164	2.24e-162
BZRAP1-AS1	-6.26151	4.39e-163	6.19e-161
AC006460.2	-7.74368	4.97e-163	6.97e-161
RP11-861E21.2	-5.7319	5.71e-162	7.99e-160
SLC31A2	-7.43246	1.02e-161	1.43e-159
RP1-37C10.3	-8.32273	1.05e-161	1.46e-159
RP11-875O11.1	-5.62266	1.06e-161	1.48e-159
C10orf95	-5.29332	1.56e-161	2.17e-159
AC093157.1	-4.44799	3.64e-161	5.03e-159
AC159540.2	-6.7418	1.3e-160	1.79e-158
MT-TY	-11.1193	1.74e-160	2.39e-158
AC132872.1	-5.51138	2.73e-160	3.75e-158
KDM4A-AS1	-3.95036	8.79e-160	1.2e-157
CTB-113P19.1	-8.31824	9.56e-160	1.3e-157
PTCD1	-3.22922	6.04e-159	8.21e-157
RP11-73M18.10	-4.50653	2.47e-158	3.35e-156
RP11-523O18.1	-6.36511	1.54e-157	2.09e-155
JMJD8	-3.19994	2.1e-157	2.83e-155
CTC-436P18.1	-5.25945	2.29e-157	3.09e-155
RP5-837J1.2	-4.55733	2.69e-157	3.61e-155
RP11-484K9.4	-5.2473	3.4e-156	4.55e-154
MYCBP2-AS1	-7.75678	9.12e-156	1.22e-153
RP11-831H9.3	-5.62045	3.32e-155	4.43e-153
AC068580.6	-6.05629	5.27e-155	7.01e-153
PTRH1	-5.79398	6.61e-155	8.77e-153
RP11-656D10.5	-7.34204	1.87e-154	2.47e-152
CTB-60E11.9	-7.83912	3.74e-154	4.93e-152
LIMD1-AS1	-5.2791	5.29e-154	6.96e-152
TICAM2	-6.55385	6.33e-154	8.31e-152
RP4-635E18.7	-6.27967	9.92e-154	1.3e-151
RP11-712L6.7	-6.4818	4.72e-153	6.16e-151
PITPNA-AS1	-4.62921	1.72e-152	2.24e-150
CTA-134P22.2	-8.97704	1.89e-152	2.46e-150
TMEM51-AS1	-6.15273	2.17e-152	2.81e-150
RP11-203B9.4	-3.79236	2.94e-152	3.81e-150
RAD21-AS1	-4.904	7.59e-152	9.79e-150
AC004158.2	-4.97882	7.8e-152	1e-149
RP11-229P13.22	-7.99687	1.71e-151	2.2e-149
B4GALT4-AS1	-6.72411	4.13e-151	5.3e-149
CCNI2	-5.43738	4.48e-151	5.72e-149
ANAPC15	-2.70108	7.15e-151	9.11e-149
MIR3911	-6.629	2.68e-150	3.41e-148
EZR-AS1	-7.63862	3.52e-150	4.46e-148
WDR83	-3.39541	4.87e-150	6.17e-148
AC000068.10	-6.91881	1.41e-149	1.78e-147
RP1-30M3.5	-3.85921	4.58e-149	5.76e-147
AL137026.1	-7.93974	6.01e-149	7.55e-147
OAZ3	-3.59935	1.37e-148	1.72e-146
CTD-2571L23.6	-4.4785	2.96e-148	3.71e-146
AC092159.2	-5.86254	3.77e-148	4.71e-146
RP11-455F5.5	-6.26031	5.99e-148	7.45e-146
RP11-84A1.3	-6.81509	9.24e-148	1.15e-145
RP3-400B16.4	-5.77656	9.78e-148	1.21e-145
RP11-762H8.1	-6.06357	2.61e-147	3.23e-145
RP4-622L5.7	-5.02349	3.68e-147	4.53e-145
CTD-2154I11.2	-5.06205	1.57e-145	1.93e-143
RP1-197B17.3	-4.41158	2.47e-145	3.04e-143
MCM3AP-AS1	-3.35375	2.85e-145	3.49e-143
RP11-256I23.2	-4.94839	3.08e-145	3.77e-143
RP11-296L22.8	-9.71384	4.73e-145	5.77e-143
EAF1-AS1	-5.56473	1.37e-144	1.67e-142
RP11-301H24.4	-8.31633	1.38e-144	1.68e-142
AC018766.5	-4.21321	1.61e-144	1.95e-142
PEX5L-AS1	-8.21569	1.95e-144	2.36e-142
MT-TE	-11.8785	7.02e-144	8.47e-142
RP11-344N10.2	-6.7937	9.27e-144	1.11e-141
CNTD1	-4.44913	1.1e-143	1.32e-141
AP000593.7	-4.27087	1.47e-143	1.76e-141
GTF2IRD1P1	-5.58009	1.56e-143	1.87e-141
RP11-60I3.4	-7.02397	3.24e-143	3.86e-141
RP11-1379J22.2	-3.71194	7.01e-143	8.33e-141
RP11-2I17.4	-5.76944	1.23e-142	1.46e-140
SLC25A1P5	-5.5244	1.46e-142	1.73e-140
RP11-287D1.3	-7.70016	2.65e-142	3.13e-140
CTD-3193O13.8	-8.138	7.18e-142	8.46e-140
CEP72	-4.0519	8.78e-142	1.03e-139
SLC9A9-AS2	-7.04382	3.18e-141	3.73e-139
AC004490.1	-5.85843	3.51e-141	4.1e-139
RP11-388P9.2	-8.24375	7.93e-141	9.26e-139
RP1-151B14.6	-5.89253	1.05e-140	1.22e-138
RP11-613D13.5	-6.22481	2.44e-140	2.83e-138
RP11-135A24.4	-5.16919	3.69e-140	4.28e-138
CTD-2524L6.3	-5.36591	4.09e-140	4.73e-138
RP11-557C18.3	-6.00755	2.94e-139	3.4e-137
AC002117.1	-5.64153	1.67e-138	1.93e-136
RP11-59N23.1	-7.00199	4.03e-138	4.64e-136
A2ML1-AS1	-6.81459	5.2e-138	5.96e-136
RP11-290L1.3	-8.60477	1.46e-137	1.67e-135
ATP6V1C2	-5.32848	6.03e-137	6.89e-135
RP11-363J17.1	-7.26727	1.07e-136	1.22e-134
AC034228.4	-9.55068	3.18e-136	3.62e-134
KB-431C1.5	-4.13799	3.94e-136	4.47e-134
KB-1639H6.2	-7.99495	9.7e-136	1.1e-133
RP3-467L1.4	-5.39697	1.58e-135	1.78e-133
AC104532.4	-4.46001	2.28e-135	2.57e-133
RP11-361D15.2	-5.8301	3.25e-135	3.66e-133
RP11-154D6.1	-5.88464	9.84e-135	1.11e-132
RP11-66N24.3	-5.34028	1.16e-134	1.3e-132
DEXI	-6.49001	2.13e-134	2.38e-132
LAMTOR5-AS1	-4.45333	3.84e-134	4.28e-132
AC020594.5	-5.89128	7.14e-134	7.95e-132
SLC25A5-AS1	-3.63625	1.31e-133	1.45e-131
RP11-307C12.12	-5.18929	1.64e-133	1.82e-131
RP11-755B10.2	-4.23128	1.98e-133	2.19e-131
CTA-250D10.19	-7.87512	2e-133	2.21e-131
TMEM53	-3.17749	3.78e-133	4.16e-131
GAS5-AS1	-2.6969	7.45e-133	8.19e-131
RP11-108L7.4	-5.60025	7.81e-133	8.57e-131
RP1-199J3.7	-5.21786	1.75e-132	1.92e-130
HNRNPU-AS1	-4.18494	1.95e-132	2.13e-130
RP11-261C10.4	-8.43745	2.01e-132	2.19e-130
RP11-872D17.4	-8.14273	2.16e-132	2.35e-130
AC144449.1	-4.51937	2.91e-132	3.16e-130
RP11-295D4.1	-3.69168	4.04e-132	4.38e-130
RP4-647C14.3	-5.41566	4.98e-132	5.39e-130
CTA-373H7.7	-8.91485	8.37e-132	9.03e-130
AP001062.7	-3.7004	1.11e-131	1.2e-129
CD68	-4.72431	1.12e-131	1.2e-129
RP11-351A11.1	-5.28063	1.48e-131	1.59e-129
STUB1	-2.65332	3.57e-131	3.82e-129
AC005775.2	-5.95615	3.94e-131	4.2e-129
RP11-543C4.3	-8.65142	4e-131	4.26e-129
RP11-626G11.5	-6.84545	4.77e-131	5.07e-129
FOXH1	-7.34865	1.58e-130	1.67e-128
RP11-773H22.4	-5.78867	3.53e-130	3.74e-128
RP11-327F22.4	-6.30071	4.51e-130	4.77e-128
IGBP1-AS2	-8.4139	3.7e-129	3.91e-127
AC027601.1	-3.7771	4.07e-129	4.29e-127
RP11-46A10.4	-5.21288	8.53e-129	8.97e-127
RP11-109N23.4	-7.07105	1.01e-128	1.06e-126
CTD-2135D7.2	-5.07488	1.52e-128	1.59e-126
RP11-103C16.2	-7.79738	2.09e-128	2.18e-126
ZNRD1-AS1	-3.81083	3.2e-128	3.34e-126
NCBP2-AS1	-3.9573	3.88e-128	4.04e-126
XX-C283C717.1	-7.1052	4.7e-128	4.88e-126
CTD-2184D3.7	-6.48763	7.75e-128	8.04e-126
GDF9	-4.68355	1.02e-127	1.06e-125
RP11-304L19.1	-5.64819	3.21e-127	3.31e-125
GAS6-AS1	-5.672	4.32e-127	4.45e-125
RP11-1007O24.3	-3.39686	5.64e-127	5.8e-125
RP11-261C10.5	-5.34158	6.28e-127	6.45e-125
AC084219.4	-4.37769	7.05e-127	7.22e-125
RP11-186N15.3	-4.37949	7.3e-127	7.47e-125
RP11-1078H9.5	-5.83265	8.11e-127	8.28e-125
MFSD11	-1.94049	8.43e-127	8.59e-125
RP11-535A19.1	-6.81542	8.82e-127	8.96e-125
ZEB2-AS1	-4.79123	3.12e-126	3.17e-124
RP11-342K6.2	-3.3099	3.45e-126	3.5e-124
CCDC107	-3.27714	3.79e-126	3.83e-124
RP4-742J24.2	-5.88525	4.14e-126	4.18e-124
RP11-727F15.9	-5.73987	8.91e-126	8.97e-124
CTC-308K20.2	-5.71826	1.28e-125	1.28e-123
RP11-182J1.1	-5.07585	1.32e-125	1.33e-123
AC069363.1	-11.2629	3.45e-125	3.46e-123
RP11-533E19.7	-4.84798	8.03e-125	8.03e-123
AC010894.5	-7.33261	1.19e-124	1.19e-122
RP11-453E17.3	-3.5047	3.81e-124	3.79e-122
RP11-225H22.7	-6.01586	4.31e-124	4.29e-122
RHOF	-4.28446	9.53e-124	9.45e-122
AC137932.1	-3.36086	2.34e-123	2.31e-121
ARG2	-3.97451	4.7e-123	4.64e-121
RP11-603J24.5	-4.34702	6.08e-123	5.99e-121
AC005253.2	-3.6383	6.47e-123	6.37e-121
RP5-977B1.7	-5.96336	6.73e-123	6.61e-121
AP000487.5	-3.20465	8.5e-123	8.33e-121
RP3-402G11.28	-3.47596	1.67e-122	1.64e-120
ZNF593	-6.38603	1.85e-122	1.81e-120
RP11-429P3.5	-4.24437	2.12e-122	2.06e-120
CTA-797E19.2	-7.39271	9.47e-122	9.21e-120
AC005785.2	-4.96413	1.52e-121	1.47e-119
RP11-488C13.5	-4.00921	1.91e-121	1.85e-119
RP11-15A1.7	-3.17692	3.73e-121	3.61e-119
RP11-122A3.2	-4.66793	4.33e-121	4.18e-119
AC008067.2	-8.13766	6.76e-121	6.52e-119
RP11-787I22.3	-5.91385	8.65e-121	8.33e-119
AC002116.7	-8.1568	1.06e-120	1.02e-118
RP11-342M1.3	-4.04996	2.69e-120	2.58e-118
CAMK1	-3.59249	9.8e-120	9.39e-118
RP11-567G24.3	-7.65697	1.06e-119	1.01e-117
CTC-228N24.1	-3.53593	1.1e-119	1.05e-117
RP11-629G13.1	-6.79029	1.18e-119	1.12e-117
RP11-574K11.5	-6.81143	3.61e-119	3.43e-117
RP11-173B14.5	-5.60293	5.97e-119	5.66e-117
RP11-574F21.2	-4.25017	6.97e-119	6.6e-117
SLC9B1	-3.11987	3.67e-118	3.47e-116
OCIAD1-AS1	-4.85656	7.06e-118	6.66e-116
RP11-342D11.2	-6.67504	9.17e-118	8.64e-116
RP11-529K1.2	-3.41504	7.42e-117	6.98e-115
AC012487.2	-4.35546	1.74e-116	1.64e-114
RP4-769N13.7	-5.9488	2.3e-116	2.15e-114
RP4-536B24.2	-7.986	1.15e-115	1.08e-113
RP11-219B17.1	-4.02675	1.84e-115	1.71e-113
RP11-797M17.1	-6.39863	2.36e-115	2.2e-113
RP1-101K10.6	-6.13886	3.14e-115	2.92e-113
RP11-299G20.2	-5.79123	3.88e-115	3.61e-113
AC025165.8	-5.4382	2.4e-114	2.22e-112
CTD-2196E14.3	-4.40039	2.68e-114	2.48e-112
CTD-2547H18.1	-5.96399	2.8e-114	2.59e-112
AP001468.58	-5.51839	3.41e-114	3.14e-112
RP11-486O12.2	-4.21288	7.16e-114	6.59e-112
PP2D1	-5.07979	1.1e-113	1.01e-111
COQ6	-2.52285	1.15e-113	1.05e-111
AC005306.3	-4.64219	1.3e-113	1.19e-111
AC010761.9	-5.2062	1.8e-113	1.64e-111
AC005540.3	-7.73934	3.31e-113	3.02e-111
RP11-383C5.3	-5.08991	3.55e-113	3.24e-111
RP11-461L13.2	-8.64267	6.98e-113	6.35e-111
RP11-69I8.3	-6.72589	1.36e-112	1.23e-110
TP53TG5	-4.38888	1.37e-112	1.24e-110
GDPGP1	-2.59682	1.42e-112	1.28e-110
AC004166.6	-5.26996	1.73e-112	1.56e-110
RP11-737O24.2	-7.58668	2.02e-112	1.82e-110
CTD-2636A23.2	-5.28907	2.15e-112	1.94e-110
METTL20	-2.44468	2.36e-112	2.12e-110
RP11-17J14.2	-9.50077	3.27e-112	2.93e-110
MAZ	-3.06148	4.99e-112	4.47e-110
AC016722.4	-4.01403	8.42e-112	7.53e-110
MCMDC2	-3.80811	8.57e-112	7.65e-110
RP11-114H24.6	-4.81312	8.85e-112	7.89e-110
CCDC152	-7.2125	9.55e-112	8.48e-110
CTD-3065B20.3	-4.57499	9.54e-112	8.48e-110
RP4-803J11.2	-5.55128	1.96e-111	1.74e-109
RP11-864J10.4	-3.52649	2.61e-111	2.31e-109
RP11-860B13.1	-7.36537	3.51e-111	3.1e-109
RP3-337O18.9	-7.36536	2.87e-110	2.53e-108
C5orf45	-2.65145	5.17e-110	4.55e-108
AL109761.5	-6.64266	8.43e-110	7.41e-108
CTD-3193K9.3	-5.86037	1.34e-109	1.17e-107
AC004019.13	-5.71013	2.45e-109	2.15e-107
RP11-355B11.2	-2.92478	2.68e-109	2.35e-107
MPPE1	-1.86534	2.78e-109	2.43e-107
RP11-231E4.3	-9.86503	4.55e-109	3.97e-107
ZFPL1	-3.09524	7.88e-109	6.86e-107
RP1-43E13.2	-3.09041	1.08e-108	9.36e-107
VCAN-AS1	-6.66975	1.7e-108	1.47e-106
PEX5L-AS2	-7.08642	2.6e-108	2.25e-106
RP11-111F5.4	-6.10754	3.32e-108	2.87e-106
RP11-459E5.1	-6.97334	5.58e-108	4.82e-106
FLJ20306	-4.38493	9.09e-108	7.83e-106
AC061992.1	-8.5883	1.05e-107	9.05e-106
RP11-728F11.4	-7.14131	1.08e-107	9.26e-106
CYP17A1-AS1	-5.78328	3.61e-107	3.09e-105
TOPORS-AS1	-3.08231	3.9e-107	3.34e-105
ZNF224	-3.14736	4.75e-107	4.06e-105
CTC-467M3.1	-7.78919	5.05e-107	4.31e-105
AC104113.3	-5.64044	5.57e-107	4.75e-105
RP11-538P18.2	-8.56001	6.59e-107	5.61e-105
NME7	-2.56643	9.57e-107	8.13e-105
RP11-227H4.5	-9.25963	1.55e-106	1.32e-104
KCNIP2-AS1	-6.67621	3.09e-106	2.62e-104
RP11-3P17.3	-6.17712	7.4e-106	6.25e-104
RP11-517C16.4	-5.31432	2.44e-105	2.06e-103
AC007566.10	-3.62595	3.26e-105	2.74e-103
RP11-158M2.2	-5.91591	4.79e-105	4.03e-103
RP1-111D6.2	-8.43632	9.74e-105	8.18e-103
IL10RB-AS1	-3.17918	1e-104	8.39e-103
RP4-735C1.4	-6.9872	1.25e-104	1.04e-102
RP11-717A5.2	-5.92024	1.35e-104	1.13e-102
KAT5	-1.69223	1.64e-104	1.37e-102
CTD-3032J10.2	-7.35918	1.66e-104	1.39e-102
NUDT6	-2.23056	1.88e-104	1.56e-102
RP11-305O4.3	-4.69615	2.17e-104	1.8e-102
CTD-2050B12.2	-7.12607	2.22e-104	1.84e-102
AC139887.4	-4.72489	2.39e-104	1.98e-102
RP13-39P12.3	-5.02184	3.51e-104	2.9e-102
SNX32	-4.56743	3.69e-104	3.04e-102
AC005042.4	-5.61172	8.56e-104	7.05e-102
SNRK-AS1	-4.57645	8.65e-104	7.12e-102
RP11-531F16.4	-4.00422	9.4e-104	7.72e-102
CTD-2555A7.3	-4.74477	1.53e-103	1.25e-101
RP11-806L2.6	-6.05874	1.68e-103	1.38e-101
YEATS2-AS1	-3.70333	2.25e-103	1.84e-101
RP11-106E15.1	-6.66747	2.69e-103	2.2e-101
RP4-800J21.3	-4.8069	3.25e-103	2.65e-101
MT-TA	-8.64548	3.33e-103	2.71e-101
RP11-129B22.1	-6.77169	5.98e-103	4.86e-101
RP13-131K19.6	-5.11841	9.89e-103	8.03e-101
AC091177.1	-5.16617	1.43e-102	1.16e-100
RP11-473O4.5	-5.07896	6.42e-102	5.2e-100
CTD-2193P3.2	-6.90556	8.74e-102	7.06e-100
RP11-603J24.14	-7.30432	1.38e-101	1.11e-99
ENTPD1-AS1	-3.02665	3.01e-101	2.42e-99
CTD-3131K8.2	-3.37155	3.2e-101	2.57e-99
RP11-552F3.10	-4.21114	3.19e-101	2.57e-99
RP11-424N24.2	-5.72896	4.98e-101	4e-99
GPAT2	-5.02244	1.3e-100	1.04e-98
RP1-90J20.8	-4.49902	1.35e-100	1.08e-98
RP11-495O11.1	-6.47222	1.88e-100	1.5e-98
XXbac-B476C20.9	-3.86232	2.63e-100	2.1e-98
RP1-127H14.3	-6.03629	7e-100	5.57e-98
RP5-867C24.5	-6.62737	2.32e-99	1.85e-97
RAB11B-AS1	-3.88704	2.5e-99	1.99e-97
CTB-50E14.5	-6.17383	3.51e-99	2.78e-97
RP11-218E20.5	-6.62006	3.55e-99	2.81e-97
PIGF	-2.38396	3.73e-99	2.95e-97
CTD-2653D5.1	-6.14304	6.67e-99	5.26e-97
MED31	-2.08547	9.42e-99	7.42e-97
LA16c-358B7.3	-3.09151	9.51e-99	7.47e-97
RP11-304L19.4	-8.02797	1.18e-98	9.26e-97
SH3D19	-3.50903	1.73e-98	1.35e-96
SMAP1	-2.34802	2.44e-98	1.91e-96
P4HA2-AS1	-5.09716	7.48e-98	5.85e-96
RP11-354M1.2	-6.14585	1.45e-97	1.13e-95
CTD-2555O16.4	-3.19516	1.64e-97	1.28e-95
AC010761.6	-6.85996	1.68e-97	1.31e-95
CATSPER2P1	-3.76397	2.34e-97	1.82e-95
RP11-328C8.4	-6.03397	2.48e-97	1.92e-95
HNRNPA1P7	-4.02383	2.92e-97	2.26e-95
RP11-157P1.4	-3.89814	4.68e-97	3.62e-95
RP11-483H20.4	-4.50532	5.05e-97	3.9e-95
PINK1	-3.07307	6.87e-97	5.29e-95
RP11-775D22.3	-3.56346	7.94e-97	6.11e-95
KB-1471A8.1	-5.21312	8.87e-97	6.82e-95
RP11-73M7.6	-4.56377	9.46e-97	7.26e-95
RP4-694B14.5	-4.32663	2.61e-96	2e-94
RP11-95O2.5	-5.77316	3.87e-96	2.96e-94
RGL4	-3.23778	4.08e-96	3.12e-94
CTD-3032J10.3	-7.5854	4.7e-96	3.58e-94
AMN	-6.4183	5.65e-96	4.31e-94
S100A1	-6.68982	1.22e-95	9.31e-94
PAIP2	-1.90728	1.7e-95	1.29e-93
LA16c-313D11.12	-4.0439	9.54e-95	7.24e-93
IMPDH1P10	-5.91701	1.57e-94	1.19e-92
RP11-138H11.1	-7.16111	1.6e-94	1.21e-92
RP11-613C6.2	-5.11709	3.57e-94	2.7e-92
CTD-2515H24.4	-6.79432	4.38e-94	3.3e-92
RP13-1032I1.7	-3.56821	7.74e-94	5.83e-92
AF230666.2	-4.23666	1.36e-93	1.02e-91
RP11-155O18.6	-6.1754	3.61e-93	2.71e-91
AC004447.2	-2.44678	3.81e-93	2.86e-91
RP11-344E13.3	-5.49994	4.83e-93	3.62e-91
AC114730.11	-3.98783	4.89e-93	3.66e-91
GRM5-AS1	-8.70207	7.33e-93	5.47e-91
URAHP	-4.26107	1.01e-92	7.53e-91
RP11-335I12.2	-6.60103	1.03e-92	7.7e-91
RP1-27K12.4	-5.17843	1.19e-92	8.86e-91
RP1-59D14.5	-4.07333	1.49e-92	1.11e-90
RP11-73O6.3	-4.38428	1.56e-92	1.16e-90
OPA1-AS1	-5.83451	1.82e-92	1.35e-90
AC104532.3	-5.96191	4.15e-92	3.07e-90
AC096649.2	-5.66287	6.68e-92	4.93e-90
SERHL	-3.35778	6.83e-92	5.04e-90
RP5-1021I20.5	-5.44824	6.89e-92	5.08e-90
RP11-73M18.7	-3.50395	7.53e-92	5.54e-90
CD27	-4.59583	9.03e-92	6.63e-90
RP11-680A11.5	-4.10137	1.34e-91	9.82e-90
AC017101.10	-7.24136	1.38e-91	1.01e-89
RP4-584D14.5	-3.88094	1.69e-91	1.24e-89
CTB-118N6.2	-3.67636	1.72e-91	1.26e-89
IDH3A	-2.41232	2.24e-91	1.63e-89
XXcos-LUCA11.4	-5.56584	3.18e-91	2.32e-89
PIGH	-2.36147	3.51e-91	2.56e-89
RP11-186F10.2	-6.16012	3.88e-91	2.82e-89
RP4-541C22.5	-6.81861	5.08e-91	3.69e-89
CTC-559E9.6	-2.43079	5.81e-91	4.21e-89
AC074212.6	-4.23998	6.35e-91	4.6e-89
RP11-513D5.5	-5.74031	1.1e-90	7.98e-89
RP4-594I10.3	-7.79301	7.11e-90	5.13e-88
AC012307.3	-1.80697	7.86e-90	5.66e-88
RP11-258F1.1	-6.08468	2.47e-89	1.77e-87
RP1-85F18.6	-6.00134	3.21e-89	2.31e-87
ZNF32-AS1	-4.6203	4.41e-89	3.16e-87
C21orf2	-2.31506	5.76e-89	4.13e-87
SRRM5	-5.19515	1.32e-88	9.43e-87
CTD-3074O7.5	-2.77745	2.56e-88	1.83e-86
AP000438.2	-8.53409	4.45e-88	3.18e-86
CTB-129P6.4	-4.2998	6.11e-88	4.36e-86
RP11-350N15.6	-4.14316	7.11e-88	5.06e-86
CTD-2206N4.4	-3.68119	8.59e-88	6.1e-86
RP11-993B23.3	-6.53546	2.14e-87	1.52e-85
RP1-266L20.4	-5.39234	2.69e-87	1.91e-85
AC084809.2	-7.03772	2.96e-87	2.1e-85
RP11-689P11.3	-5.48385	4.2e-87	2.97e-85
AC010226.4	-4.35698	9.31e-87	6.57e-85
AC006369.2	-6.22368	1.02e-86	7.19e-85
CTD-2215L10.1	-7.58571	1.1e-86	7.73e-85
RP11-115D19.1	-9.68928	1.41e-86	9.93e-85
MORC2-AS1	-4.77852	2.04e-86	1.43e-84
RP11-16P20.3	-5.4291	3.63e-86	2.54e-84
RNF214	-2.03417	4.08e-86	2.86e-84
RP11-352G18.2	-3.73262	4.92e-86	3.44e-84
RP11-727A23.10	-3.62057	6.41e-86	4.47e-84
RP11-335O13.7	-7.09737	1.01e-85	7.01e-84
LINC00649	-4.94703	1.27e-85	8.87e-84
RP11-323J4.1	-6.74838	1.62e-85	1.13e-83
RP11-498C9.12	-3.77595	1.82e-85	1.27e-83
RP11-22N19.2	-4.069	4.22e-85	2.93e-83
RANGRF	-4.20224	7e-85	4.85e-83
RP11-48G14.2	-6.18063	9.95e-85	6.88e-83
RP11-799B12.4	-4.14793	1.33e-84	9.19e-83
AF131216.6	-3.74652	1.85e-84	1.28e-82
COG8	-1.76356	2.07e-84	1.43e-82
RP11-264B17.2	-3.15225	2.39e-84	1.64e-82
RP11-379K22.2	-6.74801	3.47e-84	2.39e-82
AC007255.8	-3.71335	3.64e-84	2.5e-82
CMC1	-2.04249	4.96e-84	3.4e-82
RP11-49K24.4	-4.54896	8.27e-84	5.66e-82
AP006621.9	-5.89518	1.26e-83	8.64e-82
RP11-439H8.4	-5.25327	1.63e-83	1.11e-81
CFLAR-AS1	-4.59809	3.94e-83	2.69e-81
RP11-378J18.8	-2.78237	8.01e-83	5.46e-81
PHKA2-AS1	-5.11822	9.34e-83	6.35e-81
A2M-AS1	-5.44008	1.09e-82	7.38e-81
AC099344.1	-5.41369	1.45e-82	9.81e-81
RP11-383C5.7	-3.96797	1.62e-82	1.1e-80
DNAJC9-AS1	-6.31575	2.01e-82	1.36e-80
RP11-313P13.3	-3.14507	3.83e-82	2.59e-80
RP3-355L5.4	-3.20522	5.07e-82	3.43e-80
RP11-588H23.3	-4.98574	5.44e-82	3.67e-80
RP11-505P4.6	-4.47485	7.92e-82	5.33e-80
ARAP1-AS2	-4.20983	8.9e-82	5.99e-80
RP11-23N2.4	-3.76723	8.92e-82	5.99e-80
RP4-680D5.8	-6.08203	9.57e-82	6.42e-80
RP11-134L10.1	-4.71826	1.22e-81	8.15e-80
RP4-651E10.4	-6.32985	1.26e-81	8.4e-80
CTB-179K24.3	-3.35084	3.3e-81	2.21e-79
RP11-384M15.3	-3.78602	5.19e-81	3.46e-79
RP11-755F10.3	-3.6896	6.43e-81	4.28e-79
AC012358.8	-4.25144	7.43e-81	4.95e-79
RP11-701H16.4	-7.03813	8.06e-81	5.36e-79
AC020907.2	-7.38282	1.13e-80	7.54e-79
RP11-78I14.1	-8.08631	1.76e-80	1.17e-78
RP11-488C13.6	-3.87611	1.93e-80	1.28e-78
DALRD3	-1.98327	2.02e-80	1.33e-78
POLR3H	-2.23255	2.14e-80	1.41e-78
RP11-74C13.3	-4.5306	2.26e-80	1.49e-78
AP000442.1	-2.98121	3.43e-80	2.26e-78
RP11-544A12.4	-5.45527	3.82e-80	2.52e-78
RP11-423P10.2	-3.01878	3.88e-80	2.55e-78
RP11-856M7.2	-6.70911	4.68e-80	3.07e-78
RP11-465N4.5	-3.46566	7.12e-80	4.67e-78
RP5-902P8.12	-3.85389	1.08e-79	7.07e-78
CTB-50L17.5	-5.02038	1.15e-79	7.54e-78
RP11-661A12.9	-4.80084	1.44e-79	9.41e-78
RP13-890H12.2	-4.70119	1.62e-79	1.06e-77
RP11-169D4.2	-6.63331	2.48e-79	1.61e-77
RP11-817O13.8	-3.43191	2.64e-79	1.72e-77
LLNLR-299G3.1	-6.17508	2.7e-79	1.75e-77
SIAH2-AS1	-5.29654	3.4e-79	2.21e-77
AC025442.3	-6.73115	4.64e-79	3.01e-77
CHRNE	-4.22666	5.12e-79	3.32e-77
SRR	-1.88786	5.66e-79	3.66e-77
C18orf56	-4.49786	6.8e-79	4.39e-77
HTR5BP	-4.60594	7.81e-79	5.04e-77
OGG1	-1.46719	1.06e-78	6.81e-77
RP11-56B16.5	-5.62742	1.29e-78	8.33e-77
CCDC176	-3.64124	1.41e-78	9.06e-77
SERHL2	-2.24305	1.63e-78	1.04e-76
TMEM186	-1.8686	1.92e-78	1.23e-76
RP11-181B11.2	-5.39916	4.7e-78	3.01e-76
RP11-983P16.4	-3.93173	8.95e-78	5.73e-76
ITIH4-AS1	-5.65091	9.75e-78	6.23e-76
RP11-455O6.2	-4.08805	4.64e-77	2.96e-75
PPIAP22	-2.64614	6.05e-77	3.86e-75
RP11-387D10.2	-3.26676	6.76e-77	4.3e-75
RP11-697H9.2	-5.54719	6.77e-77	4.31e-75
CTD-2269F5.1	-5.74107	8.39e-77	5.33e-75
AC046143.3	-3.29129	1.17e-76	7.42e-75
AC022154.7	-3.36992	1.2e-76	7.6e-75
AC006277.2	-3.07296	1.67e-76	1.06e-74
H1FX-AS1	-4.11607	1.69e-76	1.07e-74
C12orf57	-3.36052	1.78e-76	1.12e-74
AC068831.6	-4.4206	2.27e-76	1.43e-74
SH3BP5-AS1	-3.03884	2.83e-76	1.78e-74
MT-TS1	-17.3992	4.65e-76	2.92e-74
RP11-429P3.3	-5.45346	5.08e-76	3.19e-74
RP11-802E16.3	-5.29312	5.22e-76	3.28e-74
CTB-193M12.1	-6.75215	6.46e-76	4.05e-74
SRP68P3	-4.6187	6.77e-76	4.24e-74
AC008277.1	-6.62511	6.9e-76	4.32e-74
AC006130.3	-5.49476	7.6e-76	4.75e-74
CTD-3193O13.1	-6.82688	8.81e-76	5.5e-74
RP11-271C24.2	-5.55272	1.45e-75	9.03e-74
AC006547.13	-2.36318	1.55e-75	9.63e-74
RP11-544A12.8	-3.68013	1.91e-75	1.19e-73
JMJD4	-2.08826	3.1e-75	1.92e-73
AC114803.3	-7.47282	3.11e-75	1.93e-73
AC109828.1	-5.83573	3.65e-75	2.26e-73
ENDOG	-3.62744	5.45e-75	3.37e-73
GPR158-AS1	-5.57806	7.41e-75	4.58e-73
SLC5A2	-6.21328	1.59e-74	9.79e-73
MTOR-AS1	-6.38373	1.81e-74	1.12e-72
AC090587.5	-4.28333	2.3e-74	1.42e-72
RP3-510L9.1	-4.94362	2.71e-74	1.66e-72
TNK2-AS1	-5.31151	3.03e-74	1.86e-72
RP11-867G23.12	-4.82709	3.18e-74	1.95e-72
AMN1	-2.65895	5.8e-74	3.56e-72
RP11-264B17.4	-3.42387	8.1e-74	4.96e-72
TSIX	-9.44692	1.15e-73	7.06e-72
HERC3	-2.14032	1.88e-73	1.15e-71
AC073342.12	-6.11465	3.56e-73	2.17e-71
CTD-2062F14.3	-6.27388	5.28e-73	3.22e-71
RP11-769O8.1	-4.87684	6.21e-73	3.78e-71
AC007292.6	-4.13508	7.77e-73	4.73e-71
PSMG4	-2.02795	1.01e-72	6.14e-71
RASA4CP	-3.76295	1.87e-72	1.14e-70
UBOX5-AS1	-3.41378	1.91e-72	1.16e-70
B3GNT4	-5.21918	2.07e-72	1.25e-70
AC055764.1	-6.29544	2.1e-72	1.27e-70
RP11-798M19.3	-4.59592	2.73e-72	1.65e-70
AC016910.1	-5.24832	6.6e-72	3.98e-70
LRP4-AS1	-4.18835	7.53e-72	4.54e-70
RP11-1035H13.2	-6.30061	8.21e-72	4.94e-70
ZACN	-7.38723	8.22e-72	4.94e-70
RP11-468E2.5	-4.11596	9.21e-72	5.53e-70
RP5-940J5.9	-16.5851	9.75e-72	5.85e-70
GPR146	-3.23848	1.03e-71	6.14e-70
RP11-460I13.2	-5.60128	1.52e-71	9.12e-70
CTB-55O6.12	-2.12026	1.95e-71	1.16e-69
NEURL2	-2.93941	2.92e-71	1.74e-69
NAV2-AS2	-7.0185	3.4e-71	2.03e-69
CTC-338M12.5	-3.61614	4.77e-71	2.84e-69
AC098617.1	-7.35749	6.77e-71	4.03e-69
MOCS1	-2.51828	7.47e-71	4.44e-69
RP11-625L16.3	-5.78581	3.31e-70	1.97e-68
HIF1AN	-1.63644	4.84e-70	2.87e-68
RP5-906A24.2	-8.7579	6.77e-70	4.01e-68
RP11-707P17.2	-2.99399	7.43e-70	4.4e-68
ATP5J2-PTCD1	-5.62636	8.9e-70	5.26e-68
RP11-443A13.5	-5.41417	1.02e-69	6e-68
ZMYM4-AS1	-5.4575	1.11e-69	6.52e-68
RP11-665G4.1	-4.44225	1.12e-69	6.59e-68
RAB1B	-1.6075	1.27e-69	7.46e-68
AC003102.3	-5.32425	1.33e-69	7.84e-68
RP11-264M12.2	-5.09092	1.55e-69	9.11e-68
AC135048.1	-7.30999	1.79e-69	1.05e-67
AC067969.1	-6.81819	3.22e-69	1.89e-67
RPSAP14	-4.84131	3.35e-69	1.96e-67
RP11-138I1.4	-16.3258	3.84e-69	2.25e-67
RP11-72I8.1	-3.2403	4.1e-69	2.39e-67
CTD-2265O21.3	-6.44476	5.11e-69	2.98e-67
GGCX	-1.54859	7.18e-69	4.18e-67
RP11-1112C15.2	-6.44525	7.31e-69	4.25e-67
JSRP1	-7.60088	8.7e-69	5.06e-67
GSN-AS1	-4.84024	9.67e-69	5.62e-67
BRF2	-1.78922	1.02e-68	5.94e-67
FAM211A	-3.14684	1.2e-68	6.95e-67
AC007292.4	-6.34987	1.38e-68	7.97e-67
RP11-737O24.5	-5.1306	1.4e-68	8.08e-67
RP11-334J6.6	-5.06778	1.41e-68	8.16e-67
SDR39U1	-2.34428	1.78e-68	1.02e-66
AC004906.3	-5.09615	1.94e-68	1.12e-66
AC010976.2	-3.40695	2.1e-68	1.21e-66
SLC3A1	-7.45192	2.44e-68	1.41e-66
RP11-404E16.1	-5.48633	2.74e-68	1.57e-66
RP11-402D21.2	-5.23596	2.98e-68	1.71e-66
RP11-522I20.3	-2.32447	5.54e-68	3.18e-66
RP11-54O15.3	-4.97348	8.32e-68	4.76e-66
RP11-507J18.2	-7.30702	1.45e-67	8.3e-66
RP11-15I20.1	-6.60618	2.11e-67	1.21e-65
MRVI1-AS1	-4.41455	2.5e-67	1.42e-65
RP3-477O4.14	-3.79219	3.23e-67	1.84e-65
RP11-727F15.11	-4.33513	5.14e-67	2.93e-65
DGUOK-AS1	-3.95207	7.42e-67	4.22e-65
RP11-244K5.8	-4.27604	8.43e-67	4.79e-65
RP11-523H24.3	-3.36964	1.17e-66	6.66e-65
DKFZP434E1119	-6.43697	1.72e-66	9.76e-65
SPDYA	-2.87261	1.86e-66	1.06e-64
C17orf104	-3.16215	2.28e-66	1.29e-64
RP11-360L9.7	-5.51535	2.93e-66	1.65e-64
CTD-2195B23.3	-4.87237	3.22e-66	1.82e-64
AC018816.3	-5.38322	5.05e-66	2.85e-64
CLCC1	-1.62056	5.68e-66	3.2e-64
EHHADH-AS1	-5.53613	1.07e-65	6.02e-64
RP11-77H9.2	-3.11329	1.29e-65	7.24e-64
RP11-315D16.4	-4.47865	1.67e-65	9.39e-64
RP11-290D2.6	-15.847	2.16e-65	1.21e-63
RP11-275I14.4	-5.4437	2.47e-65	1.39e-63
RP11-2B6.2	-3.76406	3.14e-65	1.76e-63
RP11-93H12.4	-7.12963	3.64e-65	2.04e-63
HHATL-AS1	-4.47422	3.77e-65	2.1e-63
RP11-162J8.2	-6.12039	4.51e-65	2.51e-63
RP11-843B15.2	-5.94795	4.91e-65	2.74e-63
RP4-756G23.5	-3.44965	5.29e-65	2.94e-63
RP4-635E18.6	-3.90044	5.75e-65	3.2e-63
RP11-85O21.5	-5.99277	6.22e-65	3.45e-63
ATP6V0E2-AS1	-3.01979	7.28e-65	4.04e-63
CTC-360G5.6	-5.01623	7.65e-65	4.24e-63
HTRA2	-1.1198	7.88e-65	4.36e-63
MORF4L2-AS1	-3.42291	1.48e-64	8.19e-63
CTC-429C10.2	-4.15087	2.19e-64	1.21e-62
RP11-796E2.4	-3.4542	2.56e-64	1.41e-62
BAD	-2.35239	3.05e-64	1.68e-62
RP11-4K16.2	-9.71423	3.36e-64	1.85e-62
CTD-2020K17.4	-5.004	4.18e-64	2.3e-62
TBRG1	-1.5563	4.8e-64	2.64e-62
CTD-2215E18.1	-4.26563	5.8e-64	3.18e-62
LLfos-48D6.1	-3.89691	1.19e-63	6.53e-62
RP11-596D21.1	-5.35071	1.35e-63	7.37e-62
SYCP3	-3.93424	1.45e-63	7.95e-62
RP11-793A3.1	-4.82168	2.84e-63	1.56e-61
RP11-92C4.3	-5.6282	2.94e-63	1.6e-61
TUBA1B	-2.61183	3.51e-63	1.92e-61
RNF103	-1.42309	4.64e-63	2.53e-61
CTD-2576D5.4	-6.0982	5.69e-63	3.1e-61
RP11-732A19.6	-4.89405	6.02e-63	3.27e-61
AC002480.5	-5.7716	6.16e-63	3.35e-61
TATDN1	-2.20539	6.31e-63	3.43e-61
RP11-192H23.5	-14.6713	7.21e-63	3.91e-61
CTD-3060P21.1	-7.13417	7.88e-63	4.27e-61
MIF	-3.20891	1.04e-62	5.62e-61
NR1I3	-3.28209	1.29e-62	7e-61
CTC-558O2.2	-6.22663	1.69e-62	9.15e-61
RP11-53I6.3	-4.26606	1.98e-62	1.07e-60
AL035252.1	-10.3288	2.05e-62	1.11e-60
RP5-1033H22.2	-4.25316	2.31e-62	1.24e-60
CTC-301O7.4	-4.57543	2.36e-62	1.27e-60
RP11-362K14.5	-3.16636	2.7e-62	1.45e-60
ANKRD23	-2.88298	3.05e-62	1.64e-60
RP11-307B6.3	-4.58888	3.14e-62	1.69e-60
RP11-566K11.4	-5.7008	3.59e-62	1.92e-60
RNF157-AS1	-3.2146	3.67e-62	1.96e-60
RP11-6O2.3	-6.7089	4.28e-62	2.29e-60
RP4-784A16.2	-6.06978	4.46e-62	2.38e-60
RP11-140A10.3	-5.65261	4.56e-62	2.43e-60
CTC-525D6.2	-5.8926	5.4e-62	2.88e-60
AC034228.2	-6.52993	5.73e-62	3.05e-60
AC005324.6	-4.87518	6.12e-62	3.26e-60
RP1-100J12.1	-4.88488	6.75e-62	3.59e-60
RP11-223P11.3	-6.42139	1.02e-61	5.42e-60
AC006026.13	-4.18422	1.05e-61	5.57e-60
RP11-482D24.3	-3.96476	1.16e-61	6.15e-60
FERP1	-4.39175	1.41e-61	7.46e-60
GCSHP5	-2.93625	1.48e-61	7.8e-60
HARBI1	-1.72164	1.71e-61	9.04e-60
TAPSAR1	-9.15499	1.94e-61	1.02e-59
RP11-317G6.1	-8.3981	3.07e-61	1.62e-59
ENO3	-3.5215	3.59e-61	1.89e-59
LIPE-AS1	-3.43975	5.06e-61	2.66e-59
FAM13A-AS1	-2.93522	5.66e-61	2.97e-59
RP11-247L20.4	-2.7508	5.9e-61	3.1e-59
RP1-93H18.6	-5.07071	8.83e-61	4.63e-59
RP1-69D17.3	-5.3451	1.19e-60	6.22e-59
SEC1P	-6.16847	1.3e-60	6.8e-59
DNASE1L1	-3.22751	1.69e-60	8.84e-59
RP11-768F21.1	-3.25786	1.71e-60	8.94e-59
RP11-452K12.4	-3.9787	1.94e-60	1.01e-58
HEXIM2	-2.02652	4.23e-60	2.21e-58
RP11-50D9.3	-4.72551	4.56e-60	2.37e-58
AC004771.1	-7.50506	4.66e-60	2.42e-58
AL592284.1	-4.14411	4.82e-60	2.5e-58
ALDH1L1-AS1	-6.41495	5.42e-60	2.81e-58
LA16c-395F10.1	-5.96582	5.49e-60	2.85e-58
CTA-833B7.2	-5.93837	6.31e-60	3.27e-58
RP11-598F7.5	-8.4814	7.4e-60	3.83e-58
ASTE1	-1.2387	7.85e-60	4.06e-58
CD3EAP	-2.54284	8.31e-60	4.29e-58
RP4-718D20.3	-5.78355	8.72e-60	4.5e-58
AC009303.1	-5.43176	1.43e-59	7.35e-58
ANKRD37	-2.63934	1.61e-59	8.27e-58
RP1-191J18.66	-2.90286	2.09e-59	1.08e-57
RP11-492A10.1	-5.61984	2.8e-59	1.44e-57
RP11-6E9.4	-5.50913	4.38e-59	2.25e-57
ORMDL2	-2.07016	7.29e-59	3.74e-57
RP11-505E24.2	-3.82394	7.52e-59	3.86e-57
RP11-503P10.1	-3.44791	7.8e-59	4e-57
TMA7	-2.61748	8e-59	4.1e-57
AC097467.2	-5.25959	9.76e-59	4.99e-57
PTOV1	-1.95765	1.55e-58	7.9e-57
C11orf83	-1.76731	1.62e-58	8.25e-57
RP11-517I3.1	-4.17364	2.91e-58	1.48e-56
AC079305.10	-3.60227	3.09e-58	1.57e-56
RP11-135J2.4	-3.43243	4.09e-58	2.08e-56
MZT2B	-2.89135	4.2e-58	2.14e-56
MRAP	-6.61461	4.57e-58	2.32e-56
AC002550.5	-7.62848	5.17e-58	2.62e-56
RP11-513I15.6	-14.8364	5.61e-58	2.84e-56
SH3BP5	-3.27365	5.61e-58	2.84e-56
RP11-490E15.2	-6.87638	5.61e-58	2.84e-56
HSD17B1	-2.38417	7.07e-58	3.57e-56
AL162424.1	-6.53415	9.07e-58	4.58e-56
AC004893.11	-1.97784	1.45e-57	7.29e-56
AGAP2-AS1	-7.08928	1.62e-57	8.17e-56
RP5-864K19.4	-2.49278	1.75e-57	8.83e-56
ZNF135	-3.27772	1.82e-57	9.15e-56
TIGD7	-2.19184	1.87e-57	9.38e-56
HYI	-2.27005	2.44e-57	1.23e-55
AC098820.2	-4.79219	2.44e-57	1.23e-55
CTD-2184D3.6	-4.84672	6.49e-57	3.25e-55
AC006116.24	-3.42102	7.55e-57	3.78e-55
GNG3	-6.17914	1.11e-56	5.55e-55
RP11-57A1.1	-3.72783	1.35e-56	6.77e-55
ARAP1-AS1	-10.9188	1.85e-56	9.23e-55
AC064852.4	-7.47725	2.01e-56	1e-54
LA16c-316G12.2	-3.02856	2.53e-56	1.26e-54
RP11-354M20.3	-5.0054	2.67e-56	1.33e-54
RP11-247A12.2	-3.73275	2.87e-56	1.42e-54
RP11-45M22.3	-5.52888	2.87e-56	1.42e-54
RPS23	-1.92223	3.4e-56	1.69e-54
AC005944.2	-14.7897	3.84e-56	1.9e-54
RP11-96K19.5	-2.9066	3.94e-56	1.95e-54
RP11-465L10.10	-4.61448	3.95e-56	1.96e-54
AL627171.2	-5.66596	5.17e-56	2.56e-54
ZNF32-AS2	-3.02639	5.37e-56	2.65e-54
MYLK-AS1	-2.82168	6.97e-56	3.44e-54
MGC4771	-3.77641	8.52e-56	4.2e-54
CTD-2349P21.9	-3.02408	1.1e-55	5.4e-54
RP11-240L7.4	-5.07313	1.43e-55	7.05e-54
AC067945.4	-6.03672	1.62e-55	7.99e-54
GFOD1-AS1	-6.16779	1.78e-55	8.76e-54
RP11-512N21.3	-4.97655	1.82e-55	8.95e-54
IPPK	-1.83594	2.28e-55	1.12e-53
RP1-122O8.7	-4.61553	2.44e-55	1.19e-53
RP11-317N8.5	-3.04829	2.72e-55	1.33e-53
AC119673.1	-14.3837	3e-55	1.47e-53
AC005220.3	-4.66021	3.44e-55	1.68e-53
RABGEF1	-2.2849	7.21e-55	3.52e-53
CTB-46B19.2	-5.50833	7.35e-55	3.58e-53
RP11-283G6.5	-6.84828	7.65e-55	3.73e-53
RP11-535A19.2	-3.59534	8.24e-55	4.01e-53
RP11-16K12.1	-5.85045	9.36e-55	4.55e-53
CTD-2293H3.2	-3.14868	1.01e-54	4.89e-53
RP1-67K17.3	-8.89726	1.48e-54	7.16e-53
VIPR1-AS1	-4.92351	1.57e-54	7.6e-53
RP11-867G2.8	-5.37478	1.6e-54	7.73e-53
FAM104A	-1.25215	1.75e-54	8.48e-53
RP11-97C16.1	-2.35292	1.77e-54	8.57e-53
RPS6P16	-4.61848	2.16e-54	1.04e-52
RP11-365O16.6	-4.1389	3.34e-54	1.61e-52
CTD-2024P10.1	-4.55024	4.68e-54	2.26e-52
RP11-211G3.3	-5.35624	7.47e-54	3.6e-52
RP3-508I15.9	-2.56101	8.26e-54	3.97e-52
CTB-187M2.2	-8.7531	8.95e-54	4.3e-52
AC093677.1	-3.91105	1.22e-53	5.86e-52
AF001548.6	-5.55498	1.23e-53	5.89e-52
RP11-548H3.1	-5.57523	1.35e-53	6.46e-52
RP11-575L7.2	-4.49369	1.7e-53	8.15e-52
RP1-212P9.3	-5.35507	1.9e-53	9.11e-52
AC074212.5	-4.13983	2.17e-53	1.04e-51
RP11-121G22.3	-3.98121	2.22e-53	1.06e-51
RP13-923O23.6	-4.5371	2.38e-53	1.14e-51
KHK	-1.95518	2.75e-53	1.31e-51
CENPBD1	-1.69726	2.86e-53	1.36e-51
RP11-977G19.5	-3.2785	3.06e-53	1.46e-51
SAV1	-1.41261	3.33e-53	1.59e-51
SRGAP3-AS1	-7.09019	3.88e-53	1.84e-51
ACTA2-AS1	-4.15018	4.03e-53	1.91e-51
RP3-337H4.10	-4.09813	4.48e-53	2.12e-51
RP11-435O5.5	-3.59373	4.9e-53	2.32e-51
RP11-16C18.3	-5.04037	5.82e-53	2.75e-51
THAP3	-1.47943	6.07e-53	2.87e-51
RP11-312O7.2	-4.79247	6.96e-53	3.29e-51
RP11-111E14.1	-5.1854	8.87e-53	4.19e-51
METTL5	-1.47559	9.8e-53	4.63e-51
C6orf201	-5.52618	1.33e-52	6.27e-51
RP11-394J1.2	-6.08637	1.39e-52	6.54e-51
RP11-446J8.1	-6.86925	2.4e-52	1.13e-50
AL139147.1	-4.10026	2.75e-52	1.3e-50
TSSK3	-3.46405	2.95e-52	1.39e-50
C14orf178	-4.81524	3.08e-52	1.45e-50
CTB-12A17.3	-14.8358	4.1e-52	1.92e-50
ZNF337	-2.63987	4.23e-52	1.98e-50
MPND	-1.63166	4.49e-52	2.1e-50
AC019171.1	-5.31574	5.96e-52	2.79e-50
RP11-538I12.2	-10.4691	6.31e-52	2.95e-50
STAG3	-2.77561	7e-52	3.27e-50
RP11-269F20.1	-4.64079	8.05e-52	3.76e-50
PLEKHG2	2.84433	8.91e-52	4.15e-50
RP11-35D5.1	-4.53188	9.31e-52	4.34e-50
RP11-783K16.5	-3.8436	1.08e-51	5e-50
HEPN1	-14.1468	2.49e-51	1.16e-49
RP11-12J10.3	-4.43544	2.88e-51	1.34e-49
TANGO2	-1.952	3.32e-51	1.54e-49
RP11-876N24.4	-3.09555	3.52e-51	1.63e-49
HDDC3	-1.86184	4.25e-51	1.97e-49
WEE2-AS1	-3.92439	4.6e-51	2.13e-49
CTD-2616J11.3	-4.41749	4.69e-51	2.17e-49
RP11-711G10.1	-6.63824	5.09e-51	2.35e-49
PRC1-AS1	-3.76375	5.27e-51	2.43e-49
RP11-443B20.1	-2.45909	6.29e-51	2.9e-49
RP11-318M2.3	-13.8737	7.58e-51	3.49e-49
CTD-2647L4.1	-6.38087	8.59e-51	3.95e-49
CNNM2	-2.32346	8.65e-51	3.98e-49
RP5-1184F4.5	-3.60105	9.72e-51	4.47e-49
AC093391.2	-3.14197	1.01e-50	4.63e-49
NDUFS7	-1.87202	1.1e-50	5.06e-49
RP11-98D18.15	-6.65987	1.15e-50	5.29e-49
AC007461.2	-3.54602	1.16e-50	5.3e-49
MIR1282	-13.9558	1.17e-50	5.36e-49
CTD-2369P2.8	-8.04783	1.44e-50	6.58e-49
RP11-63M22.2	-13.9451	1.82e-50	8.29e-49
RP1-92O14.6	-2.99397	2.27e-50	1.03e-48
RP11-158K1.3	-1.76498	2.6e-50	1.19e-48
SEPP1	-4.18422	3.56e-50	1.62e-48
SBF2-AS1	-3.57451	5.07e-50	2.31e-48
CTB-118N6.3	-3.11074	6.92e-50	3.15e-48
RP11-697E22.2	-4.11287	8.36e-50	3.8e-48
RP11-945C19.4	-4.42017	8.91e-50	4.04e-48
RP11-91P24.6	-4.59607	9.76e-50	4.42e-48
U47924.31	-12.5523	1.2e-49	5.45e-48
C1QTNF9B-AS1	-3.9099	1.23e-49	5.55e-48
RP11-1072C15.4	-3.14077	1.3e-49	5.87e-48
RP11-523O18.5	-4.09676	1.3e-49	5.89e-48
SLC39A12-AS1	-5.91197	1.32e-49	5.95e-48
RNF220	-1.76527	1.37e-49	6.16e-48
RFPL1	-10.6777	2.05e-49	9.22e-48
CTB-25B13.9	-4.01115	2.25e-49	1.02e-47
AC007182.6	-5.0495	2.64e-49	1.19e-47
AC040977.1	-13.5921	2.68e-49	1.2e-47
MYL5	-2.57407	3.39e-49	1.52e-47
RP5-1007M22.2	-2.65057	3.43e-49	1.54e-47
SMPD4	-1.4236	3.86e-49	1.73e-47
RP11-727A23.5	-2.49512	3.87e-49	1.74e-47
RP11-205M20.7	-3.17418	3.91e-49	1.75e-47
RP11-216B9.6	-1.79891	4.24e-49	1.9e-47
RP5-1142A6.5	-9.48792	5.92e-49	2.64e-47
RP1-149L1.1	-5.94409	6.12e-49	2.73e-47
HM13-AS1	-2.78949	6.24e-49	2.79e-47
RP1-225E12.2	-4.29401	6.3e-49	2.81e-47
AP000708.1	-3.08655	6.34e-49	2.83e-47
AC015987.2	-13.5067	7.19e-49	3.2e-47
CBR3-AS1	-2.39035	7.56e-49	3.36e-47
RPL21P75	-3.89583	1.09e-48	4.85e-47
MRPS18C	-1.91737	1.12e-48	4.99e-47
AC004980.7	-1.62711	1.22e-48	5.4e-47
ABCB9	-2.87874	1.35e-48	5.97e-47
AC090587.4	-3.22991	1.39e-48	6.16e-47
IDI2-AS1	-5.88548	1.72e-48	7.6e-47
AP000688.11	-6.12671	1.73e-48	7.65e-47
CTB-43P18.1	-13.4482	1.76e-48	7.76e-47
RP11-432I5.6	-5.71165	1.86e-48	8.21e-47
RP13-143G15.4	-4.84683	3.21e-48	1.42e-46
SLC24A5	-2.80955	3.47e-48	1.53e-46
CTD-2616J11.9	-12.6114	3.93e-48	1.73e-46
RP11-498C9.3	-13.4369	4.24e-48	1.87e-46
RP11-552F3.9	-3.62364	5.34e-48	2.35e-46
P2RY11	-1.7951	5.69e-48	2.5e-46
NALCN-AS1	-5.09058	6.96e-48	3.05e-46
RP4-683L5.1	-5.48177	7.05e-48	3.09e-46
RP11-256I23.1	-3.56655	7.23e-48	3.17e-46
RP11-234O6.2	-7.42929	9.01e-48	3.94e-46
RP3-402G11.26	-2.54152	9.39e-48	4.11e-46
RP11-618K13.2	-13.7497	9.78e-48	4.27e-46
RP11-138P22.1	-8.35779	1.22e-47	5.31e-46
AC115618.1	-10.1934	1.3e-47	5.66e-46
AC002398.11	-2.87129	1.36e-47	5.95e-46
RP11-188P20.3	-3.67014	1.74e-47	7.6e-46
RP11-420K8.1	-5.65774	1.95e-47	8.47e-46
UTS2B	-3.32957	3.22e-47	1.4e-45
RP11-598F7.4	-8.38602	5.18e-47	2.25e-45
AC016999.2	-4.48272	5.24e-47	2.27e-45
TOMM20L	-2.60945	5.79e-47	2.51e-45
VPS9D1-AS1	-2.69953	7.56e-47	3.28e-45
PKMYT1	-3.45958	7.72e-47	3.35e-45
CTC-459M5.2	-4.28227	8.31e-47	3.59e-45
RP11-347C18.5	-2.75036	9.81e-47	4.24e-45
RP11-380O24.1	-5.25889	1.02e-46	4.42e-45
TRAP1	-1.47511	1.03e-46	4.46e-45
RP11-513M16.7	-3.27821	1.21e-46	5.22e-45
RP11-169N13.4	-4.53623	1.23e-46	5.3e-45
RP11-300E4.2	-5.23476	1.27e-46	5.46e-45
CTD-2396E7.10	-13.4466	1.27e-46	5.47e-45
RP5-1142A6.9	-2.50598	1.38e-46	5.93e-45
COL4A1	4.68565	1.55e-46	6.68e-45
FDPS	-1.56297	1.9e-46	8.17e-45
ASB14	-2.32911	1.95e-46	8.37e-45
RP11-316M1.12	-13.7697	2.05e-46	8.78e-45
CTD-2659N19.10	-13.211	2.09e-46	8.97e-45
SLC7A11-AS1	-4.35962	2.44e-46	1.05e-44
RP5-1112D6.8	-2.77926	2.94e-46	1.26e-44
RP11-536K7.3	-3.10577	3.76e-46	1.6e-44
RP11-752G15.3	-4.05698	5.37e-46	2.29e-44
EPB41L4A	-2.21985	5.38e-46	2.29e-44
MTG1	-2.07801	5.62e-46	2.39e-44
AC008746.3	-13.1519	6.03e-46	2.57e-44
C15orf61	-2.13834	6.75e-46	2.87e-44
ARIH2OS	-1.96544	8.14e-46	3.46e-44
DNASE1	-1.76507	8.21e-46	3.49e-44
RP11-603J24.6	-4.47974	8.61e-46	3.65e-44
RP11-133O22.6	-4.91055	1.2e-45	5.07e-44
RP11-626G11.3	-9.65715	1.36e-45	5.77e-44
RP11-530C5.1	-5.42204	1.55e-45	6.57e-44
RP11-135L13.4	-13.0107	1.69e-45	7.17e-44
DNAJC9	-2.15941	2.08e-45	8.78e-44
KB-1125A3.11	-4.33776	2.31e-45	9.77e-44
RP11-98D18.16	-4.02253	2.89e-45	1.22e-43
RP5-1119D9.4	-5.44992	3.04e-45	1.28e-43
RP5-955M13.4	-6.66228	4.88e-45	2.06e-43
RP11-74E22.5	-12.9413	5.81e-45	2.44e-43
MT-ATP8	3.8389	6e-45	2.52e-43
RP11-363L24.3	-5.0363	8.94e-45	3.76e-43
RP11-309L24.2	-5.25766	9.22e-45	3.87e-43
RP11-294J22.6	-13.188	1.1e-44	4.63e-43
CTD-2020K17.3	-4.49501	1.41e-44	5.9e-43
LMLN-AS1	-6.525	1.5e-44	6.3e-43
SUN2	-2.35158	1.54e-44	6.46e-43
RP1-20N2.6	-2.64838	1.55e-44	6.49e-43
RP11-77G23.2	-7.24145	1.64e-44	6.84e-43
POLR2I	-2.78386	1.77e-44	7.39e-43
RP11-334E6.12	-13.9629	1.9e-44	7.93e-43
RP11-477D19.2	-2.57615	2.7e-44	1.13e-42
CTB-35F21.4	-3.83545	3.23e-44	1.34e-42
FAN1	-1.75605	4.67e-44	1.95e-42
ATP5I	-2.81603	6.2e-44	2.58e-42
RP11-124N14.3	-13.7125	6.32e-44	2.63e-42
AC009480.3	-5.48745	6.48e-44	2.69e-42
RP11-746M1.1	-12.8285	6.8e-44	2.82e-42
RP11-867G23.4	-12.8343	6.81e-44	2.82e-42
RP11-839G9.1	-6.51538	6.87e-44	2.85e-42
C17orf97	-3.99578	6.99e-44	2.89e-42
AC099850.1	-2.36719	7.2e-44	2.98e-42
RP1-71H24.1	-6.46708	7.64e-44	3.16e-42
RP5-1028L10.1	-8.81873	9.03e-44	3.73e-42
PIGW	-4.87751	9.75e-44	4.02e-42
CTD-2292M16.7	-6.58543	1.08e-43	4.45e-42
STAG3L3	-2.6593	1.29e-43	5.33e-42
AL121761.2	-4.41777	1.34e-43	5.5e-42
RPL23A	-2.02688	1.57e-43	6.45e-42
RP11-874J12.4	-4.82359	1.6e-43	6.6e-42
RP11-755B10.4	-3.44421	1.71e-43	7.04e-42
CTD-2517M14.5	-2.87729	2.08e-43	8.54e-42
AC093818.1	-2.45974	2.12e-43	8.69e-42
RP11-81K13.1	-8.92368	2.37e-43	9.71e-42
TMED1	-1.81958	2.42e-43	9.91e-42
RP11-323N12.5	-12.6801	2.43e-43	9.93e-42
RP11-127I20.5	-5.97178	2.81e-43	1.15e-41
TGFBI	4.78182	3.06e-43	1.25e-41
SLC8A1-AS1	-4.29359	3.67e-43	1.5e-41
SLC7A6	-1.51746	4.84e-43	1.97e-41
COL4A2	4.16759	5.04e-43	2.06e-41
RP4-758J18.7	-3.85531	5.11e-43	2.08e-41
RP11-498C9.2	-12.7655	5.68e-43	2.31e-41
FAM71E1	-3.53526	5.93e-43	2.41e-41
RP11-797A18.3	-3.0037	5.95e-43	2.42e-41
AC021016.6	-5.45136	6.53e-43	2.65e-41
RSPH9	-3.24569	8.6e-43	3.49e-41
AC013472.4	-4.17779	9.02e-43	3.66e-41
RP11-442H21.2	-13.1129	9.07e-43	3.67e-41
CTD-2260A17.1	-2.71692	9.71e-43	3.93e-41
BBIP1	-1.75609	9.92e-43	4.01e-41
RP11-830F9.5	-4.43461	1.01e-42	4.09e-41
RP5-930J4.4	-12.6052	1.02e-42	4.11e-41
CTD-2545M3.2	-12.8864	1.11e-42	4.47e-41
NUBP1	-1.02312	1.27e-42	5.13e-41
AZI2	-1.26614	1.32e-42	5.34e-41
PAQR4	-2.96259	1.57e-42	6.33e-41
A2MP1	-3.43617	1.58e-42	6.34e-41
SRRD	-1.30022	1.66e-42	6.69e-41
AC068831.15	-12.7414	1.7e-42	6.81e-41
RP4-751H13.7	-3.07865	1.73e-42	6.93e-41
GRPEL2-AS1	-3.74116	1.77e-42	7.1e-41
RP11-781P6.1	-6.07313	2.13e-42	8.54e-41
NRL	-1.98572	2.62e-42	1.05e-40
FAM103A1	-1.62533	2.89e-42	1.16e-40
IQCK	-1.8657	3.86e-42	1.54e-40
RP13-580F15.2	-3.02758	3.91e-42	1.56e-40
RP11-165P7.1	-5.02008	4e-42	1.6e-40
LSMEM2	-3.91946	4.04e-42	1.61e-40
RP11-571M6.7	-12.5101	4.44e-42	1.77e-40
MT-TQ	-13.0448	5.9e-42	2.35e-40
AC131056.3	-4.90544	6.02e-42	2.4e-40
AFAP1-AS1	-3.40563	6.3e-42	2.51e-40
RP11-108M9.5	-3.75359	6.79e-42	2.7e-40
CBY3	-3.01295	7.48e-42	2.97e-40
AC007362.3	-4.49984	8.99e-42	3.57e-40
RP1-310O13.7	-4.29438	9.38e-42	3.72e-40
CTC-210G5.1	-4.26284	9.64e-42	3.82e-40
AC037445.1	-5.31582	9.87e-42	3.9e-40
TLDC2	-3.04229	9.86e-42	3.9e-40
RTDR1	-3.55147	1.17e-41	4.61e-40
RP11-350J20.12	-7.37976	1.34e-41	5.3e-40
RP11-57H14.2	-2.83515	1.83e-41	7.24e-40
AC009065.1	-12.3329	2.47e-41	9.74e-40
RP11-228B15.4	-2.34354	3.06e-41	1.21e-39
RP11-169K16.4	-4.94472	3.89e-41	1.53e-39
GET4	-2.14079	3.92e-41	1.54e-39
AL136376.1	-11.9781	4.07e-41	1.6e-39
CTD-3203P2.1	-2.69578	4.11e-41	1.62e-39
RP4-530I15.9	-3.07872	4.23e-41	1.66e-39
AES	-1.77052	5.05e-41	1.98e-39
IQGAP3	3.64488	5.88e-41	2.31e-39
AC005559.2	-12.5324	6.91e-41	2.71e-39
RP5-890E16.4	-12.3345	7.35e-41	2.88e-39
RP11-388M20.6	-12.2574	7.53e-41	2.95e-39
ATP5L	-1.4744	7.71e-41	3.01e-39
RP5-1039K5.13	-9.46679	7.73e-41	3.02e-39
PRR19	-2.40733	8.3e-41	3.24e-39
MKNK1-AS1	-4.03904	9.08e-41	3.54e-39
CTC-425F1.4	-12.5767	9.37e-41	3.65e-39
CTD-2207O23.11	-12.293	1.35e-40	5.27e-39
RP11-156E8.1	-3.06584	1.49e-40	5.8e-39
AC010883.5	-3.06542	1.56e-40	6.05e-39
RP11-982M15.2	-12.2164	1.71e-40	6.66e-39
CTC-367J11.1	-4.16222	1.89e-40	7.34e-39
CCDC159	-1.81838	2.2e-40	8.52e-39
RP11-334A14.2	-8.15832	2.38e-40	9.24e-39
TMEM184A	-5.30509	2.52e-40	9.75e-39
PPP3R1	-2.13613	2.89e-40	1.12e-38
CTC-518P12.6	-11.3787	3.09e-40	1.2e-38
CTD-2162K18.3	-3.76827	3.37e-40	1.3e-38
CTD-3193O13.14	-10.0875	3.44e-40	1.33e-38
LAMC1	3.03366	3.62e-40	1.4e-38
RP11-572M11.4	-2.84781	3.64e-40	1.4e-38
CTD-3193O13.13	-10.0553	3.64e-40	1.4e-38
COL1A1	6.68795	3.73e-40	1.44e-38
AC007899.3	-5.4981	3.89e-40	1.5e-38
RP11-91J19.3	-3.06832	4.03e-40	1.55e-38
CTD-2342J14.6	-2.23563	4.32e-40	1.66e-38
NOP16	-1.60933	4.87e-40	1.87e-38
RP11-761I4.4	-4.58995	5.53e-40	2.12e-38
CAPN12	-5.40706	6.08e-40	2.33e-38
ABHD17A	-1.44941	6.97e-40	2.67e-38
CTC-250I14.6	-12.7797	7.54e-40	2.89e-38
RP11-700F16.3	-5.1806	1.01e-39	3.86e-38
RELL2	-2.62043	1.08e-39	4.14e-38
CTC-248O19.1	-4.01003	1.17e-39	4.47e-38
RP5-1113E3.3	-10.0062	1.34e-39	5.11e-38
AL109927.1	-10.0444	1.44e-39	5.5e-38
RP11-403P17.3	-10.0608	1.8e-39	6.87e-38
RP11-506H20.1	-4.37504	1.95e-39	7.44e-38
RP11-24B19.4	-2.98492	1.97e-39	7.49e-38
NHP2	-1.32508	2.25e-39	8.56e-38
RP11-1079K10.4	-12.185	2.29e-39	8.69e-38
RP11-324O2.3	-4.00186	2.39e-39	9.06e-38
SFT2D3	-10.0718	2.97e-39	1.13e-37
AC005013.5	-5.12093	3.01e-39	1.14e-37
AC016738.4	-4.11188	3.02e-39	1.14e-37
RP4-781K5.2	-12.0965	3.1e-39	1.17e-37
INPP5A	-1.89214	3.34e-39	1.26e-37
AP001610.5	-6.15011	3.55e-39	1.34e-37
BOLA1	-2.00956	3.68e-39	1.39e-37
CTB-31O20.3	-10.0436	4.5e-39	1.7e-37
RP1-55C23.7	-5.10397	4.6e-39	1.74e-37
ZNF575	-1.91111	4.82e-39	1.82e-37
AC012363.4	-7.86845	5.08e-39	1.92e-37
RP11-173P15.5	-9.99745	5.33e-39	2.01e-37
ATG7	-1.46681	6.21e-39	2.34e-37
LA16c-390E6.5	-12.0426	6.46e-39	2.43e-37
TYW1	-1.08767	6.83e-39	2.57e-37
PTK7	2.3776	7.25e-39	2.72e-37
AC003075.4	-3.34678	8.67e-39	3.25e-37
CTD-2531D15.5	-12.0627	9.77e-39	3.67e-37
RP11-335O4.3	-4.13727	1.23e-38	4.62e-37
AC093110.3	-3.17232	1.27e-38	4.77e-37
RP11-666A8.8	-2.6481	1.39e-38	5.2e-37
MRPS9	-1.02771	1.41e-38	5.27e-37
AC018470.1	-5.91863	1.41e-38	5.28e-37
ANGPTL6	-3.24943	1.58e-38	5.9e-37
CTC-428G20.6	-2.08417	1.81e-38	6.76e-37
RP5-1024G6.2	-10.0286	2.06e-38	7.68e-37
C15orf57	-1.16233	2.08e-38	7.75e-37
AC005262.3	-9.97344	2.34e-38	8.7e-37
CISD3	-1.59545	2.37e-38	8.83e-37
AE000658.22	-9.86182	2.74e-38	1.02e-36
RP11-707G14.1	-11.4754	2.93e-38	1.09e-36
AC104841.2	-11.8872	3.04e-38	1.13e-36
AC006547.8	-9.90198	3.28e-38	1.22e-36
CIDEB	-11.8175	3.52e-38	1.3e-36
ACSM3	-3.37204	3.6e-38	1.34e-36
RPTN	20.9649	3.7e-38	1.37e-36
CTD-2325A15.5	-12.2945	4.02e-38	1.49e-36
CTC-366B18.2	-9.95958	4.42e-38	1.63e-36
AL022476.2	-3.03036	4.67e-38	1.72e-36
RP11-290L1.4	-4.5464	5.5e-38	2.03e-36
RP3-523E19.2	-3.9161	5.95e-38	2.19e-36
XXbac-BPG252P9.9	-11.8572	6.16e-38	2.27e-36
MT-TW	-12.704	6.23e-38	2.3e-36
AC120194.1	-12.0103	8.08e-38	2.97e-36
RP11-256L6.3	-4.70308	8.13e-38	2.99e-36
ASRGL1	-2.35613	8.39e-38	3.09e-36
RP11-517C16.2	-3.20841	9.62e-38	3.54e-36
RP11-638I2.8	-9.82997	1.17e-37	4.31e-36
AC012613.2	-5.036	1.35e-37	4.96e-36
RP11-297C4.2	-5.27312	1.47e-37	5.39e-36
PEX10	-1.44561	1.51e-37	5.53e-36
TMEM223	-1.2172	1.51e-37	5.53e-36
MSMP	-9.89862	1.55e-37	5.66e-36
RP3-434P1.6	-10.1776	1.55e-37	5.67e-36
ACOT13	-1.18722	1.56e-37	5.71e-36
RP11-297A16.2	-4.5901	1.59e-37	5.82e-36
FBXL15	-2.05354	1.61e-37	5.89e-36
RP11-449P15.1	-9.88643	1.65e-37	6.01e-36
RP11-474G23.2	-12.4306	1.83e-37	6.66e-36
PKD2L2	-4.59318	1.9e-37	6.92e-36
MXRA5	5.37067	1.91e-37	6.94e-36
OXCT1-AS1	-3.04854	2.3e-37	8.37e-36
ZC3HAV1	1.82337	2.34e-37	8.49e-36
AC005253.4	-11.8535	2.48e-37	9e-36
RP11-613D13.8	-4.25441	2.8e-37	1.02e-35
ALG1L11P	-2.72407	2.82e-37	1.02e-35
RP11-265N6.2	-9.76411	3.01e-37	1.09e-35
CTD-2105E13.14	-12.0085	3.25e-37	1.18e-35
AC007193.8	-9.86278	3.38e-37	1.22e-35
RP11-102L12.2	-2.99959	3.42e-37	1.24e-35
CTD-3224K15.2	-3.1426	3.78e-37	1.37e-35
MKI67	4.18447	4.06e-37	1.47e-35
RP11-1114A5.5	-2.75294	4.32e-37	1.56e-35
ADIRF	-11.9297	4.98e-37	1.8e-35
CTD-3222D19.11	-9.76604	5.98e-37	2.16e-35
RP11-758P17.3	-3.45323	6.25e-37	2.25e-35
AC010127.5	-3.88941	6.76e-37	2.43e-35
FTH1	-3.69405	7.37e-37	2.65e-35
ZSWIM4	1.91767	8.65e-37	3.11e-35
hsa-mir-335	-8.86979	8.77e-37	3.15e-35
CTD-2012K14.3	-9.86912	9.63e-37	3.46e-35
AAMDC	-1.58847	1.03e-36	3.7e-35
RP11-360L9.4	-2.80818	1.12e-36	4.02e-35
AC007308.7	-9.73827	1.17e-36	4.2e-35
SRD5A3-AS1	-2.45049	1.18e-36	4.22e-35
AL354808.1	-9.80313	1.19e-36	4.27e-35
AC114546.1	-11.5894	1.23e-36	4.41e-35
KIRREL	2.96043	1.51e-36	5.39e-35
CHKA	-1.43686	1.61e-36	5.75e-35
AC091133.1	-11.6086	1.92e-36	6.85e-35
RP5-956O18.3	-11.5953	2.04e-36	7.27e-35
MTRNR2L9	-3.50102	2.11e-36	7.53e-35
TCTE1	-4.35339	2.12e-36	7.56e-35
RP11-638I2.6	-11.6889	2.29e-36	8.14e-35
AP003068.9	-11.6049	2.54e-36	9.04e-35
SPATA1	-2.55793	2.67e-36	9.5e-35
VTI1B	-1.33966	2.81e-36	9.99e-35
AL022328.1	-9.76587	2.89e-36	1.03e-34
LRRC24	-11.5172	3.9e-36	1.38e-34
RP11-350N15.4	-3.28613	4.05e-36	1.44e-34
AL353671.3	-9.73788	4.17e-36	1.48e-34
CTD-2555K7.4	-3.03364	4.18e-36	1.48e-34
AL358781.1	-11.5941	4.42e-36	1.56e-34
RP11-582J16.4	-1.70116	4.63e-36	1.63e-34
CTD-3065J16.6	-4.48451	4.79e-36	1.69e-34
DNLZ	-2.40298	5.28e-36	1.87e-34
RP11-113K21.4	-3.67577	5.57e-36	1.96e-34
AC007679.3	-6.13382	5.74e-36	2.02e-34
PGP	-1.55302	5.97e-36	2.1e-34
AC005534.8	-3.45322	5.98e-36	2.1e-34
RP5-896L10.1	-4.48694	7.01e-36	2.47e-34
RP11-244F12.3	-3.08859	7.52e-36	2.64e-34
FN1	4.16608	7.81e-36	2.74e-34
RP11-360L9.8	-11.455	8.94e-36	3.14e-34
COL4A2-AS1	-4.35925	9.98e-36	3.5e-34
AC092849.1	-5.83668	1.03e-35	3.62e-34
ZNRF2P2	-2.38552	1.2e-35	4.21e-34
RP1-20C7.6	-2.8237	1.27e-35	4.43e-34
CTC-429P9.1	-1.9044	1.28e-35	4.47e-34
RP1-68D18.4	-5.35818	1.35e-35	4.73e-34
AC073569.1	-6.91798	1.43e-35	4.99e-34
EME2	-1.71788	1.58e-35	5.53e-34
KBTBD3	-1.59926	1.59e-35	5.53e-34
CEP55	3.53504	1.61e-35	5.62e-34
AC092597.3	-3.35399	1.7e-35	5.92e-34
RP11-797D24.4	-9.72469	1.71e-35	5.96e-34
RP11-407G23.3	-11.3948	2.07e-35	7.19e-34
RP3-330M21.5	-9.57293	2.14e-35	7.45e-34
DUSP28	-0.991432	2.16e-35	7.49e-34
RP11-229P13.23	-9.8122	2.26e-35	7.83e-34
DPYD-AS1	-3.90268	2.41e-35	8.35e-34
RP11-138C9.1	-11.3854	2.53e-35	8.79e-34
DOHH	-1.93428	2.73e-35	9.46e-34
IKBKG	-1.23993	3.03e-35	1.05e-33
AF127577.10	-9.56344	3.18e-35	1.1e-33
C1orf56	-1.55927	3.86e-35	1.34e-33
NAV2-AS1	-9.67337	3.88e-35	1.34e-33
MIR497HG	-3.32255	4.08e-35	1.41e-33
CENPP	-1.59362	4.11e-35	1.42e-33
AC004623.2	-11.3428	4.82e-35	1.66e-33
FNDC3B	2.60801	4.94e-35	1.7e-33
AC008440.5	-11.4555	5.53e-35	1.91e-33
PRELID1	-1.59824	5.76e-35	1.98e-33
FAM161B	-1.56546	5.9e-35	2.03e-33
ARMCX3	-1.69856	6.18e-35	2.12e-33
AC117834.1	-11.3054	8.43e-35	2.9e-33
CD93	3.32424	8.87e-35	3.05e-33
ETV6	1.68709	9.03e-35	3.1e-33
RP11-101E13.5	-2.19637	9.04e-35	3.1e-33
CTD-2529P6.3	-3.60378	9.94e-35	3.41e-33
RP11-78A19.3	-11.2625	1e-34	3.44e-33
RP1-40E16.11	-9.4805	1.02e-34	3.5e-33
AL358113.1	-11.7968	1.03e-34	3.52e-33
RP11-49K24.5	-3.27764	1.05e-34	3.6e-33
ARMCX3-AS1	-9.75215	1.06e-34	3.62e-33
AL353354.2	-11.3417	1.12e-34	3.82e-33
PCBP1	-1.24626	1.2e-34	4.08e-33
RP11-120K9.2	-2.20554	1.3e-34	4.43e-33
STK38	1.29195	1.34e-34	4.56e-33
AC016644.1	-4.16989	1.35e-34	4.61e-33
AF001548.5	-2.53486	1.51e-34	5.15e-33
FAM35A	-1.68744	1.52e-34	5.18e-33
ACAT2	-2.02447	1.56e-34	5.3e-33
RP11-338K17.8	-7.64174	1.56e-34	5.3e-33
MT-TT	-9.54926	1.64e-34	5.55e-33
PLCB3	1.48631	1.69e-34	5.74e-33
RP1-56K13.3	-11.2156	1.83e-34	6.2e-33
BTN2A2	1.87871	1.92e-34	6.51e-33
MT1P3	-4.72129	1.94e-34	6.55e-33
NR5A2	3.80519	1.96e-34	6.65e-33
AC005606.15	-9.5639	2.04e-34	6.91e-33
CTD-3113P16.5	-9.49399	2.16e-34	7.29e-33
A1BG-AS1	-2.41303	2.2e-34	7.44e-33
RP11-326A19.5	-11.32	2.42e-34	8.18e-33
AC084219.3	-2.63247	2.48e-34	8.37e-33
PDHB	-1.05443	2.51e-34	8.45e-33
MTERFD2	-0.89569	3.81e-34	1.28e-32
FTH1P11	-2.80352	3.89e-34	1.31e-32
RP11-810M2.2	-11.3874	4.21e-34	1.42e-32
AC010327.2	-11.2116	4.75e-34	1.6e-32
RP11-513M16.8	-1.88297	5.03e-34	1.69e-32
AC136297.1	-11.4516	5.14e-34	1.73e-32
AC090616.2	-3.62212	5.58e-34	1.87e-32
PDK2	-1.69444	5.62e-34	1.88e-32
RP11-173P15.3	-11.275	5.8e-34	1.94e-32
HIF1A-AS1	-3.43925	6.01e-34	2.01e-32
RP11-207C16.4	-3.52939	6.06e-34	2.03e-32
RP11-245P10.8	-9.36457	6.43e-34	2.15e-32
RP5-894A10.2	-8.12782	6.48e-34	2.17e-32
AC006449.1	-11.1478	6.99e-34	2.34e-32
RP11-452L6.5	-1.47179	7.06e-34	2.36e-32
SEC61A1	1.59755	7.25e-34	2.42e-32
ZRANB2-AS2	-2.13769	7.65e-34	2.55e-32
AC064871.3	-5.63131	7.87e-34	2.62e-32
RP11-84A14.5	-11.158	8.11e-34	2.7e-32
AC007192.6	-11.4132	8.21e-34	2.73e-32
POSTN	7.355	8.55e-34	2.84e-32
RP11-38L15.2	-4.51301	8.77e-34	2.92e-32
RP11-18I14.11	-11.1396	8.89e-34	2.95e-32
RP3-512E2.2	-4.05368	9.01e-34	2.99e-32
CTD-2647L4.5	-11.6541	9.02e-34	2.99e-32
STK36	1.91819	1.02e-33	3.4e-32
CTC-510F12.6	-9.41178	1.03e-33	3.4e-32
RPL41P1	-3.33919	1.07e-33	3.54e-32
AC005262.2	-11.0993	1.08e-33	3.57e-32
NUP205	1.53663	1.1e-33	3.64e-32
CTD-2560E9.5	-8.3094	1.12e-33	3.69e-32
RP11-603J24.17	-11.0822	1.12e-33	3.72e-32
SNF8	-1.07131	1.13e-33	3.73e-32
C16orf93	-2.90717	1.13e-33	3.74e-32
BMP8A	-2.31596	1.14e-33	3.77e-32
RP13-225O21.2	-3.14393	1.16e-33	3.83e-32
RP1-118J21.5	-4.36156	1.18e-33	3.88e-32
RP11-713N11.4	-5.67513	1.19e-33	3.92e-32
MAPKAPK5-AS1	-1.10513	1.27e-33	4.18e-32
SMIM22	-4.26126	1.27e-33	4.18e-32
FAM166A	-4.56236	1.28e-33	4.19e-32
AC007383.4	-11.1761	1.61e-33	5.27e-32
AC113189.5	-2.51184	1.75e-33	5.75e-32
RP11-440L14.1	-1.93109	1.89e-33	6.19e-32
NT5C2	-1.69409	1.95e-33	6.4e-32
RP11-381K20.2	-3.81213	2.01e-33	6.59e-32
RGPD5	-3.58078	2.17e-33	7.11e-32
OPN3	-2.17295	2.31e-33	7.55e-32
RP3-486I3.4	-2.93686	2.34e-33	7.66e-32
RP5-1024G6.5	-2.17147	2.46e-33	8.02e-32
RP4-548D19.3	-11.1544	2.48e-33	8.1e-32
LURAP1	-2.18975	2.5e-33	8.17e-32
RP11-371A19.2	-3.42898	2.65e-33	8.64e-32
FAM13C	-2.77534	2.78e-33	9.07e-32
REP15	-3.28785	2.82e-33	9.17e-32
Z98256.1	-11.2698	3.26e-33	1.06e-31
NPB	-9.37729	3.62e-33	1.18e-31
ZNF205-AS1	-1.96276	3.9e-33	1.27e-31
FAM86A	-1.32775	3.99e-33	1.29e-31
RP11-490H24.5	-2.40736	4.25e-33	1.38e-31
RP11-732A19.5	-9.46136	4.68e-33	1.52e-31
CTD-2036P10.3	-11.1848	4.99e-33	1.62e-31
RP11-288G11.3	-6.97601	5.14e-33	1.67e-31
CTD-2235H24.2	-10.9801	5.24e-33	1.7e-31
RP11-547I7.1	-6.66705	6e-33	1.94e-31
RP11-20B24.4	-9.32381	6.68e-33	2.16e-31
LSM1	-1.22777	6.7e-33	2.16e-31
AC007050.18	-6.66647	6.89e-33	2.23e-31
RP11-286E11.1	-4.9989	6.89e-33	2.23e-31
RP11-545N8.3	-4.87211	7.1e-33	2.29e-31
RP11-383C5.4	-3.03695	7.13e-33	2.3e-31
INTS9	0.983917	7.4e-33	2.39e-31
RP11-109P14.10	-9.40351	8.01e-33	2.58e-31
CENPE	3.20378	1.04e-32	3.35e-31
RP11-627J17.1	-11.0077	1.07e-32	3.43e-31
CENPO	-1.81215	1.11e-32	3.57e-31
C19orf44	-1.62081	1.2e-32	3.84e-31
RP3-430N8.11	-10.9282	1.21e-32	3.88e-31
KIF14	3.56045	1.32e-32	4.25e-31
RP11-306G20.1	-4.80365	1.36e-32	4.35e-31
RP11-829H16.3	-4.99031	1.79e-32	5.72e-31
SYP-AS1	-11.9947	1.84e-32	5.88e-31
LGALS8-AS1	-4.35913	1.85e-32	5.91e-31
AC005339.2	-9.4752	1.91e-32	6.11e-31
RP5-1050D4.3	-11.2798	2.05e-32	6.56e-31
RP11-203M5.8	-9.63678	2.35e-32	7.52e-31
AMDHD2	-1.48575	2.48e-32	7.93e-31
AC009501.4	-3.3113	2.48e-32	7.93e-31
PRRC1	1.28878	2.5e-32	7.99e-31
ZNF276	-1.41933	2.54e-32	8.08e-31
RP11-265N6.1	-11.0472	2.68e-32	8.54e-31
CTD-2139B15.2	-8.54448	2.73e-32	8.68e-31
RP11-667K14.4	-10.8851	2.82e-32	8.96e-31
RP11-5P18.5	-9.53337	2.85e-32	9.08e-31
CTA-109P11.4	-8.15622	2.98e-32	9.46e-31
RP11-797H7.5	-4.10987	3.03e-32	9.62e-31
AC135178.7	-4.31221	3.06e-32	9.71e-31
EN1	5.65772	3.27e-32	1.04e-30
USP30-AS1	-3.34481	3.27e-32	1.04e-30
CEMP1	-10.9161	3.34e-32	1.06e-30
LAMB2	2.21833	3.66e-32	1.16e-30
RP11-727A23.7	-4.43823	3.7e-32	1.17e-30
RPS15A	2.14296	3.97e-32	1.25e-30
C16orf58	-1.07893	3.97e-32	1.25e-30
AL391152.1	-9.27554	4.71e-32	1.49e-30
RP11-804A23.4	-7.94586	4.96e-32	1.57e-30
CASP2	1.70739	5.33e-32	1.68e-30
FLNA	2.56362	5.84e-32	1.84e-30
CTD-2049O4.1	-4.81815	6.01e-32	1.9e-30
CTB-5E10.3	-10.9276	6.14e-32	1.93e-30
HLTF-AS1	-6.70166	6.86e-32	2.16e-30
RP11-490O6.2	-3.16104	7.01e-32	2.2e-30
AL161645.2	-4.2276	8.35e-32	2.63e-30
ZNF771	-1.54817	8.47e-32	2.66e-30
RP11-56G10.2	-11.2906	8.91e-32	2.8e-30
MED12	1.23514	1.01e-31	3.16e-30
CTD-2310F14.1	-2.01299	1.13e-31	3.53e-30
ICAM2	-2.26484	1.15e-31	3.61e-30
FAM227B	-1.44777	1.29e-31	4.03e-30
RAET1G	-2.34737	1.52e-31	4.77e-30
RP11-96D1.11	-10.9901	1.65e-31	5.17e-30
RP5-1160K1.6	-10.9671	1.72e-31	5.38e-30
RP11-304M2.5	-10.7207	1.73e-31	5.4e-30
AC004057.1	-2.87487	1.73e-31	5.41e-30
AC006547.15	-10.7553	1.73e-31	5.41e-30
CAD	1.25858	1.83e-31	5.72e-30
RP3-486I3.5	-9.28018	1.85e-31	5.77e-30
RP11-582J16.3	-10.741	2.03e-31	6.31e-30
BCDIN3D-AS1	-2.12163	2.04e-31	6.34e-30
CTD-3149D2.4	-10.8137	2.06e-31	6.43e-30
RP11-325L7.1	-4.03697	2.23e-31	6.95e-30
RP11-252E2.1	-9.32107	2.4e-31	7.46e-30
AL161784.1	-10.851	2.4e-31	7.46e-30
CTD-3187F8.14	-3.82223	2.48e-31	7.71e-30
HABP4	-1.69547	2.49e-31	7.74e-30
COL3A1	5.81591	2.54e-31	7.86e-30
RP11-638I2.4	-2.74474	2.58e-31	7.98e-30
RP11-611O2.5	-10.7468	2.69e-31	8.33e-30
RP11-379K17.12	-10.7058	2.94e-31	9.1e-30
CTB-189B5.3	-7.06175	3e-31	9.29e-30
RP11-762H8.4	-10.9544	3.07e-31	9.49e-30
RP11-245C23.3	-9.10849	3.07e-31	9.49e-30
RP11-589M4.1	-10.6516	3.6e-31	1.11e-29
RP11-841O20.2	-9.16144	3.61e-31	1.11e-29
RP11-333E1.1	-2.06496	3.67e-31	1.13e-29
SRBD1	1.21409	3.67e-31	1.13e-29
ACO2	-1.77324	3.68e-31	1.13e-29
PPM1N	-2.65184	3.75e-31	1.16e-29
ACOT8	-0.965858	3.77e-31	1.16e-29
SLC4A5	-2.23947	3.87e-31	1.19e-29
AC068499.10	-3.28675	3.87e-31	1.19e-29
CDH11	2.05333	4.31e-31	1.32e-29
KCTD2	-1.02991	4.45e-31	1.37e-29
LAMB1	3.28722	4.88e-31	1.5e-29
SLC25A35	-1.88844	4.89e-31	1.5e-29
KB-1608C10.2	-10.6593	5.39e-31	1.65e-29
RP11-649E7.5	-10.6297	5.44e-31	1.67e-29
COL6A3	5.98368	5.47e-31	1.68e-29
LYRM9	-1.92303	5.72e-31	1.75e-29
AC016738.3	-5.30474	5.72e-31	1.75e-29
MTSS1L	-2.41675	6e-31	1.83e-29
RP11-334E6.3	-6.23626	6.07e-31	1.85e-29
RP13-270P17.2	-2.76807	6.78e-31	2.07e-29
C8orf59	-1.30223	6.84e-31	2.09e-29
CHL1-AS1	-4.29501	6.98e-31	2.13e-29
MUC1	2.99903	7.1e-31	2.16e-29
ZNF518A	-2.12836	7.11e-31	2.17e-29
AC011484.1	-11.4316	7.66e-31	2.33e-29
RHBDL2	-2.45329	7.93e-31	2.41e-29
DCLRE1B	1.37366	8.45e-31	2.57e-29
FAM46A	2.90561	8.66e-31	2.63e-29
AC016723.4	-4.17461	8.76e-31	2.66e-29
APOM	-2.05968	8.91e-31	2.7e-29
CTD-2517M22.16	-10.7076	9.71e-31	2.94e-29
ABCC3	5.19587	1.04e-30	3.15e-29
AC090186.1	-10.6429	1.09e-30	3.29e-29
NICN1-AS1	-10.7185	1.11e-30	3.38e-29
CERS2	-1.87716	1.17e-30	3.55e-29
RP11-95I16.4	-3.75757	1.22e-30	3.69e-29
DDX11L10	-4.02832	1.27e-30	3.83e-29
LOXL2	3.52675	1.28e-30	3.86e-29
TRIQK	-1.98984	1.41e-30	4.27e-29
RP3-430N8.10	-10.5846	1.54e-30	4.65e-29
RP11-244F12.2	-10.8095	1.67e-30	5.04e-29
AC018462.2	-2.40701	1.69e-30	5.11e-29
RP5-821D11.7	-1.80507	1.8e-30	5.43e-29
CTC-338M12.7	-10.6166	1.84e-30	5.55e-29
TRNT1	-0.960336	1.89e-30	5.69e-29
RP11-84G21.1	-2.38859	1.93e-30	5.8e-29
DPYSL3	1.85747	1.93e-30	5.81e-29
RP11-864G5.3	-9.45947	2.07e-30	6.23e-29
RP11-498C9.13	-9.31222	2.08e-30	6.25e-29
RP1-65P5.3	-10.7856	2.09e-30	6.26e-29
RP11-932O9.7	-2.34979	2.18e-30	6.53e-29
AC068196.1	-3.5295	2.3e-30	6.89e-29
AKTIP	-1.27107	2.55e-30	7.65e-29
RP5-1087E8.3	-10.655	2.61e-30	7.82e-29
AC079742.4	-10.5549	2.66e-30	7.96e-29
PRRC2C	1.16907	2.67e-30	7.99e-29
ALPK2	5.95022	2.93e-30	8.74e-29
TFPI	3.25631	2.97e-30	8.86e-29
FAHD2CP	-3.01862	3e-30	8.94e-29
RP11-24J19.1	-10.8718	3.05e-30	9.09e-29
CTD-2026K11.1	-9.18185	3.22e-30	9.6e-29
NDUFV2P1	-2.10186	3.29e-30	9.81e-29
RP11-97N19.2	-4.39477	3.37e-30	1e-28
RP11-152H18.3	-10.7076	3.86e-30	1.15e-28
RP11-77H9.5	-10.6193	3.89e-30	1.16e-28
RP11-169K16.7	1.68235	4.27e-30	1.27e-28
AC002398.12	-11.0349	4.37e-30	1.3e-28
RP11-1100L3.8	-5.78273	4.43e-30	1.32e-28
CXorf58	-3.28261	4.46e-30	1.32e-28
AP000662.4	-2.4111	4.49e-30	1.33e-28
PPM1G	1.1097	4.65e-30	1.38e-28
RP11-6O2.4	-9.14064	4.68e-30	1.39e-28
CTC-459I6.1	-4.59203	4.7e-30	1.39e-28
CTB-31O20.9	-8.94127	4.75e-30	1.41e-28
RNF40	0.880465	5.23e-30	1.55e-28
NID1	3.0961	5.39e-30	1.59e-28
KCP	-3.40864	5.59e-30	1.65e-28
RP11-256P1.1	-10.4419	5.79e-30	1.71e-28
ASPM	3.70241	5.95e-30	1.76e-28
CD276	2.26348	6.58e-30	1.94e-28
RP11-124D2.3	-10.9875	7.45e-30	2.2e-28
PTBP1	1.47343	7.49e-30	2.21e-28
RP3-508I15.18	-10.8901	8.15e-30	2.4e-28
NR1D1	-2.42673	8.35e-30	2.46e-28
SLC34A2	5.86286	8.53e-30	2.51e-28
AC097468.7	-4.69114	8.85e-30	2.6e-28
ORAOV1	-1.11166	8.89e-30	2.61e-28
COL1A2	5.13185	9.28e-30	2.73e-28
IQGAP2	2.70616	9.42e-30	2.76e-28
ANO6	1.95802	9.58e-30	2.81e-28
FBLIM1	3.39747	9.91e-30	2.9e-28
RP11-529K1.4	-8.97973	1e-29	2.94e-28
MATN1-AS1	-2.503	1.1e-29	3.21e-28
RP11-74H8.1	-9.4708	1.13e-29	3.3e-28
TGFB1I1	2.26672	1.25e-29	3.66e-28
SPOCD1	4.54676	1.31e-29	3.83e-28
ETS1	1.88495	1.35e-29	3.95e-28
AC005237.4	-3.56811	1.35e-29	3.96e-28
RP11-758N13.1	-4.83963	1.37e-29	4.01e-28
RP13-20L14.6	-1.69335	1.43e-29	4.17e-28
MVK	-1.44346	1.46e-29	4.26e-28
HCG4P11	-9.29752	1.49e-29	4.33e-28
RP1-1J6.2	-2.9769	1.5e-29	4.38e-28
ADAM12	3.72722	1.51e-29	4.41e-28
CTB-33G10.11	-8.9322	1.56e-29	4.55e-28
LL0XNC01-250H12.3	-1.88737	1.61e-29	4.69e-28
RP11-74E22.3	-2.02405	1.67e-29	4.85e-28
MPC2	-1.25277	1.75e-29	5.07e-28
RP1-20B21.4	-10.567	1.76e-29	5.1e-28
TCFL5	-1.66653	1.78e-29	5.18e-28
PLGLB2	-2.82133	1.86e-29	5.41e-28
RP11-152K4.2	-4.31481	1.94e-29	5.63e-28
KIF23	3.15861	2.02e-29	5.85e-28
L3MBTL2	-1.02399	2.26e-29	6.54e-28
RP11-463O12.3	-10.3982	2.27e-29	6.55e-28
RP11-973N13.4	-2.64659	2.42e-29	7.01e-28
CTD-2555O16.2	-1.82074	2.49e-29	7.19e-28
RP11-727A23.11	-9.04756	2.49e-29	7.19e-28
RP11-426L16.3	-3.62204	2.55e-29	7.36e-28
VANGL1	1.99071	2.65e-29	7.65e-28
C1orf204	-2.76353	2.77e-29	8e-28
C15orf40	-0.886702	2.97e-29	8.56e-28
NKX2-2-AS1	-10.6813	2.98e-29	8.57e-28
GS1-72M22.1	-6.10982	3.03e-29	8.72e-28
RP11-1376P16.2	-2.20038	3.13e-29	9e-28
RP11-304L19.8	-10.4678	3.19e-29	9.18e-28
TGFBR3L	-3.98727	3.19e-29	9.18e-28
NTN1	2.27136	3.69e-29	1.06e-27
RP5-827C21.1	-3.66568	3.75e-29	1.08e-27
RP11-363E6.3	-4.043	3.94e-29	1.13e-27
MAP7D3	1.75289	4e-29	1.15e-27
RP11-545I5.3	-1.87683	4.12e-29	1.18e-27
RP13-93L13.1	-4.10504	4.14e-29	1.19e-27
SYNE1-AS1	-4.32767	4.24e-29	1.21e-27
MIR3665	-10.8502	4.27e-29	1.22e-27
AL353629.1	-10.4298	4.57e-29	1.31e-27
RP11-688G15.3	-10.2757	4.58e-29	1.31e-27
AC005786.7	-10.3763	4.59e-29	1.31e-27
RP3-326L13.2	-3.7222	4.68e-29	1.34e-27
RP11-91G21.1	-5.83112	4.72e-29	1.35e-27
BCDIN3D	-1.15396	4.78e-29	1.36e-27
RP11-192H23.6	-8.86415	4.81e-29	1.37e-27
CACNA1C-AS1	-3.15515	4.83e-29	1.38e-27
PRKCZ	-3.15398	5.12e-29	1.46e-27
CTB-31O20.6	-10.4145	5.28e-29	1.5e-27
RP11-19P22.8	-10.3817	5.52e-29	1.57e-27
CAMK2N2	-2.90487	6.12e-29	1.74e-27
RP5-1180E21.5	-10.3908	6.23e-29	1.77e-27
AC093415.2	-1.62717	6.42e-29	1.82e-27
COL5A1	4.39263	7.93e-29	2.25e-27
KIF18B	3.43197	8.06e-29	2.29e-27
RAPH1	-2.35217	8.79e-29	2.49e-27
PXDN	2.74371	8.84e-29	2.5e-27
RP11-386G11.3	-12.0626	9.42e-29	2.67e-27
RP11-281O15.7	-8.90311	9.6e-29	2.72e-27
AC006042.6	-2.91329	9.97e-29	2.82e-27
ZBTB11-AS1	-1.4064	1.07e-28	3.02e-27
ARSD-AS1	-9.0069	1.08e-28	3.05e-27
RFPL3	-3.18079	1.16e-28	3.29e-27
KB-1107E3.1	-11.0493	1.2e-28	3.39e-27
RP11-801F7.1	-8.78635	1.34e-28	3.78e-27
RP1-50O24.6	-8.85236	1.35e-28	3.8e-27
RP11-439E19.8	-2.04868	1.36e-28	3.82e-27
LINC00957	-3.44373	1.36e-28	3.82e-27
NCAM1-AS1	-10.5966	1.36e-28	3.84e-27
RP11-143J24.1	-4.39888	1.4e-28	3.95e-27
AP003068.12	-8.81441	1.48e-28	4.18e-27
CTD-2033A16.1	-9.01301	1.49e-28	4.19e-27
COL6A2	4.38559	1.57e-28	4.42e-27
RP11-334E6.10	-10.2007	1.59e-28	4.47e-27
UBB	-2.12112	1.61e-28	4.51e-27
C17orf107	-3.22988	1.66e-28	4.66e-27
LA16c-366D3.1	-4.27548	1.68e-28	4.7e-27
TNFRSF19	2.55474	1.8e-28	5.05e-27
DIAPH2-AS1	-2.86267	1.82e-28	5.11e-27
AL358333.1	-10.6447	1.84e-28	5.15e-27
C19orf80	-2.27821	1.9e-28	5.32e-27
VCL	1.80384	2e-28	5.6e-27
GPR82	3.70811	2.04e-28	5.7e-27
PGAM2	-10.7613	2.05e-28	5.74e-27
RP11-109P14.9	-10.3169	2.07e-28	5.79e-27
CTD-2540B15.11	-10.8114	2.12e-28	5.91e-27
MLK7-AS1	-2.83537	2.16e-28	6.02e-27
RP13-638C3.4	-10.1951	2.29e-28	6.38e-27
RP11-4N23.1	-6.33578	2.31e-28	6.45e-27
MAP3K15	-3.5957	2.32e-28	6.45e-27
ACKR4	-3.2633	2.4e-28	6.67e-27
GCN1L1	0.995723	2.5e-28	6.96e-27
CTC-564N23.2	-10.4375	2.53e-28	7.03e-27
RP11-805J14.5	-10.2602	2.62e-28	7.27e-27
CTD-2256P15.1	-3.15027	2.84e-28	7.9e-27
DCTN1-AS1	-4.35619	2.91e-28	8.07e-27
AC007375.1	-4.59501	2.92e-28	8.09e-27
RP11-27M24.1	-8.78644	2.92e-28	8.09e-27
TMEM139	-2.7539	2.94e-28	8.14e-27
AL117190.2	-11.0404	3.17e-28	8.77e-27
CTD-2544N14.3	-10.1552	3.22e-28	8.9e-27
RP11-881M11.1	-3.41469	3.24e-28	8.98e-27
RNA5SP216	-10.3709	3.27e-28	9.05e-27
TPX2	3.09502	3.43e-28	9.48e-27
SH3PXD2B	1.85382	3.56e-28	9.84e-27
XXbac-BPG248L24.12	-10.6231	3.64e-28	1.01e-26
RP11-579D7.2	-10.1555	3.77e-28	1.04e-26
AC027307.1	-8.89528	3.89e-28	1.07e-26
TM9SF4	0.943161	3.99e-28	1.1e-26
AC007405.8	-4.87548	4.2e-28	1.16e-26
FKBP15	-1.27836	4.28e-28	1.18e-26
AC002558.1	-8.72805	4.38e-28	1.21e-26
HAS2	3.94469	4.44e-28	1.22e-26
RP4-537K23.4	-3.86444	4.52e-28	1.24e-26
CENPF	3.41457	4.69e-28	1.29e-26
COX8A	1.48232	4.72e-28	1.3e-26
PLXNA3	1.58605	4.89e-28	1.34e-26
MIR324	-3.59676	4.9e-28	1.34e-26
CTD-3126B10.1	-10.8073	5.07e-28	1.39e-26
RP11-545P7.4	-8.77208	5.12e-28	1.4e-26
RP11-998D10.7	-10.1458	6e-28	1.64e-26
ERGIC1	1.2622	6.09e-28	1.67e-26
RP4-693M11.3	-9.03655	6.15e-28	1.68e-26
PAXBP1-AS1	-1.79494	6.17e-28	1.69e-26
PDGFRL	-3.44787	6.53e-28	1.79e-26
WDR52-AS1	-3.69966	6.62e-28	1.81e-26
BRCA2	2.65269	7.1e-28	1.94e-26
FUZ	-1.40411	7.24e-28	1.98e-26
CTD-2031P19.5	-10.9622	7.66e-28	2.09e-26
UTP23	-1.28835	7.97e-28	2.17e-26
RP1-59D14.1	-10.1463	8.29e-28	2.26e-26
AC007228.9	3.54031	8.47e-28	2.31e-26
RP3-522D1.1	-4.12329	8.67e-28	2.36e-26
DESI2	1.42513	8.72e-28	2.37e-26
CTD-2369P2.4	-10.1202	8.98e-28	2.44e-26
C17orf53	2.28574	9.14e-28	2.48e-26
CD248	3.67185	9.33e-28	2.53e-26
ADAMDEC1	5.95907	1.05e-27	2.86e-26
RCC1	1.79741	1.06e-27	2.86e-26
RP1-63M2.6	-10.2503	1.1e-27	2.97e-26
MYBL2	3.8176	1.1e-27	2.98e-26
LTF	6.89455	1.11e-27	3.02e-26
RP11-510M2.2	-2.39567	1.19e-27	3.23e-26
C22orf26	-2.08283	1.22e-27	3.29e-26
ZSCAN18	-1.76846	1.36e-27	3.68e-26
DNAJC7	-0.745327	1.4e-27	3.78e-26
PNMAL2	-2.95844	1.44e-27	3.91e-26
MAPK7	1.4403	1.45e-27	3.93e-26
GATAD2A	1.34059	1.53e-27	4.13e-26
SYNC	-3.15329	1.55e-27	4.17e-26
CTD-2561B21.7	-10.1309	1.61e-27	4.35e-26
ITGA4	3.04562	1.68e-27	4.54e-26
RP11-181B18.1	-4.1792	1.68e-27	4.54e-26
PDIA4	2.04079	1.74e-27	4.69e-26
DHX57	0.716212	2.02e-27	5.44e-26
RP11-296I10.3	-1.49885	2.08e-27	5.59e-26
MIRLET7DHG	-3.70085	2.09e-27	5.63e-26
GPR137	-1.13652	2.12e-27	5.69e-26
AC103809.2	-9.06083	2.13e-27	5.71e-26
EIF3CL	-1.82337	2.13e-27	5.73e-26
RP11-770J1.3	-8.8607	2.17e-27	5.84e-26
PDXP	-3.66807	2.24e-27	6e-26
AC000032.2	-9.31572	2.35e-27	6.31e-26
FADD	-1.91464	2.46e-27	6.59e-26
SPTY2D1-AS1	-1.70253	2.52e-27	6.74e-26
CES4A	-3.36931	2.56e-27	6.85e-26
RP11-298J23.5	-3.79694	2.73e-27	7.3e-26
CTD-2583A14.11	-1.88517	2.77e-27	7.42e-26
HOOK2	-1.67262	2.97e-27	7.93e-26
ABCC1	1.74084	3.01e-27	8.05e-26
CTB-191K22.5	-10.297	3.11e-27	8.31e-26
ROGDI	-2.242	3.12e-27	8.33e-26
RP11-860B13.3	-8.87245	3.26e-27	8.69e-26
RP11-137H2.4	-3.37623	3.31e-27	8.84e-26
MAP3K10	-1.91222	3.33e-27	8.87e-26
ENPEP	3.39054	3.68e-27	9.8e-26
RP11-353N14.4	-3.70775	3.93e-27	1.05e-25
RP11-21L19.1	-8.9347	4.08e-27	1.08e-25
PSTK	-1.42906	4.33e-27	1.15e-25
EML4	1.23151	4.35e-27	1.16e-25
RP11-1143G9.4	-9.38667	4.38e-27	1.16e-25
PLEKHS1	5.93242	4.71e-27	1.25e-25
HDAC11	-2.38876	4.75e-27	1.26e-25
RP11-126O1.4	-3.76799	4.77e-27	1.27e-25
ZC3HC1	0.976228	5.06e-27	1.34e-25
AC002398.13	-2.79666	5.06e-27	1.34e-25
CRBN	-1.12881	5.1e-27	1.35e-25
PAQR6	-3.17465	5.17e-27	1.37e-25
C16orf70	-1.27082	5.34e-27	1.41e-25
FANCL	-1.3824	5.35e-27	1.42e-25
ABHD8	-1.87208	5.36e-27	1.42e-25
RP11-49I4.3	-10.0902	5.47e-27	1.45e-25
RP11-134G8.7	-2.46357	5.52e-27	1.46e-25
C1orf86	-1.45734	5.55e-27	1.47e-25
RP5-1142A6.2	-2.25223	5.87e-27	1.55e-25
THADA	0.829643	5.89e-27	1.55e-25
CTD-2260A17.2	-1.65653	6.25e-27	1.65e-25
RP11-50E11.2	-6.23638	6.33e-27	1.67e-25
[truncated: 53,524 more rows]

## Sheet: down
GENE	log2FoldChange	padj
AC002310.7	-8.50806	0
AC002401.1	-9.98932	0
AC004041.2	-5.42251	0
AC004466.1	-8.25591	0
AC005009.2	-9.16047	0
AC005104.3	-7.5275	0
AC005523.2	-12.0085	0
AC005606.14	-10.0675	0
AC006111.1	-6.54556	0
AC006132.1	-10.6025	0
AC006942.4	-7.84122	0
AC008443.1	-9.97481	0
AC008781.7	-7.56702	0
AC009041.2	-9.46857	0
AC009133.15	-11.7925	0
AC009505.2	-8.34836	0
AC010761.8	-8.30182	0
AC012314.8	-10.9462	0
AC015971.2	-7.25347	0
AC018867.2	-9.57448	0
AC083884.8	-10.2262	0
AC092296.1	-8.40746	0
AC107081.5	-7.87504	0
AC110615.1	-9.36027	0
AL049829.1	-11.927	0
AL441883.1	-11.6177	0
AL603831.1	-8.96522	0
AP000688.14	-8.94633	0
AP001362.1	-9.74351	0
AP001469.5	-8.04611	0
AP006621.8	-9.55748	0
ATG10	-5.79311	0
ATP1A1OS	-6.72034	0
ATP6V1G2	-9.21247	0
CARS-AS1	-7.58713	0
CITF22-1A6.3	-9.38551	0
CTA-363E6.7	-11.231	0
CTB-134F13.1	-7.04435	0
CTB-174O21.2	-8.05916	0
CTB-175E5.7	-5.47012	0
CTB-50L17.9	-6.32302	0
CTB-59C6.3	-8.99546	0
CTC-250I14.3	-11.2018	0
CTC-273B12.5	-10.2174	0
CTC-297N7.10	-7.94804	0
CTC-498J12.3	-6.40102	0
CTD-2231E14.8	-7.53048	0
CTD-2256P15.4	-9.6227	0
CTD-2265O21.7	-8.75228	0
CTD-2369P2.5	-10.297	0
CTD-2525I3.3	-6.89664	0
CTD-2600O9.1	-7.95941	0
CTD-3065J16.9	-9.28489	0
CTD-3137H5.1	-6.43388	0
DND1	-9.83871	0
EHMT2-AS1	-10.2404	0
FARP1-AS1	-8.1867	0
GS1-251I9.3	-8.85747	0
GS1-293C5.1	-10.276	0
HCG25	-8.09789	0
KB-1043D8.6	-8.61257	0
KB-1208A12.3	-8.71867	0
L34079.4	-8.11023	0
LA16c-366D1.3	-9.24378	0
MED4-AS1	-9.47227	0
MIR302B	-7.27409	0
MIR3661	-11.4576	0
NAPA-AS1	-5.71902	0
NDUFB2-AS1	-7.78729	0
NUCB1-AS1	-10.3427	0
PCDH9-AS1	-9.53386	0
PINK1-AS	-5.57077	0
PPT2-EGFL8	-11.5422	0
PRMT5-AS1	-7.87741	0
PYURF	-11.7247	0
RNF185-AS1	-9.99499	0
RP1-117B12.4	-8.30311	0
RP1-178F15.4	-10.2787	0
RP11-1017G21.4	-8.66149	0
RP11-1100L3.7	-10.6381	0
RP11-111A22.1	-6.03074	0
RP11-112H10.4	-11.3579	0
RP11-112J3.15	-9.62105	0
RP11-1136G11.8	-8.91902	0
RP11-126K1.8	-9.4057	0
RP11-144G7.2	-10.2672	0
RP11-180C16.1	-7.96046	0
RP11-203M5.2	-8.08837	0
RP11-23P13.4	-9.90021	0
RP11-247A12.1	-6.88664	0
RP11-247I13.11	-8.04762	0
RP11-24C3.2	-8.91028	0
RP11-24N18.1	-10.1745	0
RP11-256L6.2	-8.2889	0
RP11-264B14.1	-8.21657	0
RP11-266K22.2	-10.4483	0
RP11-269F19.2	-8.93227	0
RP11-297K8.2	-9.32589	0
RP11-2C24.6	-10.7022	0
RP11-314A20.5	-9.158	0
RP11-329J18.2	-6.45118	0
RP11-386G11.10	-12.723	0
RP11-400F19.6	-8.62867	0
RP11-413H22.2	-9.10907	0
RP11-436D10.3	-7.8042	0
RP11-471B22.2	-8.16882	0
RP11-473C18.3	-8.44825	0
RP11-484D2.2	-7.9868	0
RP11-489E7.4	-9.24027	0
RP11-493K19.3	-5.27496	0
RP11-516C1.1	-9.14982	0
RP11-517O13.1	-5.49781	0
RP11-524F11.2	-8.296	0
RP11-536C5.7	-7.34091	0
RP11-537A6.9	-9.58176	0
RP11-546B15.1	-8.36787	0
RP11-552F3.13	-9.39401	0
RP11-566K11.5	-10.0883	0
RP11-567L7.5	-9.04047	0
RP11-575L7.8	-8.56183	0
RP11-580I16.2	-6.51637	0
RP11-58K22.5	-10.1607	0
RP11-64K12.8	-6.77016	0
RP11-661A12.7	-12.273	0
RP11-661O13.1	-6.8117	0
RP11-69E11.8	-7.3513	0
RP11-69L16.4	-7.39422	0
RP11-6N17.10	-10.817	0
RP11-6N17.6	-10.5963	0
RP11-703H8.7	-8.18319	0
RP11-727F15.12	-5.35689	0
RP11-732A19.9	-9.4516	0
RP11-770J1.5	-12.3733	0
RP11-792A8.4	-8.12095	0
RP11-802O23.3	-9.34576	0
RP11-804A23.2	-7.86115	0
RP11-840I19.3	-6.59622	0
RP11-862L9.3	-16.4835	0
RP11-867G23.3	-6.70946	0
RP11-90P5.2	-10.2907	0
RP11-96L14.7	-8.86011	0
RP13-131K19.1	-6.5543	0
RP13-820C6.2	-9.19656	0
RP3-337H4.9	-5.71212	0
RP4-568F9.3	-7.32511	0
RP4-816N1.7	-11.6154	0
RP5-1061H20.3	-9.66776	0
RRM1-AS1	-8.27283	0
SERINC4	-10.7158	0
SPSB3	-7.42164	0
SZT2-AS1	-8.8974	0
TMEM5-AS1	-7.96374	0
TTC3-AS1	-8.89661	0
ZRANB2-AS1	-6.90168	0
AC009133.14	-7.27222	9.04e-305
AC114730.8	-7.5859	2.58e-303
CTB-79E8.2	-7.95264	9.56e-302
L34079.3	-7.47301	9.05e-301
AC092687.5	-6.9741	9.9e-301
CTD-2033A16.3	-7.50095	1.05e-298
RP4-816N1.6	-5.95744	2.25e-295
RP11-166N17.1	-6.4097	2.89e-295
AC104134.2	-7.86425	4.88e-294
CTD-2154B17.4	-7.28143	4.75e-293
RP1-317E23.3	-6.61482	3.79e-291
RP11-367J11.2	-8.96037	3.18e-290
AC104655.2	-6.111	5.58e-289
RP11-338I21.1	-6.17933	7.19e-286
SPAG5-AS1	-5.49562	1.37e-285
CACTIN-AS1	-5.542	1.38e-285
RP11-339B21.9	-6.03797	6.87e-285
CASK-AS1	-7.37666	1.45e-284
RP11-154J22.1	-6.68664	9.03e-284
CTD-2007L18.5	-6.18179	1.58e-283
RP4-657D16.3	-4.47192	5.69e-281
RP5-886K2.3	-3.86522	9.4e-281
RP5-892K4.1	-8.05206	1.61e-279
RP11-707P17.1	-8.93933	9.89e-278
AC073333.8	-5.85076	1.81e-277
CTB-147C22.8	-12.6881	1.98e-276
RP11-387M24.5	-6.10974	4.04e-272
CNOT10-AS1	-7.1556	1.45e-271
RP13-270P17.1	-7.51909	5.69e-270
RP11-1069G10.1	-6.83384	1.67e-269
RP11-106M3.3	-7.93037	1.15e-268
RP13-131K19.2	-6.1529	1.31e-268
CTRL	-8.69786	7.76e-268
RP11-332H17.1	-9.31159	5.37e-266
RP11-299J3.8	-4.77722	1.43e-265
DDTL	-4.84532	1.73e-265
CTD-2240E14.4	-6.29989	5.52e-264
FLJ00418	-9.05737	7.12e-264
SLC46A1	-5.83387	3.16e-263
FEM1A	-7.86708	1.31e-262
RP3-508I15.14	-8.10237	3.13e-262
EMC6	-5.22654	1.25e-261
CTB-167B5.1	-7.56107	6.31e-261
GPS2	-5.94066	4.41e-260
AC005954.4	-7.77721	1.26e-259
RP11-21B23.1	-6.61263	6.66e-259
RP11-84C10.4	-6.95562	1.75e-258
DDT	-7.07474	1.87e-258
RP1-125I3.2	-6.9481	7.4e-258
AC025918.2	-7.01806	3.76e-257
RP11-383G6.4	-7.4429	8.22e-257
AC073641.2	-6.62684	2.06e-256
RP11-426A6.5	-6.78975	2.79e-254
AC005559.3	-9.18989	1.19e-253
RP11-315I20.1	-7.92088	1.49e-253
RP11-365N19.2	-5.84983	1.5e-253
CTC-425F1.2	-6.90744	4.82e-253
RP11-288I21.1	-6.3093	5.46e-253
RP11-342M3.5	-10.2857	2.69e-251
AC021224.1	-8.25813	1.01e-250
CTC-506B8.1	-8.62043	1.37e-250
RP11-137L10.6	-4.41619	7.11e-250
RP11-762I7.5	-7.85609	8.3e-250
RP1-5O6.5	-7.79503	1.11e-249
CTD-2514K5.4	-10.7333	7.52e-249
AC104699.1	-8.05598	5.43e-248
CTB-58E17.9	-9.53438	2.76e-247
RP11-386G11.5	-7.36621	6.2e-247
UBE2Q1-AS1	-6.08687	1.45e-246
RP11-562A8.5	-6.13012	3.58e-246
ILK	-6.19643	2.19e-244
RP11-793H13.3	-9.26615	2.58e-244
AC109333.10	-7.98222	6.04e-244
RP11-849H4.4	-6.58633	1.32e-243
RP11-111F5.5	-7.79012	6.84e-243
RP11-573D15.9	-5.37978	6.95e-243
CTD-2265M8.2	-8.99281	1.68e-242
AC007163.6	-8.70995	7.75e-242
RP5-1050D4.2	-8.99212	2.95e-240
DPH3P1	-8.02548	1.21e-239
AF235103.1	-7.44734	2.34e-239
C2orf15	-4.29173	4.43e-238
RP11-977G19.14	-6.22857	3.38e-237
RP5-981O7.2	-6.46286	2.45e-236
RP11-266J6.2	-7.25119	4.46e-236
RP11-582J16.5	-4.61254	5.08e-233
RP11-809N8.4	-8.38583	7.83e-233
RP11-452H21.1	-6.34557	1.09e-232
RP11-410D17.2	-7.5044	1.57e-232
KIAA0196-AS1	-5.3439	3.27e-232
ELMO1-AS1	-8.85215	3.1e-231
AP4B1-AS1	-4.31992	1.03e-230
RP11-562A8.4	-4.87248	8.1e-230
RP11-118M9.3	-7.05951	6.89e-229
AC105461.1	-7.16892	2.83e-226
CTD-2013N24.2	-4.7705	3.05e-225
RP11-758P17.2	-7.82932	6.46e-225
RP11-52J3.2	-7.74331	9.28e-225
RP11-67L3.5	-10.258	2.09e-224
RP11-293G6__A.2	-6.62305	2.98e-223
CTD-2561B21.4	-5.97081	5.88e-221
RP11-345P4.10	-6.93924	3.49e-219
RP11-632F7.3	-7.01809	3.67e-219
SLC7A6OS	-2.54072	2.7e-218
RP11-144F15.1	-5.06956	5.7e-218
BOK-AS1	-10.2398	4.06e-217
RP11-867G23.2	-8.99714	2.21e-216
RP11-152P23.2	-7.48625	3.23e-216
CTD-2561B21.3	-7.12905	3.26e-216
AL137059.1	-5.78711	4.55e-214
IPO9-AS1	-5.79165	5.07e-213
RP11-49K24.8	-6.18609	2.62e-212
RP11-950C14.3	-5.12665	5.22e-212
RP5-977B1.11	-10.7862	1.55e-211
MCCC1-AS1	-5.00444	2.11e-209
RP11-843P14.2	-6.52219	2.53e-209
AC018766.4	-5.70809	4e-208
BSCL2	-5.71306	7.95e-208
NOXO1	-7.27002	3.44e-207
MGAT2	-5.76585	3.5e-207
AC142528.1	-5.43412	7.12e-207
RP11-1085N6.2	-7.20811	2.41e-206
RP11-270M14.5	-7.37339	2.8e-206
RP11-87F15.2	-8.45887	3.74e-206
RP13-514E23.2	-7.60488	4.08e-205
RP1-286D6.5	-4.25248	5.04e-205
CTC-454I21.4	-6.6198	7.23e-205
AC009120.6	-4.72859	1.85e-204
RP11-15B17.1	-5.90504	1.35e-203
RP11-192H23.7	-8.52046	1.77e-203
AC004549.6	-7.82349	3.18e-203
RP11-360F5.1	-5.95781	6.66e-203
ACAD11	-6.7691	7.41e-203
AP003068.6	-5.69818	2.81e-201
CTC-349C3.1	-4.88492	1e-199
AC009228.1	-4.82639	1.55e-199
PXN-AS1	-3.95297	1.3e-198
CEP164P1	-5.49588	1.91e-198
RP11-1085N6.3	-8.38402	7.85e-198
CTC-453G23.8	-4.93015	1.51e-196
RP5-940J5.6	-5.57668	3.6e-196
P2RX5-TAX1BP3	-4.15897	3.39e-195
RP11-677M14.2	-12.4631	3.85e-195
PTPMT1	-3.38599	5.11e-194
RP11-540O11.4	-5.8967	6.57e-194
RP11-286N22.8	-4.72054	1.23e-193
RP3-508I15.19	-6.31991	1.49e-193
VIM-AS1	-6.9762	4.95e-193
RP11-87C12.5	-5.93945	1.48e-191
RP11-379K22.3	-7.81527	3.34e-191
RP11-552F3.4	-5.57501	4.81e-191
AC005740.5	-5.63224	1.32e-190
NDP-AS1	-6.82899	8.02e-190
RUSC1-AS1	-4.04595	2.03e-189
AP000282.2	-8.60809	1.02e-188
AP000350.4	-7.53047	4.17e-188
PLCL2-AS1	-7.29537	8.74e-188
RP11-780K2.1	-6.90011	3.34e-187
AC007292.3	-4.6151	3.45e-187
AC005594.3	-4.54007	3.95e-186
CTC-453G23.5	-5.45208	2.09e-185
RP11-513D5.2	-8.25558	4.63e-185
FLNB-AS1	-5.17592	4.64e-185
RP11-783K16.14	-6.68666	1.2e-184
RP11-677I18.3	-6.08651	7.26e-183
AC129929.5	-6.49348	1.32e-182
RP11-407N17.4	-5.77779	2.66e-182
CERS6-AS1	-9.30188	4.89e-182
AC015933.2	-6.04864	6.17e-182
RP11-21A7A.3	-7.60379	1.78e-181
SLC25A26	-2.60981	7.29e-181
RP11-196H14.3	-7.43815	2.93e-180
RP11-977G19.11	-5.19849	1.02e-179
AC114730.7	-7.32672	2.77e-179
NOL7	-3.34497	2.8e-179
CTD-2026K11.2	-7.54018	2.84e-179
AC005329.7	-6.52531	3.06e-179
RP1-212G6.7	-4.84009	7.32e-178
FAM175A	-2.56371	9.58e-178
CTD-2012K14.2	-7.35368	1.24e-177
RP11-15L13.4	-4.96562	2.66e-177
BEST1	-6.99914	5.02e-177
C16orf98	-8.79567	1.17e-176
RP11-867G23.1	-6.61174	3.24e-176
CTD-2616J11.2	-6.79077	3.45e-176
Z83844.1	-6.06932	4.23e-176
RP11-493P1.2	-6.79363	1.36e-175
CTC-428H11.2	-5.30329	6.08e-175
AL035588.1	-7.46016	9.15e-175
RP11-316M21.6	-5.21138	1.54e-174
RP5-1029F21.2	-5.43935	1.54e-174
RP11-406H23.2	-6.42482	2.45e-174
RP11-298I3.1	-3.6347	4.3e-174
RP11-344B2.2	-8.04055	1.59e-173
RP11-96D1.7	-6.11827	5.1e-173
RP4-724E13.2	-6.98626	6.48e-173
HMGN3-AS1	-3.65724	5.46e-172
AC018766.6	-6.16136	1.76e-171
USP3-AS1	-4.20125	2.35e-171
COX20	-4.58703	2.51e-171
PCBP1-AS1	-3.01917	2.59e-171
RP1-117O3.2	-6.52351	3.47e-169
RP4-761J14.8	-5.682	3.67e-169
RP11-395P17.11	-6.63048	7.13e-169
AL020996.1	-5.0583	1.01e-168
AC073254.1	-3.84638	9.43e-168
SMARCA5-AS1	-7.11016	1.34e-167
CTC-209H22.3	-5.99382	1.57e-167
RP11-254F7.3	-7.31396	1.1e-166
AC007563.5	-8.17002	3.77e-166
PITRM1-AS1	-4.73565	3.08e-165
C11orf71	-4.77466	3.24e-165
MIR1539	-5.87608	4.84e-165
AC092301.3	-4.6545	1.88e-164
RP11-148K1.12	-6.20254	1.97e-163
RP11-101E7.2	-4.9765	4.46e-163
NUDT3	-3.24306	7.68e-163
RP11-91A18.4	-5.77722	1.45e-162
EFCAB14-AS1	-7.23017	2.24e-162
BZRAP1-AS1	-6.26151	6.19e-161
AC006460.2	-7.74368	6.97e-161
RP11-861E21.2	-5.7319	7.99e-160
SLC31A2	-7.43246	1.43e-159
RP1-37C10.3	-8.32273	1.46e-159
RP11-875O11.1	-5.62266	1.48e-159
C10orf95	-5.29332	2.17e-159
AC093157.1	-4.44799	5.03e-159
AC159540.2	-6.7418	1.79e-158
MT-TY	-11.1193	2.39e-158
AC132872.1	-5.51138	3.75e-158
KDM4A-AS1	-3.95036	1.2e-157
CTB-113P19.1	-8.31824	1.3e-157
PTCD1	-3.22922	8.21e-157
RP11-73M18.10	-4.50653	3.35e-156
RP11-523O18.1	-6.36511	2.09e-155
JMJD8	-3.19994	2.83e-155
CTC-436P18.1	-5.25945	3.09e-155
RP5-837J1.2	-4.55733	3.61e-155
RP11-484K9.4	-5.2473	4.55e-154
MYCBP2-AS1	-7.75678	1.22e-153
RP11-831H9.3	-5.62045	4.43e-153
AC068580.6	-6.05629	7.01e-153
PTRH1	-5.79398	8.77e-153
RP11-656D10.5	-7.34204	2.47e-152
CTB-60E11.9	-7.83912	4.93e-152
LIMD1-AS1	-5.2791	6.96e-152
TICAM2	-6.55385	8.31e-152
RP4-635E18.7	-6.27967	1.3e-151
RP11-712L6.7	-6.4818	6.16e-151
PITPNA-AS1	-4.62921	2.24e-150
CTA-134P22.2	-8.97704	2.46e-150
TMEM51-AS1	-6.15273	2.81e-150
RP11-203B9.4	-3.79236	3.81e-150
RAD21-AS1	-4.904	9.79e-150
AC004158.2	-4.97882	1e-149
RP11-229P13.22	-7.99687	2.2e-149
B4GALT4-AS1	-6.72411	5.3e-149
CCNI2	-5.43738	5.72e-149
ANAPC15	-2.70108	9.11e-149
MIR3911	-6.629	3.41e-148
EZR-AS1	-7.63862	4.46e-148
WDR83	-3.39541	6.17e-148
AC000068.10	-6.91881	1.78e-147
RP1-30M3.5	-3.85921	5.76e-147
AL137026.1	-7.93974	7.55e-147
OAZ3	-3.59935	1.72e-146
CTD-2571L23.6	-4.4785	3.71e-146
AC092159.2	-5.86254	4.71e-146
RP11-455F5.5	-6.26031	7.45e-146
RP11-84A1.3	-6.81509	1.15e-145
RP3-400B16.4	-5.77656	1.21e-145
RP11-762H8.1	-6.06357	3.23e-145
RP4-622L5.7	-5.02349	4.53e-145
CTD-2154I11.2	-5.06205	1.93e-143
RP1-197B17.3	-4.41158	3.04e-143
MCM3AP-AS1	-3.35375	3.49e-143
RP11-256I23.2	-4.94839	3.77e-143
RP11-296L22.8	-9.71384	5.77e-143
EAF1-AS1	-5.56473	1.67e-142
RP11-301H24.4	-8.31633	1.68e-142
AC018766.5	-4.21321	1.95e-142
PEX5L-AS1	-8.21569	2.36e-142
MT-TE	-11.8785	8.47e-142
RP11-344N10.2	-6.7937	1.11e-141
CNTD1	-4.44913	1.32e-141
AP000593.7	-4.27087	1.76e-141
GTF2IRD1P1	-5.58009	1.87e-141
RP11-60I3.4	-7.02397	3.86e-141
RP11-1379J22.2	-3.71194	8.33e-141
RP11-2I17.4	-5.76944	1.46e-140
SLC25A1P5	-5.5244	1.73e-140
RP11-287D1.3	-7.70016	3.13e-140
CTD-3193O13.8	-8.138	8.46e-140
CEP72	-4.0519	1.03e-139
SLC9A9-AS2	-7.04382	3.73e-139
AC004490.1	-5.85843	4.1e-139
RP11-388P9.2	-8.24375	9.26e-139
RP1-151B14.6	-5.89253	1.22e-138
RP11-613D13.5	-6.22481	2.83e-138
RP11-135A24.4	-5.16919	4.28e-138
CTD-2524L6.3	-5.36591	4.73e-138
RP11-557C18.3	-6.00755	3.4e-137
AC002117.1	-5.64153	1.93e-136
RP11-59N23.1	-7.00199	4.64e-136
A2ML1-AS1	-6.81459	5.96e-136
RP11-290L1.3	-8.60477	1.67e-135
ATP6V1C2	-5.32848	6.89e-135
RP11-363J17.1	-7.26727	1.22e-134
AC034228.4	-9.55068	3.62e-134
KB-431C1.5	-4.13799	4.47e-134
KB-1639H6.2	-7.99495	1.1e-133
RP3-467L1.4	-5.39697	1.78e-133
AC104532.4	-4.46001	2.57e-133
RP11-361D15.2	-5.8301	3.66e-133
RP11-154D6.1	-5.88464	1.11e-132
RP11-66N24.3	-5.34028	1.3e-132
DEXI	-6.49001	2.38e-132
LAMTOR5-AS1	-4.45333	4.28e-132
AC020594.5	-5.89128	7.95e-132
SLC25A5-AS1	-3.63625	1.45e-131
RP11-307C12.12	-5.18929	1.82e-131
RP11-755B10.2	-4.23128	2.19e-131
CTA-250D10.19	-7.87512	2.21e-131
TMEM53	-3.17749	4.16e-131
GAS5-AS1	-2.6969	8.19e-131
RP11-108L7.4	-5.60025	8.57e-131
RP1-199J3.7	-5.21786	1.92e-130
HNRNPU-AS1	-4.18494	2.13e-130
RP11-261C10.4	-8.43745	2.19e-130
RP11-872D17.4	-8.14273	2.35e-130
AC144449.1	-4.51937	3.16e-130
RP11-295D4.1	-3.69168	4.38e-130
RP4-647C14.3	-5.41566	5.39e-130
CTA-373H7.7	-8.91485	9.03e-130
AP001062.7	-3.7004	1.2e-129
CD68	-4.72431	1.2e-129
RP11-351A11.1	-5.28063	1.59e-129
STUB1	-2.65332	3.82e-129
AC005775.2	-5.95615	4.2e-129
RP11-543C4.3	-8.65142	4.26e-129
RP11-626G11.5	-6.84545	5.07e-129
FOXH1	-7.34865	1.67e-128
RP11-773H22.4	-5.78867	3.74e-128
RP11-327F22.4	-6.30071	4.77e-128
IGBP1-AS2	-8.4139	3.91e-127
AC027601.1	-3.7771	4.29e-127
RP11-46A10.4	-5.21288	8.97e-127
RP11-109N23.4	-7.07105	1.06e-126
CTD-2135D7.2	-5.07488	1.59e-126
RP11-103C16.2	-7.79738	2.18e-126
ZNRD1-AS1	-3.81083	3.34e-126
NCBP2-AS1	-3.9573	4.04e-126
XX-C283C717.1	-7.1052	4.88e-126
CTD-2184D3.7	-6.48763	8.04e-126
GDF9	-4.68355	1.06e-125
RP11-304L19.1	-5.64819	3.31e-125
GAS6-AS1	-5.672	4.45e-125
RP11-1007O24.3	-3.39686	5.8e-125
RP11-261C10.5	-5.34158	6.45e-125
AC084219.4	-4.37769	7.22e-125
RP11-186N15.3	-4.37949	7.47e-125
RP11-1078H9.5	-5.83265	8.28e-125
MFSD11	-1.94049	8.59e-125
RP11-535A19.1	-6.81542	8.96e-125
ZEB2-AS1	-4.79123	3.17e-124
RP11-342K6.2	-3.3099	3.5e-124
CCDC107	-3.27714	3.83e-124
RP4-742J24.2	-5.88525	4.18e-124
RP11-727F15.9	-5.73987	8.97e-124
CTC-308K20.2	-5.71826	1.28e-123
RP11-182J1.1	-5.07585	1.33e-123
AC069363.1	-11.2629	3.46e-123
RP11-533E19.7	-4.84798	8.03e-123
AC010894.5	-7.33261	1.19e-122
RP11-453E17.3	-3.5047	3.79e-122
RP11-225H22.7	-6.01586	4.29e-122
RHOF	-4.28446	9.45e-122
AC137932.1	-3.36086	2.31e-121
ARG2	-3.97451	4.64e-121
RP11-603J24.5	-4.34702	5.99e-121
AC005253.2	-3.6383	6.37e-121
RP5-977B1.7	-5.96336	6.61e-121
AP000487.5	-3.20465	8.33e-121
RP3-402G11.28	-3.47596	1.64e-120
ZNF593	-6.38603	1.81e-120
RP11-429P3.5	-4.24437	2.06e-120
CTA-797E19.2	-7.39271	9.21e-120
AC005785.2	-4.96413	1.47e-119
RP11-488C13.5	-4.00921	1.85e-119
RP11-15A1.7	-3.17692	3.61e-119
RP11-122A3.2	-4.66793	4.18e-119
AC008067.2	-8.13766	6.52e-119
RP11-787I22.3	-5.91385	8.33e-119
AC002116.7	-8.1568	1.02e-118
RP11-342M1.3	-4.04996	2.58e-118
CAMK1	-3.59249	9.39e-118
RP11-567G24.3	-7.65697	1.01e-117
CTC-228N24.1	-3.53593	1.05e-117
RP11-629G13.1	-6.79029	1.12e-117
RP11-574K11.5	-6.81143	3.43e-117
RP11-173B14.5	-5.60293	5.66e-117
RP11-574F21.2	-4.25017	6.6e-117
SLC9B1	-3.11987	3.47e-116
OCIAD1-AS1	-4.85656	6.66e-116
RP11-342D11.2	-6.67504	8.64e-116
RP11-529K1.2	-3.41504	6.98e-115
AC012487.2	-4.35546	1.64e-114
RP4-769N13.7	-5.9488	2.15e-114
RP4-536B24.2	-7.986	1.08e-113
RP11-219B17.1	-4.02675	1.71e-113
RP11-797M17.1	-6.39863	2.2e-113
RP1-101K10.6	-6.13886	2.92e-113
RP11-299G20.2	-5.79123	3.61e-113
AC025165.8	-5.4382	2.22e-112
CTD-2196E14.3	-4.40039	2.48e-112
CTD-2547H18.1	-5.96399	2.59e-112
AP001468.58	-5.51839	3.14e-112
RP11-486O12.2	-4.21288	6.59e-112
PP2D1	-5.07979	1.01e-111
COQ6	-2.52285	1.05e-111
AC005306.3	-4.64219	1.19e-111
AC010761.9	-5.2062	1.64e-111
AC005540.3	-7.73934	3.02e-111
RP11-383C5.3	-5.08991	3.24e-111
RP11-461L13.2	-8.64267	6.35e-111
RP11-69I8.3	-6.72589	1.23e-110
TP53TG5	-4.38888	1.24e-110
GDPGP1	-2.59682	1.28e-110
AC004166.6	-5.26996	1.56e-110
RP11-737O24.2	-7.58668	1.82e-110
CTD-2636A23.2	-5.28907	1.94e-110
METTL20	-2.44468	2.12e-110
RP11-17J14.2	-9.50077	2.93e-110
MAZ	-3.06148	4.47e-110
AC016722.4	-4.01403	7.53e-110
MCMDC2	-3.80811	7.65e-110
RP11-114H24.6	-4.81312	7.89e-110
CCDC152	-7.2125	8.48e-110
CTD-3065B20.3	-4.57499	8.48e-110
RP4-803J11.2	-5.55128	1.74e-109
RP11-864J10.4	-3.52649	2.31e-109
RP11-860B13.1	-7.36537	3.1e-109
RP3-337O18.9	-7.36536	2.53e-108
C5orf45	-2.65145	4.55e-108
AL109761.5	-6.64266	7.41e-108
CTD-3193K9.3	-5.86037	1.17e-107
AC004019.13	-5.71013	2.15e-107
RP11-355B11.2	-2.92478	2.35e-107
MPPE1	-1.86534	2.43e-107
RP11-231E4.3	-9.86503	3.97e-107
ZFPL1	-3.09524	6.86e-107
RP1-43E13.2	-3.09041	9.36e-107
VCAN-AS1	-6.66975	1.47e-106
PEX5L-AS2	-7.08642	2.25e-106
RP11-111F5.4	-6.10754	2.87e-106
RP11-459E5.1	-6.97334	4.82e-106
FLJ20306	-4.38493	7.83e-106
AC061992.1	-8.5883	9.05e-106
RP11-728F11.4	-7.14131	9.26e-106
CYP17A1-AS1	-5.78328	3.09e-105
TOPORS-AS1	-3.08231	3.34e-105
ZNF224	-3.14736	4.06e-105
CTC-467M3.1	-7.78919	4.31e-105
AC104113.3	-5.64044	4.75e-105
RP11-538P18.2	-8.56001	5.61e-105
NME7	-2.56643	8.13e-105
RP11-227H4.5	-9.25963	1.32e-104
KCNIP2-AS1	-6.67621	2.62e-104
RP11-3P17.3	-6.17712	6.25e-104
RP11-517C16.4	-5.31432	2.06e-103
AC007566.10	-3.62595	2.74e-103
RP11-158M2.2	-5.91591	4.03e-103
RP1-111D6.2	-8.43632	8.18e-103
IL10RB-AS1	-3.17918	8.39e-103
RP4-735C1.4	-6.9872	1.04e-102
RP11-717A5.2	-5.92024	1.13e-102
KAT5	-1.69223	1.37e-102
CTD-3032J10.2	-7.35918	1.39e-102
NUDT6	-2.23056	1.56e-102
RP11-305O4.3	-4.69615	1.8e-102
CTD-2050B12.2	-7.12607	1.84e-102
AC139887.4	-4.72489	1.98e-102
RP13-39P12.3	-5.02184	2.9e-102
SNX32	-4.56743	3.04e-102
AC005042.4	-5.61172	7.05e-102
SNRK-AS1	-4.57645	7.12e-102
RP11-531F16.4	-4.00422	7.72e-102
CTD-2555A7.3	-4.74477	1.25e-101
RP11-806L2.6	-6.05874	1.38e-101
YEATS2-AS1	-3.70333	1.84e-101
RP11-106E15.1	-6.66747	2.2e-101
RP4-800J21.3	-4.8069	2.65e-101
MT-TA	-8.64548	2.71e-101
RP11-129B22.1	-6.77169	4.86e-101
RP13-131K19.6	-5.11841	8.03e-101
AC091177.1	-5.16617	1.16e-100
RP11-473O4.5	-5.07896	5.2e-100
CTD-2193P3.2	-6.90556	7.06e-100
RP11-603J24.14	-7.30432	1.11e-99
ENTPD1-AS1	-3.02665	2.42e-99
CTD-3131K8.2	-3.37155	2.57e-99
RP11-552F3.10	-4.21114	2.57e-99
RP11-424N24.2	-5.72896	4e-99
GPAT2	-5.02244	1.04e-98
RP1-90J20.8	-4.49902	1.08e-98
RP11-495O11.1	-6.47222	1.5e-98
XXbac-B476C20.9	-3.86232	2.1e-98
RP1-127H14.3	-6.03629	5.57e-98
RP5-867C24.5	-6.62737	1.85e-97
RAB11B-AS1	-3.88704	1.99e-97
CTB-50E14.5	-6.17383	2.78e-97
RP11-218E20.5	-6.62006	2.81e-97
PIGF	-2.38396	2.95e-97
CTD-2653D5.1	-6.14304	5.26e-97
MED31	-2.08547	7.42e-97
LA16c-358B7.3	-3.09151	7.47e-97
RP11-304L19.4	-8.02797	9.26e-97
SH3D19	-3.50903	1.35e-96
SMAP1	-2.34802	1.91e-96
P4HA2-AS1	-5.09716	5.85e-96
RP11-354M1.2	-6.14585	1.13e-95
CTD-2555O16.4	-3.19516	1.28e-95
AC010761.6	-6.85996	1.31e-95
CATSPER2P1	-3.76397	1.82e-95
RP11-328C8.4	-6.03397	1.92e-95
HNRNPA1P7	-4.02383	2.26e-95
RP11-157P1.4	-3.89814	3.62e-95
RP11-483H20.4	-4.50532	3.9e-95
PINK1	-3.07307	5.29e-95
RP11-775D22.3	-3.56346	6.11e-95
KB-1471A8.1	-5.21312	6.82e-95
RP11-73M7.6	-4.56377	7.26e-95
RP4-694B14.5	-4.32663	2e-94
RP11-95O2.5	-5.77316	2.96e-94
RGL4	-3.23778	3.12e-94
CTD-3032J10.3	-7.5854	3.58e-94
AMN	-6.4183	4.31e-94
S100A1	-6.68982	9.31e-94
PAIP2	-1.90728	1.29e-93
LA16c-313D11.12	-4.0439	7.24e-93
IMPDH1P10	-5.91701	1.19e-92
RP11-138H11.1	-7.16111	1.21e-92
RP11-613C6.2	-5.11709	2.7e-92
CTD-2515H24.4	-6.79432	3.3e-92
RP13-1032I1.7	-3.56821	5.83e-92
AF230666.2	-4.23666	1.02e-91
RP11-155O18.6	-6.1754	2.71e-91
AC004447.2	-2.44678	2.86e-91
RP11-344E13.3	-5.49994	3.62e-91
AC114730.11	-3.98783	3.66e-91
GRM5-AS1	-8.70207	5.47e-91
URAHP	-4.26107	7.53e-91
RP11-335I12.2	-6.60103	7.7e-91
RP1-27K12.4	-5.17843	8.86e-91
RP1-59D14.5	-4.07333	1.11e-90
RP11-73O6.3	-4.38428	1.16e-90
OPA1-AS1	-5.83451	1.35e-90
AC104532.3	-5.96191	3.07e-90
AC096649.2	-5.66287	4.93e-90
SERHL	-3.35778	5.04e-90
RP5-1021I20.5	-5.44824	5.08e-90
RP11-73M18.7	-3.50395	5.54e-90
CD27	-4.59583	6.63e-90
RP11-680A11.5	-4.10137	9.82e-90
AC017101.10	-7.24136	1.01e-89
RP4-584D14.5	-3.88094	1.24e-89
CTB-118N6.2	-3.67636	1.26e-89
IDH3A	-2.41232	1.63e-89
XXcos-LUCA11.4	-5.56584	2.32e-89
PIGH	-2.36147	2.56e-89
RP11-186F10.2	-6.16012	2.82e-89
RP4-541C22.5	-6.81861	3.69e-89
CTC-559E9.6	-2.43079	4.21e-89
AC074212.6	-4.23998	4.6e-89
RP11-513D5.5	-5.74031	7.98e-89
RP4-594I10.3	-7.79301	5.13e-88
AC012307.3	-1.80697	5.66e-88
RP11-258F1.1	-6.08468	1.77e-87
RP1-85F18.6	-6.00134	2.31e-87
ZNF32-AS1	-4.6203	3.16e-87
C21orf2	-2.31506	4.13e-87
SRRM5	-5.19515	9.43e-87
CTD-3074O7.5	-2.77745	1.83e-86
AP000438.2	-8.53409	3.18e-86
CTB-129P6.4	-4.2998	4.36e-86
RP11-350N15.6	-4.14316	5.06e-86
CTD-2206N4.4	-3.68119	6.1e-86
RP11-993B23.3	-6.53546	1.52e-85
RP1-266L20.4	-5.39234	1.91e-85
AC084809.2	-7.03772	2.1e-85
RP11-689P11.3	-5.48385	2.97e-85
AC010226.4	-4.35698	6.57e-85
AC006369.2	-6.22368	7.19e-85
CTD-2215L10.1	-7.58571	7.73e-85
RP11-115D19.1	-9.68928	9.93e-85
MORC2-AS1	-4.77852	1.43e-84
RP11-16P20.3	-5.4291	2.54e-84
RNF214	-2.03417	2.86e-84
RP11-352G18.2	-3.73262	3.44e-84
RP11-727A23.10	-3.62057	4.47e-84
RP11-335O13.7	-7.09737	7.01e-84
LINC00649	-4.94703	8.87e-84
RP11-323J4.1	-6.74838	1.13e-83
RP11-498C9.12	-3.77595	1.27e-83
RP11-22N19.2	-4.069	2.93e-83
RANGRF	-4.20224	4.85e-83
RP11-48G14.2	-6.18063	6.88e-83
RP11-799B12.4	-4.14793	9.19e-83
AF131216.6	-3.74652	1.28e-82
COG8	-1.76356	1.43e-82
RP11-264B17.2	-3.15225	1.64e-82
RP11-379K22.2	-6.74801	2.39e-82
AC007255.8	-3.71335	2.5e-82
CMC1	-2.04249	3.4e-82
RP11-49K24.4	-4.54896	5.66e-82
AP006621.9	-5.89518	8.64e-82
RP11-439H8.4	-5.25327	1.11e-81
CFLAR-AS1	-4.59809	2.69e-81
RP11-378J18.8	-2.78237	5.46e-81
PHKA2-AS1	-5.11822	6.35e-81
A2M-AS1	-5.44008	7.38e-81
AC099344.1	-5.41369	9.81e-81
RP11-383C5.7	-3.96797	1.1e-80
DNAJC9-AS1	-6.31575	1.36e-80
RP11-313P13.3	-3.14507	2.59e-80
RP3-355L5.4	-3.20522	3.43e-80
RP11-588H23.3	-4.98574	3.67e-80
RP11-505P4.6	-4.47485	5.33e-80
ARAP1-AS2	-4.20983	5.99e-80
RP11-23N2.4	-3.76723	5.99e-80
RP4-680D5.8	-6.08203	6.42e-80
RP11-134L10.1	-4.71826	8.15e-80
RP4-651E10.4	-6.32985	8.4e-80
CTB-179K24.3	-3.35084	2.21e-79
RP11-384M15.3	-3.78602	3.46e-79
RP11-755F10.3	-3.6896	4.28e-79
AC012358.8	-4.25144	4.95e-79
RP11-701H16.4	-7.03813	5.36e-79
AC020907.2	-7.38282	7.54e-79
RP11-78I14.1	-8.08631	1.17e-78
RP11-488C13.6	-3.87611	1.28e-78
DALRD3	-1.98327	1.33e-78
POLR3H	-2.23255	1.41e-78
RP11-74C13.3	-4.5306	1.49e-78
AP000442.1	-2.98121	2.26e-78
RP11-544A12.4	-5.45527	2.52e-78
RP11-423P10.2	-3.01878	2.55e-78
RP11-856M7.2	-6.70911	3.07e-78
RP11-465N4.5	-3.46566	4.67e-78
RP5-902P8.12	-3.85389	7.07e-78
CTB-50L17.5	-5.02038	7.54e-78
RP11-661A12.9	-4.80084	9.41e-78
RP13-890H12.2	-4.70119	1.06e-77
RP11-169D4.2	-6.63331	1.61e-77
RP11-817O13.8	-3.43191	1.72e-77
LLNLR-299G3.1	-6.17508	1.75e-77
SIAH2-AS1	-5.29654	2.21e-77
AC025442.3	-6.73115	3.01e-77
CHRNE	-4.22666	3.32e-77
SRR	-1.88786	3.66e-77
C18orf56	-4.49786	4.39e-77
HTR5BP	-4.60594	5.04e-77
OGG1	-1.46719	6.81e-77
RP11-56B16.5	-5.62742	8.33e-77
CCDC176	-3.64124	9.06e-77
SERHL2	-2.24305	1.04e-76
TMEM186	-1.8686	1.23e-76
RP11-181B11.2	-5.39916	3.01e-76
RP11-983P16.4	-3.93173	5.73e-76
ITIH4-AS1	-5.65091	6.23e-76
RP11-455O6.2	-4.08805	2.96e-75
PPIAP22	-2.64614	3.86e-75
RP11-387D10.2	-3.26676	4.3e-75
RP11-697H9.2	-5.54719	4.31e-75
CTD-2269F5.1	-5.74107	5.33e-75
AC046143.3	-3.29129	7.42e-75
AC022154.7	-3.36992	7.6e-75
AC006277.2	-3.07296	1.06e-74
H1FX-AS1	-4.11607	1.07e-74
C12orf57	-3.36052	1.12e-74
AC068831.6	-4.4206	1.43e-74
SH3BP5-AS1	-3.03884	1.78e-74
MT-TS1	-17.3992	2.92e-74
RP11-429P3.3	-5.45346	3.19e-74
RP11-802E16.3	-5.29312	3.28e-74
CTB-193M12.1	-6.75215	4.05e-74
SRP68P3	-4.6187	4.24e-74
AC008277.1	-6.62511	4.32e-74
AC006130.3	-5.49476	4.75e-74
CTD-3193O13.1	-6.82688	5.5e-74
RP11-271C24.2	-5.55272	9.03e-74
AC006547.13	-2.36318	9.63e-74
RP11-544A12.8	-3.68013	1.19e-73
JMJD4	-2.08826	1.92e-73
AC114803.3	-7.47282	1.93e-73
AC109828.1	-5.83573	2.26e-73
ENDOG	-3.62744	3.37e-73
GPR158-AS1	-5.57806	4.58e-73
SLC5A2	-6.21328	9.79e-73
MTOR-AS1	-6.38373	1.12e-72
AC090587.5	-4.28333	1.42e-72
RP3-510L9.1	-4.94362	1.66e-72
TNK2-AS1	-5.31151	1.86e-72
RP11-867G23.12	-4.82709	1.95e-72
AMN1	-2.65895	3.56e-72
RP11-264B17.4	-3.42387	4.96e-72
TSIX	-9.44692	7.06e-72
HERC3	-2.14032	1.15e-71
AC073342.12	-6.11465	2.17e-71
CTD-2062F14.3	-6.27388	3.22e-71
RP11-769O8.1	-4.87684	3.78e-71
AC007292.6	-4.13508	4.73e-71
PSMG4	-2.02795	6.14e-71
RASA4CP	-3.76295	1.14e-70
UBOX5-AS1	-3.41378	1.16e-70
B3GNT4	-5.21918	1.25e-70
AC055764.1	-6.29544	1.27e-70
RP11-798M19.3	-4.59592	1.65e-70
AC016910.1	-5.24832	3.98e-70
LRP4-AS1	-4.18835	4.54e-70
RP11-1035H13.2	-6.30061	4.94e-70
ZACN	-7.38723	4.94e-70
RP11-468E2.5	-4.11596	5.53e-70
RP5-940J5.9	-16.5851	5.85e-70
GPR146	-3.23848	6.14e-70
RP11-460I13.2	-5.60128	9.12e-70
CTB-55O6.12	-2.12026	1.16e-69
NEURL2	-2.93941	1.74e-69
NAV2-AS2	-7.0185	2.03e-69
CTC-338M12.5	-3.61614	2.84e-69
AC098617.1	-7.35749	4.03e-69
MOCS1	-2.51828	4.44e-69
RP11-625L16.3	-5.78581	1.97e-68
HIF1AN	-1.63644	2.87e-68
RP5-906A24.2	-8.7579	4.01e-68
RP11-707P17.2	-2.99399	4.4e-68
ATP5J2-PTCD1	-5.62636	5.26e-68
RP11-443A13.5	-5.41417	6e-68
ZMYM4-AS1	-5.4575	6.52e-68
RP11-665G4.1	-4.44225	6.59e-68
RAB1B	-1.6075	7.46e-68
AC003102.3	-5.32425	7.84e-68
RP11-264M12.2	-5.09092	9.11e-68
AC135048.1	-7.30999	1.05e-67
AC067969.1	-6.81819	1.89e-67
RPSAP14	-4.84131	1.96e-67
RP11-138I1.4	-16.3258	2.25e-67
RP11-72I8.1	-3.2403	2.39e-67
CTD-2265O21.3	-6.44476	2.98e-67
GGCX	-1.54859	4.18e-67
RP11-1112C15.2	-6.44525	4.25e-67
JSRP1	-7.60088	5.06e-67
GSN-AS1	-4.84024	5.62e-67
BRF2	-1.78922	5.94e-67
FAM211A	-3.14684	6.95e-67
AC007292.4	-6.34987	7.97e-67
RP11-737O24.5	-5.1306	8.08e-67
RP11-334J6.6	-5.06778	8.16e-67
SDR39U1	-2.34428	1.02e-66
AC004906.3	-5.09615	1.12e-66
AC010976.2	-3.40695	1.21e-66
SLC3A1	-7.45192	1.41e-66
RP11-404E16.1	-5.48633	1.57e-66
RP11-402D21.2	-5.23596	1.71e-66
RP11-522I20.3	-2.32447	3.18e-66
RP11-54O15.3	-4.97348	4.76e-66
RP11-507J18.2	-7.30702	8.3e-66
RP11-15I20.1	-6.60618	1.21e-65
MRVI1-AS1	-4.41455	1.42e-65
RP3-477O4.14	-3.79219	1.84e-65
RP11-727F15.11	-4.33513	2.93e-65
DGUOK-AS1	-3.95207	4.22e-65
RP11-244K5.8	-4.27604	4.79e-65
RP11-523H24.3	-3.36964	6.66e-65
DKFZP434E1119	-6.43697	9.76e-65
SPDYA	-2.87261	1.06e-64
C17orf104	-3.16215	1.29e-64
RP11-360L9.7	-5.51535	1.65e-64
CTD-2195B23.3	-4.87237	1.82e-64
AC018816.3	-5.38322	2.85e-64
CLCC1	-1.62056	3.2e-64
EHHADH-AS1	-5.53613	6.02e-64
RP11-77H9.2	-3.11329	7.24e-64
RP11-315D16.4	-4.47865	9.39e-64
RP11-290D2.6	-15.847	1.21e-63
RP11-275I14.4	-5.4437	1.39e-63
RP11-2B6.2	-3.76406	1.76e-63
RP11-93H12.4	-7.12963	2.04e-63
HHATL-AS1	-4.47422	2.1e-63
RP11-162J8.2	-6.12039	2.51e-63
RP11-843B15.2	-5.94795	2.74e-63
RP4-756G23.5	-3.44965	2.94e-63
RP4-635E18.6	-3.90044	3.2e-63
RP11-85O21.5	-5.99277	3.45e-63
ATP6V0E2-AS1	-3.01979	4.04e-63
CTC-360G5.6	-5.01623	4.24e-63
HTRA2	-1.1198	4.36e-63
MORF4L2-AS1	-3.42291	8.19e-63
CTC-429C10.2	-4.15087	1.21e-62
RP11-796E2.4	-3.4542	1.41e-62
BAD	-2.35239	1.68e-62
RP11-4K16.2	-9.71423	1.85e-62
CTD-2020K17.4	-5.004	2.3e-62
TBRG1	-1.5563	2.64e-62
CTD-2215E18.1	-4.26563	3.18e-62
LLfos-48D6.1	-3.89691	6.53e-62
RP11-596D21.1	-5.35071	7.37e-62
SYCP3	-3.93424	7.95e-62
RP11-793A3.1	-4.82168	1.56e-61
RP11-92C4.3	-5.6282	1.6e-61
TUBA1B	-2.61183	1.92e-61
RNF103	-1.42309	2.53e-61
CTD-2576D5.4	-6.0982	3.1e-61
RP11-732A19.6	-4.89405	3.27e-61
AC002480.5	-5.7716	3.35e-61
TATDN1	-2.20539	3.43e-61
RP11-192H23.5	-14.6713	3.91e-61
CTD-3060P21.1	-7.13417	4.27e-61
MIF	-3.20891	5.62e-61
NR1I3	-3.28209	7e-61
CTC-558O2.2	-6.22663	9.15e-61
RP11-53I6.3	-4.26606	1.07e-60
AL035252.1	-10.3288	1.11e-60
RP5-1033H22.2	-4.25316	1.24e-60
CTC-301O7.4	-4.57543	1.27e-60
RP11-362K14.5	-3.16636	1.45e-60
ANKRD23	-2.88298	1.64e-60
RP11-307B6.3	-4.58888	1.69e-60
RP11-566K11.4	-5.7008	1.92e-60
RNF157-AS1	-3.2146	1.96e-60
RP11-6O2.3	-6.7089	2.29e-60
RP4-784A16.2	-6.06978	2.38e-60
RP11-140A10.3	-5.65261	2.43e-60
CTC-525D6.2	-5.8926	2.88e-60
AC034228.2	-6.52993	3.05e-60
AC005324.6	-4.87518	3.26e-60
RP1-100J12.1	-4.88488	3.59e-60
RP11-223P11.3	-6.42139	5.42e-60
AC006026.13	-4.18422	5.57e-60
RP11-482D24.3	-3.96476	6.15e-60
FERP1	-4.39175	7.46e-60
GCSHP5	-2.93625	7.8e-60
HARBI1	-1.72164	9.04e-60
TAPSAR1	-9.15499	1.02e-59
RP11-317G6.1	-8.3981	1.62e-59
ENO3	-3.5215	1.89e-59
LIPE-AS1	-3.43975	2.66e-59
FAM13A-AS1	-2.93522	2.97e-59
RP11-247L20.4	-2.7508	3.1e-59
RP1-93H18.6	-5.07071	4.63e-59
RP1-69D17.3	-5.3451	6.22e-59
SEC1P	-6.16847	6.8e-59
DNASE1L1	-3.22751	8.84e-59
RP11-768F21.1	-3.25786	8.94e-59
RP11-452K12.4	-3.9787	1.01e-58
HEXIM2	-2.02652	2.21e-58
RP11-50D9.3	-4.72551	2.37e-58
AC004771.1	-7.50506	2.42e-58
AL592284.1	-4.14411	2.5e-58
ALDH1L1-AS1	-6.41495	2.81e-58
LA16c-395F10.1	-5.96582	2.85e-58
CTA-833B7.2	-5.93837	3.27e-58
RP11-598F7.5	-8.4814	3.83e-58
ASTE1	-1.2387	4.06e-58
CD3EAP	-2.54284	4.29e-58
RP4-718D20.3	-5.78355	4.5e-58
AC009303.1	-5.43176	7.35e-58
ANKRD37	-2.63934	8.27e-58
RP1-191J18.66	-2.90286	1.08e-57
RP11-492A10.1	-5.61984	1.44e-57
RP11-6E9.4	-5.50913	2.25e-57
ORMDL2	-2.07016	3.74e-57
RP11-505E24.2	-3.82394	3.86e-57
RP11-503P10.1	-3.44791	4e-57
TMA7	-2.61748	4.1e-57
AC097467.2	-5.25959	4.99e-57
PTOV1	-1.95765	7.9e-57
C11orf83	-1.76731	8.25e-57
RP11-517I3.1	-4.17364	1.48e-56
AC079305.10	-3.60227	1.57e-56
RP11-135J2.4	-3.43243	2.08e-56
MZT2B	-2.89135	2.14e-56
MRAP	-6.61461	2.32e-56
AC002550.5	-7.62848	2.62e-56
RP11-513I15.6	-14.8364	2.84e-56
SH3BP5	-3.27365	2.84e-56
RP11-490E15.2	-6.87638	2.84e-56
HSD17B1	-2.38417	3.57e-56
AL162424.1	-6.53415	4.58e-56
AC004893.11	-1.97784	7.29e-56
AGAP2-AS1	-7.08928	8.17e-56
RP5-864K19.4	-2.49278	8.83e-56
ZNF135	-3.27772	9.15e-56
TIGD7	-2.19184	9.38e-56
HYI	-2.27005	1.23e-55
AC098820.2	-4.79219	1.23e-55
CTD-2184D3.6	-4.84672	3.25e-55
AC006116.24	-3.42102	3.78e-55
GNG3	-6.17914	5.55e-55
RP11-57A1.1	-3.72783	6.77e-55
ARAP1-AS1	-10.9188	9.23e-55
AC064852.4	-7.47725	1e-54
LA16c-316G12.2	-3.02856	1.26e-54
RP11-354M20.3	-5.0054	1.33e-54
RP11-247A12.2	-3.73275	1.42e-54
RP11-45M22.3	-5.52888	1.42e-54
RPS23	-1.92223	1.69e-54
AC005944.2	-14.7897	1.9e-54
RP11-96K19.5	-2.9066	1.95e-54
RP11-465L10.10	-4.61448	1.96e-54
AL627171.2	-5.66596	2.56e-54
ZNF32-AS2	-3.02639	2.65e-54
MYLK-AS1	-2.82168	3.44e-54
MGC4771	-3.77641	4.2e-54
CTD-2349P21.9	-3.02408	5.4e-54
RP11-240L7.4	-5.07313	7.05e-54
AC067945.4	-6.03672	7.99e-54
GFOD1-AS1	-6.16779	8.76e-54
RP11-512N21.3	-4.97655	8.95e-54
IPPK	-1.83594	1.12e-53
RP1-122O8.7	-4.61553	1.19e-53
RP11-317N8.5	-3.04829	1.33e-53
AC119673.1	-14.3837	1.47e-53
AC005220.3	-4.66021	1.68e-53
RABGEF1	-2.2849	3.52e-53
CTB-46B19.2	-5.50833	3.58e-53
RP11-283G6.5	-6.84828	3.73e-53
RP11-535A19.2	-3.59534	4.01e-53
RP11-16K12.1	-5.85045	4.55e-53
CTD-2293H3.2	-3.14868	4.89e-53
RP1-67K17.3	-8.89726	7.16e-53
VIPR1-AS1	-4.92351	7.6e-53
RP11-867G2.8	-5.37478	7.73e-53
FAM104A	-1.25215	8.48e-53
RP11-97C16.1	-2.35292	8.57e-53
RPS6P16	-4.61848	1.04e-52
RP11-365O16.6	-4.1389	1.61e-52
CTD-2024P10.1	-4.55024	2.26e-52
RP11-211G3.3	-5.35624	3.6e-52
RP3-508I15.9	-2.56101	3.97e-52
CTB-187M2.2	-8.7531	4.3e-52
AC093677.1	-3.91105	5.86e-52
AF001548.6	-5.55498	5.89e-52
RP11-548H3.1	-5.57523	6.46e-52
RP11-575L7.2	-4.49369	8.15e-52
RP1-212P9.3	-5.35507	9.11e-52
AC074212.5	-4.13983	1.04e-51
RP11-121G22.3	-3.98121	1.06e-51
RP13-923O23.6	-4.5371	1.14e-51
KHK	-1.95518	1.31e-51
CENPBD1	-1.69726	1.36e-51
RP11-977G19.5	-3.2785	1.46e-51
SAV1	-1.41261	1.59e-51
SRGAP3-AS1	-7.09019	1.84e-51
ACTA2-AS1	-4.15018	1.91e-51
RP3-337H4.10	-4.09813	2.12e-51
RP11-435O5.5	-3.59373	2.32e-51
RP11-16C18.3	-5.04037	2.75e-51
THAP3	-1.47943	2.87e-51
RP11-312O7.2	-4.79247	3.29e-51
RP11-111E14.1	-5.1854	4.19e-51
METTL5	-1.47559	4.63e-51
C6orf201	-5.52618	6.27e-51
RP11-394J1.2	-6.08637	6.54e-51
RP11-446J8.1	-6.86925	1.13e-50
AL139147.1	-4.10026	1.3e-50
TSSK3	-3.46405	1.39e-50
C14orf178	-4.81524	1.45e-50
CTB-12A17.3	-14.8358	1.92e-50
ZNF337	-2.63987	1.98e-50
MPND	-1.63166	2.1e-50
AC019171.1	-5.31574	2.79e-50
RP11-538I12.2	-10.4691	2.95e-50
STAG3	-2.77561	3.27e-50
RP11-269F20.1	-4.64079	3.76e-50
RP11-35D5.1	-4.53188	4.34e-50
RP11-783K16.5	-3.8436	5e-50
HEPN1	-14.1468	1.16e-49
RP11-12J10.3	-4.43544	1.34e-49
TANGO2	-1.952	1.54e-49
RP11-876N24.4	-3.09555	1.63e-49
HDDC3	-1.86184	1.97e-49
WEE2-AS1	-3.92439	2.13e-49
CTD-2616J11.3	-4.41749	2.17e-49
RP11-711G10.1	-6.63824	2.35e-49
PRC1-AS1	-3.76375	2.43e-49
RP11-443B20.1	-2.45909	2.9e-49
RP11-318M2.3	-13.8737	3.49e-49
CTD-2647L4.1	-6.38087	3.95e-49
CNNM2	-2.32346	3.98e-49
RP5-1184F4.5	-3.60105	4.47e-49
AC093391.2	-3.14197	4.63e-49
NDUFS7	-1.87202	5.06e-49
RP11-98D18.15	-6.65987	5.29e-49
AC007461.2	-3.54602	5.3e-49
MIR1282	-13.9558	5.36e-49
CTD-2369P2.8	-8.04783	6.58e-49
RP11-63M22.2	-13.9451	8.29e-49
RP1-92O14.6	-2.99397	1.03e-48
RP11-158K1.3	-1.76498	1.19e-48
SEPP1	-4.18422	1.62e-48
SBF2-AS1	-3.57451	2.31e-48
CTB-118N6.3	-3.11074	3.15e-48
RP11-697E22.2	-4.11287	3.8e-48
RP11-945C19.4	-4.42017	4.04e-48
RP11-91P24.6	-4.59607	4.42e-48
U47924.31	-12.5523	5.45e-48
C1QTNF9B-AS1	-3.9099	5.55e-48
RP11-1072C15.4	-3.14077	5.87e-48
RP11-523O18.5	-4.09676	5.89e-48
SLC39A12-AS1	-5.91197	5.95e-48
RNF220	-1.76527	6.16e-48
RFPL1	-10.6777	9.22e-48
CTB-25B13.9	-4.01115	1.02e-47
AC007182.6	-5.0495	1.19e-47
AC040977.1	-13.5921	1.2e-47
MYL5	-2.57407	1.52e-47
RP5-1007M22.2	-2.65057	1.54e-47
SMPD4	-1.4236	1.73e-47
RP11-727A23.5	-2.49512	1.74e-47
RP11-205M20.7	-3.17418	1.75e-47
RP11-216B9.6	-1.79891	1.9e-47
RP5-1142A6.5	-9.48792	2.64e-47
RP1-149L1.1	-5.94409	2.73e-47
HM13-AS1	-2.78949	2.79e-47
RP1-225E12.2	-4.29401	2.81e-47
AP000708.1	-3.08655	2.83e-47
AC015987.2	-13.5067	3.2e-47
CBR3-AS1	-2.39035	3.36e-47
RPL21P75	-3.89583	4.85e-47
MRPS18C	-1.91737	4.99e-47
AC004980.7	-1.62711	5.4e-47
ABCB9	-2.87874	5.97e-47
AC090587.4	-3.22991	6.16e-47
IDI2-AS1	-5.88548	7.6e-47
AP000688.11	-6.12671	7.65e-47
CTB-43P18.1	-13.4482	7.76e-47
RP11-432I5.6	-5.71165	8.21e-47
RP13-143G15.4	-4.84683	1.42e-46
SLC24A5	-2.80955	1.53e-46
CTD-2616J11.9	-12.6114	1.73e-46
RP11-498C9.3	-13.4369	1.87e-46
RP11-552F3.9	-3.62364	2.35e-46
P2RY11	-1.7951	2.5e-46
NALCN-AS1	-5.09058	3.05e-46
RP4-683L5.1	-5.48177	3.09e-46
RP11-256I23.1	-3.56655	3.17e-46
RP11-234O6.2	-7.42929	3.94e-46
RP3-402G11.26	-2.54152	4.11e-46
RP11-618K13.2	-13.7497	4.27e-46
RP11-138P22.1	-8.35779	5.31e-46
AC115618.1	-10.1934	5.66e-46
AC002398.11	-2.87129	5.95e-46
RP11-188P20.3	-3.67014	7.6e-46
RP11-420K8.1	-5.65774	8.47e-46
UTS2B	-3.32957	1.4e-45
RP11-598F7.4	-8.38602	2.25e-45
AC016999.2	-4.48272	2.27e-45
TOMM20L	-2.60945	2.51e-45
VPS9D1-AS1	-2.69953	3.28e-45
PKMYT1	-3.45958	3.35e-45
CTC-459M5.2	-4.28227	3.59e-45
RP11-347C18.5	-2.75036	4.24e-45
RP11-380O24.1	-5.25889	4.42e-45
TRAP1	-1.47511	4.46e-45
RP11-513M16.7	-3.27821	5.22e-45
RP11-169N13.4	-4.53623	5.3e-45
RP11-300E4.2	-5.23476	5.46e-45
CTD-2396E7.10	-13.4466	5.47e-45
RP5-1142A6.9	-2.50598	5.93e-45
FDPS	-1.56297	8.17e-45
ASB14	-2.32911	8.37e-45
RP11-316M1.12	-13.7697	8.78e-45
CTD-2659N19.10	-13.211	8.97e-45
SLC7A11-AS1	-4.35962	1.05e-44
RP5-1112D6.8	-2.77926	1.26e-44
RP11-536K7.3	-3.10577	1.6e-44
RP11-752G15.3	-4.05698	2.29e-44
EPB41L4A	-2.21985	2.29e-44
MTG1	-2.07801	2.39e-44
AC008746.3	-13.1519	2.57e-44
C15orf61	-2.13834	2.87e-44
ARIH2OS	-1.96544	3.46e-44
DNASE1	-1.76507	3.49e-44
RP11-603J24.6	-4.47974	3.65e-44
RP11-133O22.6	-4.91055	5.07e-44
RP11-626G11.3	-9.65715	5.77e-44
RP11-530C5.1	-5.42204	6.57e-44
RP11-135L13.4	-13.0107	7.17e-44
DNAJC9	-2.15941	8.78e-44
KB-1125A3.11	-4.33776	9.77e-44
RP11-98D18.16	-4.02253	1.22e-43
RP5-1119D9.4	-5.44992	1.28e-43
RP5-955M13.4	-6.66228	2.06e-43
RP11-74E22.5	-12.9413	2.44e-43
RP11-363L24.3	-5.0363	3.76e-43
RP11-309L24.2	-5.25766	3.87e-43
RP11-294J22.6	-13.188	4.63e-43
CTD-2020K17.3	-4.49501	5.9e-43
LMLN-AS1	-6.525	6.3e-43
SUN2	-2.35158	6.46e-43
RP1-20N2.6	-2.64838	6.49e-43
RP11-77G23.2	-7.24145	6.84e-43
POLR2I	-2.78386	7.39e-43
RP11-334E6.12	-13.9629	7.93e-43
RP11-477D19.2	-2.57615	1.13e-42
CTB-35F21.4	-3.83545	1.34e-42
FAN1	-1.75605	1.95e-42
ATP5I	-2.81603	2.58e-42
RP11-124N14.3	-13.7125	2.63e-42
AC009480.3	-5.48745	2.69e-42
RP11-746M1.1	-12.8285	2.82e-42
RP11-867G23.4	-12.8343	2.82e-42
RP11-839G9.1	-6.51538	2.85e-42
C17orf97	-3.99578	2.89e-42
AC099850.1	-2.36719	2.98e-42
RP1-71H24.1	-6.46708	3.16e-42
RP5-1028L10.1	-8.81873	3.73e-42
PIGW	-4.87751	4.02e-42
CTD-2292M16.7	-6.58543	4.45e-42
STAG3L3	-2.6593	5.33e-42
AL121761.2	-4.41777	5.5e-42
RPL23A	-2.02688	6.45e-42
RP11-874J12.4	-4.82359	6.6e-42
RP11-755B10.4	-3.44421	7.04e-42
CTD-2517M14.5	-2.87729	8.54e-42
AC093818.1	-2.45974	8.69e-42
RP11-81K13.1	-8.92368	9.71e-42
TMED1	-1.81958	9.91e-42
RP11-323N12.5	-12.6801	9.93e-42
RP11-127I20.5	-5.97178	1.15e-41
SLC8A1-AS1	-4.29359	1.5e-41
SLC7A6	-1.51746	1.97e-41
RP4-758J18.7	-3.85531	2.08e-41
RP11-498C9.2	-12.7655	2.31e-41
FAM71E1	-3.53526	2.41e-41
RP11-797A18.3	-3.0037	2.42e-41
AC021016.6	-5.45136	2.65e-41
RSPH9	-3.24569	3.49e-41
AC013472.4	-4.17779	3.66e-41
RP11-442H21.2	-13.1129	3.67e-41
CTD-2260A17.1	-2.71692	3.93e-41
BBIP1	-1.75609	4.01e-41
RP11-830F9.5	-4.43461	4.09e-41
RP5-930J4.4	-12.6052	4.11e-41
CTD-2545M3.2	-12.8864	4.47e-41
NUBP1	-1.02312	5.13e-41
AZI2	-1.26614	5.34e-41
PAQR4	-2.96259	6.33e-41
A2MP1	-3.43617	6.34e-41
SRRD	-1.30022	6.69e-41
AC068831.15	-12.7414	6.81e-41
RP4-751H13.7	-3.07865	6.93e-41
GRPEL2-AS1	-3.74116	7.1e-41
RP11-781P6.1	-6.07313	8.54e-41
NRL	-1.98572	1.05e-40
FAM103A1	-1.62533	1.16e-40
IQCK	-1.8657	1.54e-40
RP13-580F15.2	-3.02758	1.56e-40
RP11-165P7.1	-5.02008	1.6e-40
LSMEM2	-3.91946	1.61e-40
RP11-571M6.7	-12.5101	1.77e-40
MT-TQ	-13.0448	2.35e-40
AC131056.3	-4.90544	2.4e-40
AFAP1-AS1	-3.40563	2.51e-40
RP11-108M9.5	-3.75359	2.7e-40
CBY3	-3.01295	2.97e-40
AC007362.3	-4.49984	3.57e-40
RP1-310O13.7	-4.29438	3.72e-40
CTC-210G5.1	-4.26284	3.82e-40
AC037445.1	-5.31582	3.9e-40
TLDC2	-3.04229	3.9e-40
RTDR1	-3.55147	4.61e-40
RP11-350J20.12	-7.37976	5.3e-40
RP11-57H14.2	-2.83515	7.24e-40
AC009065.1	-12.3329	9.74e-40
RP11-228B15.4	-2.34354	1.21e-39
RP11-169K16.4	-4.94472	1.53e-39
GET4	-2.14079	1.54e-39
AL136376.1	-11.9781	1.6e-39
CTD-3203P2.1	-2.69578	1.62e-39
RP4-530I15.9	-3.07872	1.66e-39
AES	-1.77052	1.98e-39
AC005559.2	-12.5324	2.71e-39
RP5-890E16.4	-12.3345	2.88e-39
RP11-388M20.6	-12.2574	2.95e-39
ATP5L	-1.4744	3.01e-39
RP5-1039K5.13	-9.46679	3.02e-39
PRR19	-2.40733	3.24e-39
MKNK1-AS1	-4.03904	3.54e-39
CTC-425F1.4	-12.5767	3.65e-39
CTD-2207O23.11	-12.293	5.27e-39
RP11-156E8.1	-3.06584	5.8e-39
AC010883.5	-3.06542	6.05e-39
RP11-982M15.2	-12.2164	6.66e-39
CTC-367J11.1	-4.16222	7.34e-39
CCDC159	-1.81838	8.52e-39
RP11-334A14.2	-8.15832	9.24e-39
TMEM184A	-5.30509	9.75e-39
PPP3R1	-2.13613	1.12e-38
CTC-518P12.6	-11.3787	1.2e-38
CTD-2162K18.3	-3.76827	1.3e-38
CTD-3193O13.14	-10.0875	1.33e-38
RP11-572M11.4	-2.84781	1.4e-38
CTD-3193O13.13	-10.0553	1.4e-38
AC007899.3	-5.4981	1.5e-38
RP11-91J19.3	-3.06832	1.55e-38
CTD-2342J14.6	-2.23563	1.66e-38
NOP16	-1.60933	1.87e-38
RP11-761I4.4	-4.58995	2.12e-38
CAPN12	-5.40706	2.33e-38
ABHD17A	-1.44941	2.67e-38
CTC-250I14.6	-12.7797	2.89e-38
RP11-700F16.3	-5.1806	3.86e-38
RELL2	-2.62043	4.14e-38
CTC-248O19.1	-4.01003	4.47e-38
RP5-1113E3.3	-10.0062	5.11e-38
AL109927.1	-10.0444	5.5e-38
RP11-403P17.3	-10.0608	6.87e-38
RP11-506H20.1	-4.37504	7.44e-38
RP11-24B19.4	-2.98492	7.49e-38
NHP2	-1.32508	8.56e-38
RP11-1079K10.4	-12.185	8.69e-38
RP11-324O2.3	-4.00186	9.06e-38
SFT2D3	-10.0718	1.13e-37
AC005013.5	-5.12093	1.14e-37
AC016738.4	-4.11188	1.14e-37
RP4-781K5.2	-12.0965	1.17e-37
INPP5A	-1.89214	1.26e-37
AP001610.5	-6.15011	1.34e-37
BOLA1	-2.00956	1.39e-37
CTB-31O20.3	-10.0436	1.7e-37
RP1-55C23.7	-5.10397	1.74e-37
ZNF575	-1.91111	1.82e-37
AC012363.4	-7.86845	1.92e-37
RP11-173P15.5	-9.99745	2.01e-37
ATG7	-1.46681	2.34e-37
LA16c-390E6.5	-12.0426	2.43e-37
TYW1	-1.08767	2.57e-37
AC003075.4	-3.34678	3.25e-37
CTD-2531D15.5	-12.0627	3.67e-37
RP11-335O4.3	-4.13727	4.62e-37
AC093110.3	-3.17232	4.77e-37
RP11-666A8.8	-2.6481	5.2e-37
MRPS9	-1.02771	5.27e-37
AC018470.1	-5.91863	5.28e-37
ANGPTL6	-3.24943	5.9e-37
CTC-428G20.6	-2.08417	6.76e-37
RP5-1024G6.2	-10.0286	7.68e-37
C15orf57	-1.16233	7.75e-37
AC005262.3	-9.97344	8.7e-37
CISD3	-1.59545	8.83e-37
AE000658.22	-9.86182	1.02e-36
RP11-707G14.1	-11.4754	1.09e-36
AC104841.2	-11.8872	1.13e-36
AC006547.8	-9.90198	1.22e-36
CIDEB	-11.8175	1.3e-36
ACSM3	-3.37204	1.34e-36
CTD-2325A15.5	-12.2945	1.49e-36
CTC-366B18.2	-9.95958	1.63e-36
AL022476.2	-3.03036	1.72e-36
RP11-290L1.4	-4.5464	2.03e-36
RP3-523E19.2	-3.9161	2.19e-36
XXbac-BPG252P9.9	-11.8572	2.27e-36
MT-TW	-12.704	2.3e-36
AC120194.1	-12.0103	2.97e-36
RP11-256L6.3	-4.70308	2.99e-36
ASRGL1	-2.35613	3.09e-36
RP11-517C16.2	-3.20841	3.54e-36
RP11-638I2.8	-9.82997	4.31e-36
AC012613.2	-5.036	4.96e-36
RP11-297C4.2	-5.27312	5.39e-36
PEX10	-1.44561	5.53e-36
TMEM223	-1.2172	5.53e-36
MSMP	-9.89862	5.66e-36
RP3-434P1.6	-10.1776	5.67e-36
ACOT13	-1.18722	5.71e-36
RP11-297A16.2	-4.5901	5.82e-36
FBXL15	-2.05354	5.89e-36
RP11-449P15.1	-9.88643	6.01e-36
RP11-474G23.2	-12.4306	6.66e-36
PKD2L2	-4.59318	6.92e-36
OXCT1-AS1	-3.04854	8.37e-36
AC005253.4	-11.8535	9e-36
RP11-613D13.8	-4.25441	1.02e-35
ALG1L11P	-2.72407	1.02e-35
RP11-265N6.2	-9.76411	1.09e-35
CTD-2105E13.14	-12.0085	1.18e-35
AC007193.8	-9.86278	1.22e-35
RP11-102L12.2	-2.99959	1.24e-35
CTD-3224K15.2	-3.1426	1.37e-35
RP11-1114A5.5	-2.75294	1.56e-35
ADIRF	-11.9297	1.8e-35
CTD-3222D19.11	-9.76604	2.16e-35
RP11-758P17.3	-3.45323	2.25e-35
AC010127.5	-3.88941	2.43e-35
FTH1	-3.69405	2.65e-35
hsa-mir-335	-8.86979	3.15e-35
CTD-2012K14.3	-9.86912	3.46e-35
AAMDC	-1.58847	3.7e-35
RP11-360L9.4	-2.80818	4.02e-35
AC007308.7	-9.73827	4.2e-35
SRD5A3-AS1	-2.45049	4.22e-35
AL354808.1	-9.80313	4.27e-35
AC114546.1	-11.5894	4.41e-35
CHKA	-1.43686	5.75e-35
AC091133.1	-11.6086	6.85e-35
RP5-956O18.3	-11.5953	7.27e-35
MTRNR2L9	-3.50102	7.53e-35
TCTE1	-4.35339	7.56e-35
RP11-638I2.6	-11.6889	8.14e-35
AP003068.9	-11.6049	9.04e-35
SPATA1	-2.55793	9.5e-35
VTI1B	-1.33966	9.99e-35
AL022328.1	-9.76587	1.03e-34
LRRC24	-11.5172	1.38e-34
RP11-350N15.4	-3.28613	1.44e-34
AL353671.3	-9.73788	1.48e-34
CTD-2555K7.4	-3.03364	1.48e-34
AL358781.1	-11.5941	1.56e-34
RP11-582J16.4	-1.70116	1.63e-34
CTD-3065J16.6	-4.48451	1.69e-34
DNLZ	-2.40298	1.87e-34
RP11-113K21.4	-3.67577	1.96e-34
AC007679.3	-6.13382	2.02e-34
PGP	-1.55302	2.1e-34
AC005534.8	-3.45322	2.1e-34
RP5-896L10.1	-4.48694	2.47e-34
RP11-244F12.3	-3.08859	2.64e-34
RP11-360L9.8	-11.455	3.14e-34
COL4A2-AS1	-4.35925	3.5e-34
AC092849.1	-5.83668	3.62e-34
ZNRF2P2	-2.38552	4.21e-34
RP1-20C7.6	-2.8237	4.43e-34
CTC-429P9.1	-1.9044	4.47e-34
RP1-68D18.4	-5.35818	4.73e-34
AC073569.1	-6.91798	4.99e-34
EME2	-1.71788	5.53e-34
KBTBD3	-1.59926	5.53e-34
AC092597.3	-3.35399	5.92e-34
RP11-797D24.4	-9.72469	5.96e-34
RP11-407G23.3	-11.3948	7.19e-34
RP3-330M21.5	-9.57293	7.45e-34
RP11-229P13.23	-9.8122	7.83e-34
DPYD-AS1	-3.90268	8.35e-34
RP11-138C9.1	-11.3854	8.79e-34
DOHH	-1.93428	9.46e-34
IKBKG	-1.23993	1.05e-33
AF127577.10	-9.56344	1.1e-33
C1orf56	-1.55927	1.34e-33
NAV2-AS1	-9.67337	1.34e-33
MIR497HG	-3.32255	1.41e-33
CENPP	-1.59362	1.42e-33
AC004623.2	-11.3428	1.66e-33
AC008440.5	-11.4555	1.91e-33
PRELID1	-1.59824	1.98e-33
FAM161B	-1.56546	2.03e-33
ARMCX3	-1.69856	2.12e-33
AC117834.1	-11.3054	2.9e-33
RP11-101E13.5	-2.19637	3.1e-33
CTD-2529P6.3	-3.60378	3.41e-33
RP11-78A19.3	-11.2625	3.44e-33
RP1-40E16.11	-9.4805	3.5e-33
AL358113.1	-11.7968	3.52e-33
RP11-49K24.5	-3.27764	3.6e-33
ARMCX3-AS1	-9.75215	3.62e-33
AL353354.2	-11.3417	3.82e-33
PCBP1	-1.24626	4.08e-33
RP11-120K9.2	-2.20554	4.43e-33
AC016644.1	-4.16989	4.61e-33
AF001548.5	-2.53486	5.15e-33
FAM35A	-1.68744	5.18e-33
ACAT2	-2.02447	5.3e-33
RP11-338K17.8	-7.64174	5.3e-33
MT-TT	-9.54926	5.55e-33
RP1-56K13.3	-11.2156	6.2e-33
MT1P3	-4.72129	6.55e-33
AC005606.15	-9.5639	6.91e-33
CTD-3113P16.5	-9.49399	7.29e-33
A1BG-AS1	-2.41303	7.44e-33
RP11-326A19.5	-11.32	8.18e-33
AC084219.3	-2.63247	8.37e-33
PDHB	-1.05443	8.45e-33
FTH1P11	-2.80352	1.31e-32
RP11-810M2.2	-11.3874	1.42e-32
AC010327.2	-11.2116	1.6e-32
RP11-513M16.8	-1.88297	1.69e-32
AC136297.1	-11.4516	1.73e-32
AC090616.2	-3.62212	1.87e-32
PDK2	-1.69444	1.88e-32
RP11-173P15.3	-11.275	1.94e-32
HIF1A-AS1	-3.43925	2.01e-32
RP11-207C16.4	-3.52939	2.03e-32
RP11-245P10.8	-9.36457	2.15e-32
RP5-894A10.2	-8.12782	2.17e-32
AC006449.1	-11.1478	2.34e-32
RP11-452L6.5	-1.47179	2.36e-32
ZRANB2-AS2	-2.13769	2.55e-32
AC064871.3	-5.63131	2.62e-32
RP11-84A14.5	-11.158	2.7e-32
AC007192.6	-11.4132	2.73e-32
RP11-38L15.2	-4.51301	2.92e-32
RP11-18I14.11	-11.1396	2.95e-32
RP3-512E2.2	-4.05368	2.99e-32
CTD-2647L4.5	-11.6541	2.99e-32
CTC-510F12.6	-9.41178	3.4e-32
RPL41P1	-3.33919	3.54e-32
AC005262.2	-11.0993	3.57e-32
CTD-2560E9.5	-8.3094	3.69e-32
RP11-603J24.17	-11.0822	3.72e-32
SNF8	-1.07131	3.73e-32
C16orf93	-2.90717	3.74e-32
BMP8A	-2.31596	3.77e-32
RP13-225O21.2	-3.14393	3.83e-32
RP1-118J21.5	-4.36156	3.88e-32
RP11-713N11.4	-5.67513	3.92e-32
MAPKAPK5-AS1	-1.10513	4.18e-32
SMIM22	-4.26126	4.18e-32
FAM166A	-4.56236	4.19e-32
AC007383.4	-11.1761	5.27e-32
AC113189.5	-2.51184	5.75e-32
RP11-440L14.1	-1.93109	6.19e-32
NT5C2	-1.69409	6.4e-32
RP11-381K20.2	-3.81213	6.59e-32
RGPD5	-3.58078	7.11e-32
OPN3	-2.17295	7.55e-32
RP3-486I3.4	-2.93686	7.66e-32
RP5-1024G6.5	-2.17147	8.02e-32
RP4-548D19.3	-11.1544	8.1e-32
LURAP1	-2.18975	8.17e-32
RP11-371A19.2	-3.42898	8.64e-32
FAM13C	-2.77534	9.07e-32
REP15	-3.28785	9.17e-32
Z98256.1	-11.2698	1.06e-31
NPB	-9.37729	1.18e-31
ZNF205-AS1	-1.96276	1.27e-31
FAM86A	-1.32775	1.29e-31
RP11-490H24.5	-2.40736	1.38e-31
RP11-732A19.5	-9.46136	1.52e-31
CTD-2036P10.3	-11.1848	1.62e-31
RP11-288G11.3	-6.97601	1.67e-31
CTD-2235H24.2	-10.9801	1.7e-31
RP11-547I7.1	-6.66705	1.94e-31
RP11-20B24.4	-9.32381	2.16e-31
LSM1	-1.22777	2.16e-31
AC007050.18	-6.66647	2.23e-31
RP11-286E11.1	-4.9989	2.23e-31
RP11-545N8.3	-4.87211	2.29e-31
RP11-383C5.4	-3.03695	2.3e-31
RP11-109P14.10	-9.40351	2.58e-31
RP11-627J17.1	-11.0077	3.43e-31
CENPO	-1.81215	3.57e-31
C19orf44	-1.62081	3.84e-31
RP3-430N8.11	-10.9282	3.88e-31
RP11-306G20.1	-4.80365	4.35e-31
RP11-829H16.3	-4.99031	5.72e-31
SYP-AS1	-11.9947	5.88e-31
LGALS8-AS1	-4.35913	5.91e-31
AC005339.2	-9.4752	6.11e-31
RP5-1050D4.3	-11.2798	6.56e-31
RP11-203M5.8	-9.63678	7.52e-31
AMDHD2	-1.48575	7.93e-31
AC009501.4	-3.3113	7.93e-31
ZNF276	-1.41933	8.08e-31
RP11-265N6.1	-11.0472	8.54e-31
CTD-2139B15.2	-8.54448	8.68e-31
RP11-667K14.4	-10.8851	8.96e-31
RP11-5P18.5	-9.53337	9.08e-31
CTA-109P11.4	-8.15622	9.46e-31
RP11-797H7.5	-4.10987	9.62e-31
AC135178.7	-4.31221	9.71e-31
USP30-AS1	-3.34481	1.04e-30
CEMP1	-10.9161	1.06e-30
RP11-727A23.7	-4.43823	1.17e-30
C16orf58	-1.07893	1.25e-30
AL391152.1	-9.27554	1.49e-30
RP11-804A23.4	-7.94586	1.57e-30
CTD-2049O4.1	-4.81815	1.9e-30
CTB-5E10.3	-10.9276	1.93e-30
HLTF-AS1	-6.70166	2.16e-30
RP11-490O6.2	-3.16104	2.2e-30
AL161645.2	-4.2276	2.63e-30
ZNF771	-1.54817	2.66e-30
RP11-56G10.2	-11.2906	2.8e-30
CTD-2310F14.1	-2.01299	3.53e-30
ICAM2	-2.26484	3.61e-30
FAM227B	-1.44777	4.03e-30
RAET1G	-2.34737	4.77e-30
RP11-96D1.11	-10.9901	5.17e-30
RP5-1160K1.6	-10.9671	5.38e-30
RP11-304M2.5	-10.7207	5.4e-30
AC004057.1	-2.87487	5.41e-30
AC006547.15	-10.7553	5.41e-30
RP3-486I3.5	-9.28018	5.77e-30
RP11-582J16.3	-10.741	6.31e-30
BCDIN3D-AS1	-2.12163	6.34e-30
CTD-3149D2.4	-10.8137	6.43e-30
RP11-325L7.1	-4.03697	6.95e-30
RP11-252E2.1	-9.32107	7.46e-30
AL161784.1	-10.851	7.46e-30
CTD-3187F8.14	-3.82223	7.71e-30
HABP4	-1.69547	7.74e-30
RP11-638I2.4	-2.74474	7.98e-30
RP11-611O2.5	-10.7468	8.33e-30
RP11-379K17.12	-10.7058	9.1e-30
CTB-189B5.3	-7.06175	9.29e-30
RP11-762H8.4	-10.9544	9.49e-30
RP11-245C23.3	-9.10849	9.49e-30
RP11-589M4.1	-10.6516	1.11e-29
RP11-841O20.2	-9.16144	1.11e-29
RP11-333E1.1	-2.06496	1.13e-29
ACO2	-1.77324	1.13e-29
PPM1N	-2.65184	1.16e-29
SLC4A5	-2.23947	1.19e-29
AC068499.10	-3.28675	1.19e-29
KCTD2	-1.02991	1.37e-29
SLC25A35	-1.88844	1.5e-29
KB-1608C10.2	-10.6593	1.65e-29
RP11-649E7.5	-10.6297	1.67e-29
LYRM9	-1.92303	1.75e-29
AC016738.3	-5.30474	1.75e-29
MTSS1L	-2.41675	1.83e-29
RP11-334E6.3	-6.23626	1.85e-29
RP13-270P17.2	-2.76807	2.07e-29
C8orf59	-1.30223	2.09e-29
CHL1-AS1	-4.29501	2.13e-29
ZNF518A	-2.12836	2.17e-29
AC011484.1	-11.4316	2.33e-29
RHBDL2	-2.45329	2.41e-29
AC016723.4	-4.17461	2.66e-29
APOM	-2.05968	2.7e-29
CTD-2517M22.16	-10.7076	2.94e-29
AC090186.1	-10.6429	3.29e-29
NICN1-AS1	-10.7185	3.38e-29
CERS2	-1.87716	3.55e-29
RP11-95I16.4	-3.75757	3.69e-29
DDX11L10	-4.02832	3.83e-29
TRIQK	-1.98984	4.27e-29
RP3-430N8.10	-10.5846	4.65e-29
RP11-244F12.2	-10.8095	5.04e-29
AC018462.2	-2.40701	5.11e-29
RP5-821D11.7	-1.80507	5.43e-29
CTC-338M12.7	-10.6166	5.55e-29
RP11-84G21.1	-2.38859	5.8e-29
RP11-864G5.3	-9.45947	6.23e-29
RP11-498C9.13	-9.31222	6.25e-29
RP1-65P5.3	-10.7856	6.26e-29
RP11-932O9.7	-2.34979	6.53e-29
AC068196.1	-3.5295	6.89e-29
AKTIP	-1.27107	7.65e-29
RP5-1087E8.3	-10.655	7.82e-29
AC079742.4	-10.5549	7.96e-29
FAHD2CP	-3.01862	8.94e-29
RP11-24J19.1	-10.8718	9.09e-29
CTD-2026K11.1	-9.18185	9.6e-29
NDUFV2P1	-2.10186	9.81e-29
RP11-97N19.2	-4.39477	1e-28
RP11-152H18.3	-10.7076	1.15e-28
RP11-77H9.5	-10.6193	1.16e-28
AC002398.12	-11.0349	1.3e-28
RP11-1100L3.8	-5.78273	1.32e-28
CXorf58	-3.28261	1.32e-28
AP000662.4	-2.4111	1.33e-28
RP11-6O2.4	-9.14064	1.39e-28
CTC-459I6.1	-4.59203	1.39e-28
CTB-31O20.9	-8.94127	1.41e-28
KCP	-3.40864	1.65e-28
RP11-256P1.1	-10.4419	1.71e-28
RP11-124D2.3	-10.9875	2.2e-28
RP3-508I15.18	-10.8901	2.4e-28
NR1D1	-2.42673	2.46e-28
AC097468.7	-4.69114	2.6e-28
ORAOV1	-1.11166	2.61e-28
RP11-529K1.4	-8.97973	2.94e-28
MATN1-AS1	-2.503	3.21e-28
RP11-74H8.1	-9.4708	3.3e-28
AC005237.4	-3.56811	3.96e-28
RP11-758N13.1	-4.83963	4.01e-28
RP13-20L14.6	-1.69335	4.17e-28
MVK	-1.44346	4.26e-28
HCG4P11	-9.29752	4.33e-28
RP1-1J6.2	-2.9769	4.38e-28
CTB-33G10.11	-8.9322	4.55e-28
LL0XNC01-250H12.3	-1.88737	4.69e-28
RP11-74E22.3	-2.02405	4.85e-28
MPC2	-1.25277	5.07e-28
RP1-20B21.4	-10.567	5.1e-28
TCFL5	-1.66653	5.18e-28
PLGLB2	-2.82133	5.41e-28
RP11-152K4.2	-4.31481	5.63e-28
L3MBTL2	-1.02399	6.54e-28
RP11-463O12.3	-10.3982	6.55e-28
RP11-973N13.4	-2.64659	7.01e-28
CTD-2555O16.2	-1.82074	7.19e-28
RP11-727A23.11	-9.04756	7.19e-28
RP11-426L16.3	-3.62204	7.36e-28
C1orf204	-2.76353	8e-28
NKX2-2-AS1	-10.6813	8.57e-28
GS1-72M22.1	-6.10982	8.72e-28
RP11-1376P16.2	-2.20038	9e-28
RP11-304L19.8	-10.4678	9.18e-28
TGFBR3L	-3.98727	9.18e-28
RP5-827C21.1	-3.66568	1.08e-27
RP11-363E6.3	-4.043	1.13e-27
RP11-545I5.3	-1.87683	1.18e-27
RP13-93L13.1	-4.10504	1.19e-27
SYNE1-AS1	-4.32767	1.21e-27
MIR3665	-10.8502	1.22e-27
AL353629.1	-10.4298	1.31e-27
RP11-688G15.3	-10.2757	1.31e-27
AC005786.7	-10.3763	1.31e-27
RP3-326L13.2	-3.7222	1.34e-27
RP11-91G21.1	-5.83112	1.35e-27
BCDIN3D	-1.15396	1.36e-27
RP11-192H23.6	-8.86415	1.37e-27
CACNA1C-AS1	-3.15515	1.38e-27
PRKCZ	-3.15398	1.46e-27
CTB-31O20.6	-10.4145	1.5e-27
RP11-19P22.8	-10.3817	1.57e-27
CAMK2N2	-2.90487	1.74e-27
RP5-1180E21.5	-10.3908	1.77e-27
AC093415.2	-1.62717	1.82e-27
RAPH1	-2.35217	2.49e-27
RP11-386G11.3	-12.0626	2.67e-27
RP11-281O15.7	-8.90311	2.72e-27
AC006042.6	-2.91329	2.82e-27
ZBTB11-AS1	-1.4064	3.02e-27
ARSD-AS1	-9.0069	3.05e-27
RFPL3	-3.18079	3.29e-27
KB-1107E3.1	-11.0493	3.39e-27
RP11-801F7.1	-8.78635	3.78e-27
RP1-50O24.6	-8.85236	3.8e-27
RP11-439E19.8	-2.04868	3.82e-27
LINC00957	-3.44373	3.82e-27
NCAM1-AS1	-10.5966	3.84e-27
RP11-143J24.1	-4.39888	3.95e-27
AP003068.12	-8.81441	4.18e-27
CTD-2033A16.1	-9.01301	4.19e-27
RP11-334E6.10	-10.2007	4.47e-27
UBB	-2.12112	4.51e-27
C17orf107	-3.22988	4.66e-27
LA16c-366D3.1	-4.27548	4.7e-27
DIAPH2-AS1	-2.86267	5.11e-27
AL358333.1	-10.6447	5.15e-27
C19orf80	-2.27821	5.32e-27
PGAM2	-10.7613	5.74e-27
RP11-109P14.9	-10.3169	5.79e-27
CTD-2540B15.11	-10.8114	5.91e-27
MLK7-AS1	-2.83537	6.02e-27
RP13-638C3.4	-10.1951	6.38e-27
RP11-4N23.1	-6.33578	6.45e-27
MAP3K15	-3.5957	6.45e-27
ACKR4	-3.2633	6.67e-27
CTC-564N23.2	-10.4375	7.03e-27
RP11-805J14.5	-10.2602	7.27e-27
CTD-2256P15.1	-3.15027	7.9e-27
DCTN1-AS1	-4.35619	8.07e-27
AC007375.1	-4.59501	8.09e-27
RP11-27M24.1	-8.78644	8.09e-27
TMEM139	-2.7539	8.14e-27
AL117190.2	-11.0404	8.77e-27
CTD-2544N14.3	-10.1552	8.9e-27
RP11-881M11.1	-3.41469	8.98e-27
RNA5SP216	-10.3709	9.05e-27
XXbac-BPG248L24.12	-10.6231	1.01e-26
RP11-579D7.2	-10.1555	1.04e-26
AC027307.1	-8.89528	1.07e-26
AC007405.8	-4.87548	1.16e-26
FKBP15	-1.27836	1.18e-26
AC002558.1	-8.72805	1.21e-26
RP4-537K23.4	-3.86444	1.24e-26
MIR324	-3.59676	1.34e-26
CTD-3126B10.1	-10.8073	1.39e-26
RP11-545P7.4	-8.77208	1.4e-26
RP11-998D10.7	-10.1458	1.64e-26
RP4-693M11.3	-9.03655	1.68e-26
PAXBP1-AS1	-1.79494	1.69e-26
PDGFRL	-3.44787	1.79e-26
WDR52-AS1	-3.69966	1.81e-26
FUZ	-1.40411	1.98e-26
CTD-2031P19.5	-10.9622	2.09e-26
UTP23	-1.28835	2.17e-26
RP1-59D14.1	-10.1463	2.26e-26
RP3-522D1.1	-4.12329	2.36e-26
CTD-2369P2.4	-10.1202	2.44e-26
RP1-63M2.6	-10.2503	2.97e-26
RP11-510M2.2	-2.39567	3.23e-26
C22orf26	-2.08283	3.29e-26
ZSCAN18	-1.76846	3.68e-26
PNMAL2	-2.95844	3.91e-26
SYNC	-3.15329	4.17e-26
CTD-2561B21.7	-10.1309	4.35e-26
RP11-181B18.1	-4.1792	4.54e-26
RP11-296I10.3	-1.49885	5.59e-26
MIRLET7DHG	-3.70085	5.63e-26
GPR137	-1.13652	5.69e-26
AC103809.2	-9.06083	5.71e-26
EIF3CL	-1.82337	5.73e-26
RP11-770J1.3	-8.8607	5.84e-26
PDXP	-3.66807	6e-26
AC000032.2	-9.31572	6.31e-26
FADD	-1.91464	6.59e-26
SPTY2D1-AS1	-1.70253	6.74e-26
CES4A	-3.36931	6.85e-26
RP11-298J23.5	-3.79694	7.3e-26
CTD-2583A14.11	-1.88517	7.42e-26
HOOK2	-1.67262	7.93e-26
CTB-191K22.5	-10.297	8.31e-26
ROGDI	-2.242	8.33e-26
RP11-860B13.3	-8.87245	8.69e-26
RP11-137H2.4	-3.37623	8.84e-26
MAP3K10	-1.91222	8.87e-26
RP11-353N14.4	-3.70775	1.05e-25
RP11-21L19.1	-8.9347	1.08e-25
PSTK	-1.42906	1.15e-25
RP11-1143G9.4	-9.38667	1.16e-25
HDAC11	-2.38876	1.26e-25
RP11-126O1.4	-3.76799	1.27e-25
AC002398.13	-2.79666	1.34e-25
CRBN	-1.12881	1.35e-25
PAQR6	-3.17465	1.37e-25
C16orf70	-1.27082	1.41e-25
FANCL	-1.3824	1.42e-25
ABHD8	-1.87208	1.42e-25
RP11-49I4.3	-10.0902	1.45e-25
RP11-134G8.7	-2.46357	1.46e-25
C1orf86	-1.45734	1.47e-25
RP5-1142A6.2	-2.25223	1.55e-25
CTD-2260A17.2	-1.65653	1.65e-25
RP11-50E11.2	-6.23638	1.67e-25
RP11-835E18.4	-9.05831	1.76e-25
ATP5S	-1.34539	1.8e-25
RP11-109D20.2	-8.82672	2.3e-25
ARHGEF39	-2.27663	2.31e-25
RP11-495P10.2	-2.49237	2.4e-25
AC010984.4	-5.31922	2.5e-25
RP11-255H23.4	-5.84072	2.55e-25
PRRT3-AS1	-2.29411	2.63e-25
AP003419.16	-10.0247	2.72e-25
TPGS1	-2.08799	2.75e-25
CTD-2002J20.1	-2.66975	3.07e-25
AC005037.3	-8.6357	3.3e-25
RP11-56B16.4	-8.72035	3.7e-25
ATL1	-2.33824	3.74e-25
RP11-961A15.1	-8.56575	3.81e-25
RP11-379C10.4	-3.00069	3.88e-25
AC008964.1	-10.214	4.17e-25
RP11-362K14.6	-8.51785	4.32e-25
CTD-2213F21.2	-1.62715	4.33e-25
CTD-3128G10.6	-2.95986	4.36e-25
CTD-2194A8.2	-6.3616	4.72e-25
RP5-837M10.4	-4.56347	4.74e-25
RP11-2E11.9	-8.57329	5.46e-25
RP11-231I16.1	-2.97517	5.56e-25
MIR762	-9.9986	5.6e-25
YPEL1	-2.29926	5.7e-25
DBNDD2	-3.18506	5.77e-25
RP11-809N8.2	-9.96815	6.07e-25
PTRHD1	-1.38148	6.65e-25
RP11-482D24.2	-3.71919	6.66e-25
RP11-263K19.4	-2.10187	6.93e-25
RP11-353N14.5	-2.84886	7.83e-25
NDUFB9	-1.3335	8.74e-25
SLC16A8	-2.55317	9.29e-25
RP11-787D18.1	-6.13189	9.76e-25
RP5-1142A6.7	-5.14101	1.09e-24
STARD4-AS1	-2.51566	1.12e-24
RUFY2	-1.52044	1.22e-24
RNA5SP352	-8.59206	1.25e-24
AD000090.2	-1.76408	1.25e-24
RNASEH2C	-1.31021	1.29e-24
POMZP3	-1.52406	1.31e-24
AC006116.27	-8.60448	1.35e-24
EPB41L4A-AS1	-1.71034	1.38e-24
PRICKLE2-AS3	-4.33833	1.45e-24
RP3-414A15.10	-3.5328	1.46e-24
RP11-10N23.4	-8.50247	1.62e-24
RP11-578F21.2	-3.64942	1.72e-24
RP11-74C13.4	-8.61093	1.76e-24
BX088651.1	-5.39745	1.8e-24
AC002472.11	-4.00949	1.86e-24
RP11-521L9.1	-7.03481	1.91e-24
CHCHD10	-2.37136	1.97e-24
CTB-31O20.2	-1.60735	2.1e-24
RP11-649A18.12	-1.68991	2.1e-24
MROH8	-1.42728	2.27e-24
RP11-574K11.31	-8.20784	2.28e-24
BHLHE40-AS1	-2.53598	2.36e-24
AC007098.1	-8.42218	2.45e-24
SMG1P1	-2.35694	2.7e-24
RP11-490D19.6	-3.97659	2.7e-24
RP11-463J10.3	-10.3629	2.75e-24
CFL2	-1.47078	2.97e-24
RP11-195F19.9	-3.27474	3.04e-24
AC112205.1	-8.47911	3.14e-24
BRSK1	-1.95199	3.38e-24
PYROXD1	-1.87981	3.42e-24
AC097658.1	-2.54372	3.56e-24
RP11-380I10.4	-5.24475	3.63e-24
LA16c-349E10.1	-8.59322	3.69e-24
DKFZP434H0512	-3.44378	3.71e-24
RP11-305L7.3	-4.20525	3.77e-24
RP11-62J1.3	-8.40368	3.86e-24
PREPL	-1.61688	3.99e-24
CYP2T2P	-1.78755	4e-24
RP11-670E13.5	-8.59517	4.04e-24
CCDC85B	-1.9502	4.19e-24
RP3-518E13.2	-4.72473	4.19e-24
CHL1-AS2	-3.22485	4.23e-24
SAMD14	-1.78176	4.3e-24
RP11-161H23.5	-10.0222	4.56e-24
ARHGEF38	-3.76443	4.67e-24
PXK	-1.88781	4.84e-24
RP11-1167A19.2	-3.07924	5.22e-24
AC010761.10	-9.89123	5.83e-24
C5orf58	-3.26802	5.93e-24
AC009232.2	-5.71209	6.15e-24
RP11-283I3.2	-4.1445	6.16e-24
NFKBIL1	-1.39842	6.34e-24
FKBP3	-1.18068	6.42e-24
EML2	-1.93591	6.69e-24
C12orf60	-1.54406	6.98e-24
RP11-300J18.2	-5.67389	7.13e-24
HCG4P5	-11.7038	7.37e-24
RP11-103J8.1	-3.45215	8.12e-24
RP11-67M1.1	-5.17599	8.23e-24
RP11-179B2.2	-2.39005	8.37e-24
RP11-38L15.8	-3.19921	8.88e-24
RP11-322F10.2	-8.76749	8.89e-24
AC010984.3	-3.64377	8.93e-24
RP11-507K2.2	-3.25992	8.95e-24
RP11-10A14.3	-2.6983	9.7e-24
CTD-2311M21.3	-4.79597	9.91e-24
ALG1L9P	-1.8316	9.94e-24
RP11-247A12.8	-8.68307	1.04e-23
KANK3	-2.01464	1.14e-23
CCR10	-1.8295	1.2e-23
WWTR1-AS1	-3.10012	1.22e-23
C22orf15	-4.29665	1.26e-23
XXbac-BPG181M17.6	-8.49325	1.27e-23
RP11-61I13.3	-3.66853	1.32e-23
DNAJB7	-2.84575	1.5e-23
GPR39	-4.47432	1.84e-23
CCDC13-AS1	-2.71182	1.96e-23
RPP38	-1.17734	1.97e-23
[truncated: 4,607 more rows]

## Sheet: up
GENE	log2FoldChange	padj
PLEKHG2	2.84433	4.15e-50
COL4A1	4.68565	6.68e-45
MT-ATP8	3.8389	2.52e-43
TGFBI	4.78182	1.25e-41
COL4A2	4.16759	2.06e-41
IQGAP3	3.64488	2.31e-39
LAMC1	3.03366	1.4e-38
COL1A1	6.68795	1.44e-38
PTK7	2.3776	2.72e-37
RPTN	20.9649	1.37e-36
MXRA5	5.37067	6.94e-36
ZC3HAV1	1.82337	8.49e-36
MKI67	4.18447	1.47e-35
ZSWIM4	1.91767	3.11e-35
KIRREL	2.96043	5.39e-35
FN1	4.16608	2.74e-34
CEP55	3.53504	5.62e-34
FNDC3B	2.60801	1.7e-33
CD93	3.32424	3.05e-33
ETV6	1.68709	3.1e-33
STK38	1.29195	4.56e-33
PLCB3	1.48631	5.74e-33
BTN2A2	1.87871	6.51e-33
NR5A2	3.80519	6.65e-33
SEC61A1	1.59755	2.42e-32
POSTN	7.355	2.84e-32
STK36	1.91819	3.4e-32
NUP205	1.53663	3.64e-32
CENPE	3.20378	3.35e-31
KIF14	3.56045	4.25e-31
PRRC1	1.28878	7.99e-31
EN1	5.65772	1.04e-30
LAMB2	2.21833	1.16e-30
RPS15A	2.14296	1.25e-30
CASP2	1.70739	1.68e-30
FLNA	2.56362	1.84e-30
MED12	1.23514	3.16e-30
CAD	1.25858	5.72e-30
COL3A1	5.81591	7.86e-30
SRBD1	1.21409	1.13e-29
CDH11	2.05333	1.32e-29
LAMB1	3.28722	1.5e-29
COL6A3	5.98368	1.68e-29
MUC1	2.99903	2.16e-29
DCLRE1B	1.37366	2.57e-29
FAM46A	2.90561	2.63e-29
ABCC3	5.19587	3.15e-29
LOXL2	3.52675	3.86e-29
DPYSL3	1.85747	5.81e-29
PRRC2C	1.16907	7.99e-29
ALPK2	5.95022	8.74e-29
TFPI	3.25631	8.86e-29
RP11-169K16.7	1.68235	1.27e-28
PPM1G	1.1097	1.38e-28
NID1	3.0961	1.59e-28
ASPM	3.70241	1.76e-28
CD276	2.26348	1.94e-28
PTBP1	1.47343	2.21e-28
SLC34A2	5.86286	2.51e-28
COL1A2	5.13185	2.73e-28
IQGAP2	2.70616	2.76e-28
ANO6	1.95802	2.81e-28
FBLIM1	3.39747	2.9e-28
TGFB1I1	2.26672	3.66e-28
SPOCD1	4.54676	3.83e-28
ETS1	1.88495	3.95e-28
ADAM12	3.72722	4.41e-28
KIF23	3.15861	5.85e-28
VANGL1	1.99071	7.65e-28
NTN1	2.27136	1.06e-27
MAP7D3	1.75289	1.15e-27
COL5A1	4.39263	2.25e-27
KIF18B	3.43197	2.29e-27
PXDN	2.74371	2.5e-27
COL6A2	4.38559	4.42e-27
TNFRSF19	2.55474	5.05e-27
VCL	1.80384	5.6e-27
GPR82	3.70811	5.7e-27
TPX2	3.09502	9.48e-27
SH3PXD2B	1.85382	9.84e-27
HAS2	3.94469	1.22e-26
CENPF	3.41457	1.29e-26
COX8A	1.48232	1.3e-26
PLXNA3	1.58605	1.34e-26
ERGIC1	1.2622	1.67e-26
BRCA2	2.65269	1.94e-26
AC007228.9	3.54031	2.31e-26
DESI2	1.42513	2.37e-26
C17orf53	2.28574	2.48e-26
CD248	3.67185	2.53e-26
ADAMDEC1	5.95907	2.86e-26
RCC1	1.79741	2.86e-26
MYBL2	3.8176	2.98e-26
LTF	6.89455	3.02e-26
MAPK7	1.4403	3.93e-26
GATAD2A	1.34059	4.13e-26
ITGA4	3.04562	4.54e-26
PDIA4	2.04079	4.69e-26
ABCC1	1.74084	8.05e-26
ENPEP	3.39054	9.8e-26
EML4	1.23151	1.16e-25
PLEKHS1	5.93242	1.25e-25
CCDC80	2.32242	1.88e-25
ZNF462	1.74257	1.96e-25
OLFML2B	3.22083	2.09e-25
RBMS1	1.94234	2.24e-25
CDCA2	3.29553	2.3e-25
GAS2L3	2.87201	2.41e-25
DISP1	1.40645	3.69e-25
BUB1	3.12256	4.69e-25
ESPL1	3.19745	5.9e-25
HSPG2	2.94734	6.61e-25
MRPL12	1.90478	6.87e-25
NONO	1.42485	7.22e-25
TP53	1.85906	7.76e-25
ADAMTS12	3.33416	9.33e-25
KIF20A	3.1496	1.05e-24
TNKS1BP1	1.48939	1.11e-24
GANAB	1.17483	1.18e-24
PTGFRN	2.2593	1.25e-24
NOP2	1.40742	1.26e-24
NUP188	1.26738	1.46e-24
AURKB	3.41406	1.74e-24
LPCAT1	1.66875	1.8e-24
TACC3	2.54517	2.02e-24
MED20	1.01367	2.05e-24
KIF4A	2.97318	2.42e-24
WEE1	2.40436	2.6e-24
HJURP	3.41487	2.79e-24
TXLNA	1.12444	3.04e-24
IGFBP2	3.59606	3.69e-24
ORC1	2.90642	4.25e-24
GPX7	1.63055	4.91e-24
CA12	3.95471	5.11e-24
RREB1	1.74089	5.56e-24
NOTCH3	2.11129	6.71e-24
XPO5	1.19018	6.86e-24
SERPINH1	2.93364	7.03e-24
PDIA5	2.26989	7.15e-24
MALAT1	2.63474	7.23e-24
TRAM2	2.23861	7.31e-24
TMEM43	1.12606	7.86e-24
BMP1	1.90225	8.32e-24
AGRN	1.57407	8.38e-24
POLQ	2.69828	9.57e-24
NFRKB	1.07673	1.3e-23
STC1	3.98457	1.52e-23
KLHDC8A	3.08227	1.7e-23
IL2RA	5.95147	1.79e-23
PIP5K1A	1.04893	2.2e-23
GTSE1	3.1902	2.25e-23
BTN3A2	1.93713	2.26e-23
SUSD2	3.0125	2.7e-23
NUP160	1.27328	2.76e-23
STRA6	3.69774	3.09e-23
TROAP	3.32505	3.1e-23
MMP2	2.55514	3.2e-23
C1orf226	2.33869	3.3e-23
PUS7	1.28356	3.64e-23
NRP1	2.36393	3.66e-23
TBX15	2.71692	4.19e-23
FSTL1	2.52998	4.27e-23
SRPX2	3.92852	4.39e-23
H19	6.37603	4.69e-23
BTN2A3P	2.11148	4.76e-23
SYDE1	1.67711	5.06e-23
ABCA13	4.96396	6.03e-23
PRRX1	2.18084	6.32e-23
CDC45	3.0462	6.48e-23
ANTXR1	1.63831	6.92e-23
LAMP3	3.43343	7.6e-23
CNTROB	1.10247	1.01e-22
SHCBP1	2.2077	1.14e-22
COL22A1	4.12808	1.3e-22
AEBP1	3.44085	1.35e-22
MPZL1	1.30496	1.52e-22
POLR1B	1.03609	1.84e-22
EGFLAM	3.40512	1.84e-22
ATP5J2	1.63693	1.91e-22
MMP7	6.9802	2.08e-22
TEAD4	2.58253	2.14e-22
AURKA	2.34391	2.15e-22
ATP13A1	1.03534	2.19e-22
TMEM45A	2.27995	2.23e-22
SNRNP200	1.12215	2.26e-22
FAM20A	3.37853	2.43e-22
EBF2	3.8848	3.06e-22
CERKL	2.39379	3.15e-22
BUB1B	3.20855	3.4e-22
EXO1	2.96756	3.42e-22
TTK	3.14283	3.82e-22
DOLK	1.00242	3.83e-22
SPICE1	1.27877	4.42e-22
CALD1	1.96215	4.43e-22
CDCA8	2.81772	4.59e-22
STIL	2.03407	5.79e-22
RDH10	3.31616	5.83e-22
EXT1	1.21576	5.87e-22
VEGFA	3.65747	8.44e-22
INPPL1	1.34119	8.46e-22
BRIP1	2.92895	9.29e-22
ARHGAP18	2.12661	9.41e-22
NLRC5	1.84237	9.7e-22
TMEM39A	1.18913	1.03e-21
AFAP1L1	2.24978	1.07e-21
RMRP	5.33803	1.12e-21
UBE2C	3.36763	1.2e-21
EDNRA	2.57613	1.34e-21
TRPM8	4.69341	1.59e-21
ANXA2	3.10531	1.69e-21
NDC80	2.95537	1.82e-21
IBSP	5.54901	1.86e-21
PLOD1	1.86563	2.08e-21
PABPC1L	2.0651	2.14e-21
COL5A2	3.31781	2.21e-21
FAM89B	1.9559	2.26e-21
CHI3L1	5.11533	2.38e-21
CHST14	1.55204	2.39e-21
SH3BP2	1.50962	2.42e-21
RAD18	1.68166	2.44e-21
KIF18A	2.88757	2.5e-21
DTL	2.98562	2.59e-21
RBBP8	1.63225	2.77e-21
ESM1	4.10157	2.79e-21
LAMA4	2.32938	2.96e-21
SLC30A7	1.28151	3.03e-21
CFI	3.01601	3.11e-21
TRIM4	1.14033	3.2e-21
UBAP2L	1.07132	3.22e-21
ODF2	1.23676	3.47e-21
NCAPH	2.64322	3.56e-21
APOL4	3.1298	3.59e-21
NUP93	1.04144	3.64e-21
VKORC1	2.42552	3.73e-21
ERCC6L	2.99624	3.75e-21
COL6A1	2.92277	4.16e-21
NRP2	2.40352	4.57e-21
PRKD2	1.24682	4.61e-21
TCF3	1.66074	4.64e-21
WNT5A	2.21868	4.98e-21
CTNND1	1.08109	5.01e-21
PROS1	2.19513	5.01e-21
ZNF516	1.3543	5.01e-21
FAM111A	1.58629	5.02e-21
LMNB1	2.65003	5.22e-21
CANX	1.04275	5.83e-21
MCM10	3.4127	6.03e-21
BARD1	1.69772	7.15e-21
SSR2	1.06886	7.36e-21
EXOC3L2	3.43345	7.38e-21
SDCCAG3	1.05069	7.6e-21
DPEP1	4.2745	7.9e-21
RPL17	1.60252	8.2e-21
EZH2	2.47334	1.06e-20
GNS	1.63215	1.12e-20
STAT3	1.04731	1.14e-20
HIF1A	1.7152	1.31e-20
TP53INP1	1.3117	1.33e-20
URB2	1.11339	1.36e-20
CALU	1.90045	1.42e-20
RP11-473N11.2	2.94049	1.99e-20
CASC5	3.03999	2.02e-20
DLGAP5	3.31971	2.05e-20
RAVER1	1.4561	2.24e-20
PLEK2	3.15591	2.52e-20
PLEKHA8P1	1.49463	2.55e-20
TNC	3.27477	2.67e-20
MACC1	3.44923	2.72e-20
POLE	1.9712	2.81e-20
CA9	4.38481	2.93e-20
PLXNB2	1.31889	3.06e-20
KIF11	2.42265	3.27e-20
FAM115C	2.49305	3.71e-20
TIMELESS	2.04672	3.74e-20
DIAPH1	1.05739	3.83e-20
SRCAP	1.02854	4.15e-20
ITGA5	2.69621	4.38e-20
FAM57A	1.35477	5.12e-20
FKBP7	1.59614	5.47e-20
GORAB	1.02247	5.83e-20
RP1-140K8.5	3.29368	6.47e-20
CHRNA9	4.93804	6.93e-20
B4GALT5	1.55348	7.36e-20
SP6	3.3594	7.56e-20
RAP2B	1.53199	7.85e-20
HAUS8	1.72113	7.85e-20
ZNF660	1.14981	8.03e-20
C11orf82	2.44733	8.27e-20
ANGPT2	2.69181	8.41e-20
MIR4435-1HG	2.40948	8.92e-20
SKA3	2.90704	8.93e-20
SRGAP1	1.37976	9.08e-20
TGIF1	1.79231	9.47e-20
MCM3	1.54511	9.6e-20
LIF	4.92476	9.66e-20
CNN3	1.37706	1e-19
PLK1	2.3062	1.01e-19
LPP	1.39439	1.05e-19
FANCD2	2.14577	1.06e-19
GNL2	1.03841	1.08e-19
CKAP2L	2.94999	1.11e-19
GSC	3.61441	1.12e-19
MRC2	2.66062	1.24e-19
RSU1	1.17437	1.34e-19
IDH1	1.29592	1.34e-19
MOV10	1.40784	1.37e-19
IKBIP	1.93729	1.42e-19
VAV2	1.48698	1.43e-19
MYOF	2.17729	1.45e-19
GBP2	2.55577	1.55e-19
TSKU	2.08911	1.73e-19
ALDH18A1	1.14182	2.06e-19
GJC1	1.99674	2.14e-19
CD163	3.73456	2.17e-19
PRIM2	1.24914	2.24e-19
TIMP1	4.22766	2.24e-19
PLA2G2A	7.24563	2.25e-19
PATL1	1.17539	2.3e-19
CKAP4	1.60682	2.31e-19
BLOC1S1	2.35789	2.33e-19
STC2	2.77908	2.55e-19
C1R	2.97323	2.94e-19
ADAMTS7	2.4038	2.96e-19
BYSL	1.06747	3.23e-19
COLGALT1	1.49594	3.25e-19
SLC37A3	1.00439	3.33e-19
ZWINT	2.29053	3.38e-19
WDR1	1.11517	3.39e-19
DDX12P	2.39814	4.03e-19
PLOD2	2.37844	4.14e-19
PTTG1	2.52055	4.17e-19
COL15A1	3.37589	4.21e-19
DNMBP	1.59291	4.33e-19
PDLIM1	2.74121	4.71e-19
DDOST	1.12776	5.33e-19
NOTCH2	1.43741	5.85e-19
RRM2	3.24868	6.12e-19
PCDH12	2.06724	6.25e-19
ADAMTS9	2.47616	6.44e-19
AKAP13	1.16054	7.01e-19
SRRT	1.15256	7.04e-19
MID1	1.51486	7.89e-19
SOX11	3.11276	7.95e-19
CENPI	2.34106	8.23e-19
PTPN12	1.31025	8.24e-19
DARS2	1.01976	8.8e-19
TRIM5	1.74344	9.65e-19
HMGA2	5.26786	1.12e-18
CYP27B1	3.36632	1.14e-18
IGF2R	1.30126	1.14e-18
KIFC1	3.0511	1.19e-18
IL2RB	2.97799	1.25e-18
EXT2	1.06105	1.28e-18
PALLD	1.4342	1.34e-18
NES	2.32715	1.45e-18
IGF2BP2	3.64488	1.58e-18
TRRAP	1.01899	1.6e-18
CETP	2.58593	1.65e-18
FLT4	2.02955	1.66e-18
CENPA	3.01597	1.68e-18
STAB1	2.41528	1.72e-18
ZNF217	1.73335	1.74e-18
FNDC1	4.39864	1.8e-18
TOP2A	3.16797	1.81e-18
NME1	1.98284	1.83e-18
SLN	4.9621	2.03e-18
LEFTY2	4.12187	2.07e-18
CELSR1	3.06662	2.19e-18
POFUT1	1.63465	2.39e-18
ITGA1	2.38914	2.39e-18
ANTXR2	1.97246	2.43e-18
PDLIM7	1.9769	2.44e-18
FKBP10	1.96626	2.44e-18
MTFR2	2.32916	2.56e-18
RP11-876N24.5	1.65523	2.64e-18
RPL26	1.39656	2.95e-18
LEPRE1	1.74981	3.28e-18
ADAMTS15	3.03993	3.52e-18
LRRN4CL	2.87957	3.62e-18
E2F3	1.30139	3.82e-18
CCNB1	2.20805	3.84e-18
RUNX1	2.49699	3.89e-18
DEPDC1	2.85419	4e-18
KIAA0040	2.29396	4.05e-18
ZNF93	1.75149	4.06e-18
GPC4	1.76789	4.35e-18
XXYLT1	1.11451	4.55e-18
TTC26	1.6023	4.71e-18
ITPRIPL1	1.96487	5.01e-18
DZIP1L	1.89143	5.07e-18
KIAA0922	1.53476	5.09e-18
SHMT2	1.48774	5.1e-18
RP11-524D16__A.3	3.80898	5.15e-18
FILIP1L	2.21182	5.45e-18
RNF122	1.79311	5.7e-18
HM13	1.0866	5.73e-18
BGN	2.49256	5.74e-18
GNG12	1.77221	6e-18
NME4	1.07458	6.14e-18
STXBP4	1.30376	6.42e-18
WLS	1.36491	6.82e-18
PML	1.26909	7.07e-18
MORC4	1.24483	7.27e-18
IGFBP4	2.49559	7.53e-18
COL27A1	2.15658	8.46e-18
CDCA7	2.4924	9.17e-18
GBE1	1.77552	1.01e-17
ZNF121	1.22367	1.02e-17
BARX1	6.04988	1.03e-17
KDELR2	1.34295	1.03e-17
MYD88	1.65389	1.06e-17
ABCA1	2.05694	1.07e-17
OR51E1	3.7898	1.07e-17
GALNT5	4.62707	1.15e-17
ATP5O	1.19596	1.25e-17
S1PR3	2.33782	1.25e-17
PGF	2.4184	1.25e-17
LRRC15	6.57585	1.39e-17
NID2	2.18322	1.42e-17
EVA1A	3.7667	1.52e-17
SLC12A4	1.26074	1.53e-17
SAMD9	2.16087	1.55e-17
CKS2	2.14113	1.66e-17
HELLS	2.15124	1.7e-17
TRAIP	1.77973	1.75e-17
HMCN1	2.61491	1.91e-17
LRGUK	2.84427	1.92e-17
CLSPN	2.50986	1.93e-17
SIPA1L2	1.24789	1.97e-17
PLVAP	2.65943	1.97e-17
BTN3A3	1.47951	2.04e-17
PTX3	4.54805	2.16e-17
DRAXIN	2.86148	2.19e-17
CPXM1	2.87407	2.31e-17
ODC1	1.44579	2.6e-17
PVT1	2.55844	2.64e-17
ZNF616	1.00178	2.71e-17
KIF2C	2.54227	2.73e-17
APOL6	1.70384	2.83e-17
TRIB2	1.84583	2.86e-17
RP11-218E20.3	2.86926	2.9e-17
ZNF587B	1.36819	2.94e-17
CPNE1	1.13834	3.06e-17
PFAS	1.07999	3.38e-17
TSPAN6	1.34985	3.65e-17
PLEKHA4	2.27333	3.82e-17
LAMC3	2.49665	4.26e-17
CAPN5	1.86187	4.73e-17
AC007362.1	2.62125	4.94e-17
AJUBA	1.97307	5.14e-17
ARHGAP11A	2.22436	5.22e-17
VANGL2	1.65214	5.35e-17
RPN2	1.34896	5.56e-17
NEK2	2.65004	5.61e-17
PRKD1	1.35988	5.65e-17
DNMT1	1.17832	5.79e-17
KIF15	2.4529	6.22e-17
MLXIP	1.12183	6.43e-17
MMP14	2.61191	6.47e-17
SMO	1.67327	6.47e-17
NEDD1	1.20035	6.47e-17
PARP9	1.58968	6.48e-17
POLD3	1.01195	6.59e-17
KNTC1	1.78065	7e-17
XRN2	1.03246	7.49e-17
IGHG1	5.10158	7.54e-17
BTN3A1	1.31258	7.61e-17
E2F2	3.11383	7.62e-17
ZBTB20	2.2393	7.75e-17
PTP4A3	1.63947	7.93e-17
SAA1	6.82336	7.93e-17
BAZ1A	1.31424	8.35e-17
ASF1B	2.50302	9e-17
NEDD4	1.58975	9.01e-17
GSG2	2.56548	9.1e-17
HEY1	1.6857	9.72e-17
IGFBP3	3.67275	1.07e-16
CDC25B	1.35933	1.08e-16
DTX3L	1.5981	1.13e-16
GEMIN4	1.03933	1.18e-16
LIMA1	1.64937	1.4e-16
LUM	4.03442	1.48e-16
ACTN1	1.94799	1.62e-16
MAML2	1.58237	1.84e-16
HOXA5	4.55528	1.87e-16
TMEM194A	1.56952	1.9e-16
GJA3	4.06657	1.93e-16
EMP1	2.41416	2.05e-16
SPTA1	6.62966	2.07e-16
FAM129A	2.48662	2.14e-16
SEC24D	1.93397	2.18e-16
HOXB3	4.42271	2.37e-16
SGOL2	1.80878	2.5e-16
MS4A6A	2.53216	2.59e-16
SEC31A	1.05849	2.78e-16
STON1	1.86535	2.79e-16
RIPK1	1.07836	2.88e-16
AMOTL1	1.24808	2.89e-16
TMEM164	1.00886	2.95e-16
SLAMF7	2.90802	3.05e-16
TRIM24	1.38716	3.25e-16
ASAP1	1.1508	3.39e-16
APCDD1L	5.65527	3.41e-16
NEIL3	2.77927	3.47e-16
POLD1	1.3491	3.53e-16
MELK	2.87346	3.55e-16
CCNB2	2.69744	3.78e-16
EMILIN1	2.46873	3.97e-16
SPC25	2.51225	4e-16
SIGLEC1	2.91898	4.31e-16
ACLY	1.14265	4.38e-16
SCARNA7	4.86337	4.4e-16
SCARNA2	3.6578	4.58e-16
NUSAP1	2.56906	4.6e-16
TMEM110	1.82661	4.68e-16
WDR62	2.35672	4.8e-16
MYO1G	2.65535	4.96e-16
SLC39A14	2.1807	4.96e-16
TTYH3	1.48559	5.47e-16
FCGBP	3.12005	5.48e-16
NOX4	2.51844	5.5e-16
ATP6V1B1	2.51624	5.54e-16
SKA1	2.98531	5.85e-16
AEN	1.46947	6.24e-16
LOX	3.63481	6.47e-16
LRP1	1.51309	6.85e-16
TCF7L1	1.71231	7.5e-16
GLI2	2.15445	7.89e-16
LINC00152	2.54827	7.98e-16
FANCC	1.53078	8.16e-16
EIF4EBP1	1.6987	8.29e-16
XRCC2	2.03661	8.48e-16
GATA4	6.17397	8.91e-16
NNMT	3.88862	9.27e-16
CLCF1	3.28396	9.27e-16
TMEM8A	1.01975	1.01e-15
ITGA11	2.51032	1.01e-15
FAM180A	3.9876	1.02e-15
C15orf39	1.32831	1.06e-15
ST14	2.57364	1.06e-15
ZIK1	1.15557	1.09e-15
BMF	1.90012	1.09e-15
2023-09-09	1.13736	1.1e-15
DEPDC1B	2.43752	1.24e-15
SLC18A3	6.85747	1.27e-15
ZNF480	1.04825	1.32e-15
MOB3A	1.06894	1.33e-15
C19orf40	1.52557	1.38e-15
F2RL2	4.06999	1.42e-15
MEX3C	1.05897	1.44e-15
CHST11	1.19628	1.48e-15
PCDH18	2.01695	1.49e-15
RP11-21L23.2	2.34241	1.5e-15
TES	2.11362	1.53e-15
CDC6	2.03302	1.53e-15
EHD2	1.80242	1.65e-15
GNAI3	1.00767	1.79e-15
CBLB	1.30094	1.85e-15
E2F8	2.78011	1.91e-15
HOXB7	3.54675	1.93e-15
PCOLCE2	2.87137	1.97e-15
PRF1	3.21097	2.03e-15
VAT1	1.16272	2.13e-15
UBE2L6	1.02894	2.15e-15
WISP1	3.45053	2.17e-15
ASAP3	1.22187	2.19e-15
HMMR	2.26943	2.24e-15
SULF2	1.79727	2.34e-15
GPC6	2.18422	2.34e-15
DMBX1	5.78753	2.37e-15
GNB2L1	1.12137	2.4e-15
GINS1	1.91651	2.5e-15
SPRY4	2.44087	2.7e-15
HP	5.19428	2.71e-15
CUBN	2.0257	2.79e-15
CENPW	1.92373	3.03e-15
E2F7	2.64436	3.06e-15
OLFML2A	2.19532	3.09e-15
TLE3	1.22327	3.11e-15
DYNLT1	1.20694	3.36e-15
MFAP2	3.19674	3.8e-15
CDK1	2.5324	4.11e-15
HOXB2	3.6597	4.13e-15
IGF2BP1	6.62298	4.24e-15
LEPREL4	1.48944	4.33e-15
BRD4	1.18934	4.48e-15
HOXB4	4.55451	4.52e-15
STK40	1.06671	4.78e-15
RND3	2.22089	4.81e-15
MYC	2.12674	4.85e-15
PVRL2	1.4464	5.01e-15
LMNB2	1.43183	5.05e-15
KDM5A	1.06256	5.27e-15
CXCR4	2.34718	5.27e-15
SPON2	2.73047	5.29e-15
PRR11	1.70334	5.3e-15
LPAR2	1.5055	5.45e-15
MYO1C	1.34009	5.57e-15
COL8A1	4.04239	5.88e-15
PCOLCE	2.92265	6.01e-15
ZNF28	1.22328	6.2e-15
MSI1	1.82288	6.29e-15
MYH9	1.4371	6.33e-15
FBN2	3.18802	6.36e-15
TAX1BP3	2.23632	6.53e-15
HOXD9	3.58813	6.71e-15
EMR1	3.31036	7.11e-15
FIGN	1.50453	7.12e-15
CTD-2369P2.2	1.68441	7.22e-15
ESCO2	2.40707	7.34e-15
TNFRSF8	3.92507	7.48e-15
DOCK7	1.06382	8.22e-15
CTHRC1	2.75532	8.5e-15
GYS1	1.31872	8.55e-15
ENTPD7	1.41819	8.66e-15
TPM4	1.42497	9.15e-15
HELZ2	1.80309	9.49e-15
APOBEC3C	2.07715	9.75e-15
LOXL1	2.87607	9.86e-15
SCARNA9	3.00838	1.01e-14
UHRF1	2.26829	1.02e-14
CAV1	2.41455	1.03e-14
CDKN3	2.01352	1.07e-14
DNMT3B	1.69693	1.08e-14
RUNX3	1.87839	1.11e-14
MCM8	1.54628	1.13e-14
TEAD1	1.26414	1.21e-14
AKR1B10	5.04127	1.27e-14
IGFBP5	2.58829	1.29e-14
HEATR2	1.06458	1.34e-14
TRIM21	1.52873	1.37e-14
ACPL2	1.42976	1.39e-14
TMEM214	1.01229	1.42e-14
CDH6	1.92918	1.44e-14
CCND2	2.47689	1.46e-14
CTC-462L7.1	1.395	1.47e-14
KIF20B	1.5371	1.49e-14
TRIB3	2.11567	1.58e-14
RP11-416O18.1	3.56641	1.86e-14
IL1RAP	2.46261	1.89e-14
PTPN9	1.01443	1.91e-14
CRISPLD1	2.01696	1.97e-14
SLC26A6	1.11277	1.97e-14
HNF4G	1.9864	1.98e-14
DAB2	1.76911	2e-14
CENPL	1.17308	2.04e-14
RHOC	1.44802	2.06e-14
MTMR11	1.5243	2.08e-14
ZBED4	1.09274	2.19e-14
SRPX	2.59246	2.4e-14
PPAN	1.23124	2.45e-14
CPT1A	1.16063	2.47e-14
CSPG4	1.83756	2.48e-14
DCBLD2	2.28727	2.49e-14
MAP3K6	1.56695	2.57e-14
KDELC1	1.28097	2.67e-14
CHSY1	1.22063	2.84e-14
IFT81	1.20787	2.92e-14
PRDM1	1.70198	2.98e-14
RP11-253E3.3	2.22836	3e-14
EFEMP1	2.39792	3.11e-14
C1QTNF1	2.3645	3.14e-14
ARSJ	2.78056	3.17e-14
NUF2	2.4107	3.24e-14
GABARAP	1.22583	3.47e-14
ZNF436	1.50195	3.62e-14
GINS3	1.55275	3.68e-14
ITGA3	2.68253	3.68e-14
SLC16A13	1.52927	3.74e-14
GLIS3	1.87098	3.8e-14
RAB13	1.37817	3.84e-14
CDCA5	1.99767	3.87e-14
SPAG5	1.82034	4.05e-14
TENM4	1.55206	4.13e-14
RAD51AP1	2.17773	4.26e-14
PCSK5	1.79551	4.29e-14
HOXC6	4.50733	4.38e-14
C4orf6	4.97661	4.38e-14
TNIP2	1.08572	4.79e-14
MMP9	3.90225	4.82e-14
SCNN1B	4.66249	5.13e-14
FANCG	1.21582	5.22e-14
ADAM9	1.61253	5.42e-14
CDC25A	2.16381	5.61e-14
IGHA1	4.65604	5.76e-14
FOXD2-AS1	2.47517	5.94e-14
CEP89	1.04382	6.02e-14
NANP	1.0826	6.13e-14
RARA	1.2123	6.27e-14
RBMS2	1.03655	6.29e-14
TRIO	1.49781	6.52e-14
LAG3	2.15403	6.6e-14
CD44	2.36064	6.63e-14
CILP	2.91088	6.67e-14
PLK4	2.01516	6.83e-14
MMP1	5.54041	6.99e-14
PARP11	1.1287	7.01e-14
MIDN	1.34973	7.19e-14
PRKDC	1.01297	7.26e-14
CEP128	1.31004	7.37e-14
SULF1	3.234	7.78e-14
NT5DC2	1.51766	8.22e-14
GALNT10	1.28469	8.74e-14
ERI1	1.251	9.42e-14
COL4A6	2.55824	9.48e-14
HOXA9	5.83307	9.5e-14
ASCC3	1.04421	9.6e-14
COL14A1	2.78212	9.61e-14
LTBP2	2.40678	9.72e-14
ROBO1	1.45755	1e-13
SEPN1	1.31016	1.04e-13
DUSP4	2.28745	1.07e-13
MCM2	1.88969	1.07e-13
IGHG2	4.68901	1.09e-13
ZNF551	1.07018	1.13e-13
SLC16A2	1.05116	1.15e-13
IGLV2-14	6.11708	1.17e-13
PRDX4	1.24278	1.18e-13
F2R	2.02622	1.23e-13
IGKV4-1	5.04196	1.25e-13
ARAP3	1.93228	1.25e-13
IFI16	1.42366	1.29e-13
MAN2B1	1.36464	1.3e-13
LAMB4	3.36542	1.31e-13
TANC1	1.15517	1.34e-13
EN2	2.47965	1.41e-13
GATA3	3.30652	1.44e-13
DOCK6	1.40012	1.45e-13
GLB1	1.16676	1.46e-13
CCNJL	1.52228	1.48e-13
CENPK	2.21354	1.49e-13
GPX8	2.84328	1.5e-13
XIRP2	5.13362	1.51e-13
KLHL13	1.69602	1.52e-13
ABCD1	1.24177	1.52e-13
MS4A4E	3.2119	1.56e-13
RAD51	1.958	1.61e-13
ATP8B3	2.16605	1.62e-13
CXCL9	3.30604	1.63e-13
RP11-189B4.6	4.42053	1.63e-13
SHC1	1.8507	1.68e-13
UBTD2	1.0477	1.68e-13
SAMD9L	1.91905	1.85e-13
MEX3A	2.44938	1.89e-13
TRIM56	1.5976	1.9e-13
FBN3	3.19902	1.9e-13
RP1-152L7.5	1.68396	1.93e-13
LDLRAD3	1.27839	1.93e-13
IGHG3	4.95556	1.94e-13
GBP1	2.26694	2.03e-13
TM6SF2	2.55935	2.06e-13
RP11-424C20.2	2.78277	2.08e-13
PPP1R14B	1.35775	2.14e-13
CHPF2	1.37582	2.18e-13
F13A1	3.636	2.23e-13
ACTG2	2.89649	2.23e-13
KIAA0020	1.14565	2.28e-13
SAA2	6.21899	2.32e-13
EIF4BP3	1.45043	2.38e-13
ABCB4	1.82347	2.47e-13
ACAN	2.71372	2.61e-13
METTL1	1.9777	2.62e-13
NCAPG2	1.37738	2.64e-13
AC108463.2	2.81429	2.66e-13
CCL18	5.99248	2.93e-13
CALR	1.14607	2.98e-13
VDR	3.0529	2.99e-13
POLH	1.03399	3.09e-13
MLTK	1.15077	3.13e-13
SDC1	2.8665	3.35e-13
CORO1C	1.08064	3.37e-13
EXOC3L1	1.47227	3.47e-13
ZNF300	1.75168	3.48e-13
NHSL1	1.26936	3.6e-13
LHFP	1.21036	3.61e-13
CD101	1.74618	3.71e-13
INSRR	3.58106	3.75e-13
PBX3	1.32331	3.77e-13
CDH2	1.24223	3.83e-13
NAMPT	2.55763	3.99e-13
ECT2	1.74767	3.99e-13
ZBTB42	1.49759	4.06e-13
SMC4	1.6032	4.07e-13
TK1	1.7594	4.12e-13
DOK2	2.29269	4.16e-13
PIF1	1.87294	4.21e-13
RBM43	1.06834	4.48e-13
SPRY1	2.0012	4.54e-13
PTPN22	2.4688	4.66e-13
S100A10	2.23996	4.85e-13
FAM83D	2.22238	4.91e-13
XPR1	1.00035	5.02e-13
HLX	1.68253	5.13e-13
PXDNL	2.62006	5.28e-13
C2orf66	2.58219	5.3e-13
FBXO43	2.23306	5.77e-13
IGF2	3.61185	5.95e-13
METTL21B	2.0353	6.05e-13
MXRA5P1	4.94749	6.18e-13
DDX11	1.71135	6.26e-13
MYBPH	4.01353	6.3e-13
OSMR	2.26189	6.44e-13
CENPH	1.74925	6.51e-13
SOX4	2.51791	6.68e-13
CD1E	5.19664	6.75e-13
C1S	2.46427	6.81e-13
RP11-219G17.4	4.22139	6.94e-13
SBNO2	1.49055	6.99e-13
ADAMTS6	1.9026	7.11e-13
ALPK3	2.06811	7.17e-13
C8orf58	1.0448	7.66e-13
ANPEP	2.81799	7.77e-13
SLC26A2	1.93029	7.96e-13
TMEM255A	2.18678	8.22e-13
SERPING1	2.3908	8.72e-13
SERINC2	2.2893	8.81e-13
TBXA2R	1.78069	8.87e-13
SOAT1	1.10572	9.09e-13
COL7A1	2.10037	9.29e-13
HOXD10	3.86347	9.75e-13
HAUS1	1.08265	9.81e-13
HOXA1	3.17867	9.87e-13
MMP10	5.25708	1e-12
CHEK1	1.45522	1.01e-12
RP11-347E10.1	3.23668	1.02e-12
PARP14	1.41158	1.02e-12
LRP5	1.26472	1.03e-12
C20orf26	2.3695	1.03e-12
TPRG1	2.33954	1.04e-12
SERPINB8	1.59862	1.07e-12
COL2A1	3.89804	1.08e-12
NBPF16	1.20055	1.11e-12
KCNE4	2.38216	1.14e-12
PRSS23	1.92128	1.14e-12
HSPA5	1.37029	1.16e-12
IGF2BP3	2.68176	1.17e-12
CTPS1	1.11961	1.23e-12
WARS2-IT1	2.5467	1.26e-12
GBP5	2.65807	1.29e-12
SETD5	1.19035	1.3e-12
POPDC2	1.48248	1.35e-12
BLM	1.63679	1.39e-12
KRT75	5.23425	1.41e-12
HOXA10	3.80015	1.5e-12
TEAD3	1.99473	1.5e-12
VENTX	2.65138	1.53e-12
NAMPTL	2.83162	1.58e-12
ITK	2.67457	1.6e-12
MIS18A	1.15025	1.65e-12
RPL5P4	1.48034	1.67e-12
HMCN2	3.60199	1.72e-12
HAUS5	1.07675	1.75e-12
EFCAB4B	1.94204	1.76e-12
FAM111B	2.61263	1.78e-12
STEAP3	2.46821	1.78e-12
IGDCC4	1.69482	1.81e-12
MAMDC4	1.36872	1.82e-12
ENAH	1.19915	1.91e-12
CROT	1.33645	1.91e-12
CENPM	1.94718	1.93e-12
OAS3	2.01963	1.94e-12
CMTM3	1.3472	1.99e-12
RP11-705C15.3	1.31571	2.03e-12
KPNA2	1.2317	2.05e-12
REST	1.04376	2.07e-12
CCDC102A	1.39507	2.09e-12
FBXO5	1.63177	2.09e-12
HOXD8	3.24172	2.25e-12
IGLC2	4.74246	2.31e-12
TRIM25	1.02376	2.32e-12
FCGR2C	2.78998	2.35e-12
FOXM1	2.30257	2.44e-12
SNORD3A	3.10834	2.47e-12
CEP152	1.4057	2.47e-12
NEK6	1.40939	2.5e-12
PDGFRB	1.84829	2.51e-12
IL20RB	1.90697	2.61e-12
PYGL	1.7204	2.64e-12
CASP4	1.95784	2.77e-12
CDCP1	2.66499	2.78e-12
CPA4	2.84373	2.92e-12
RP11-428J1.5	1.49183	2.97e-12
PAM	1.3378	3.02e-12
HSPD1P6	3.43935	3.07e-12
HOXB9	5.35749	3.08e-12
CXCR2P1	3.72564	3.09e-12
GRN	1.41744	3.13e-12
YBX3	1.52344	3.18e-12
PYHIN1	3.64582	3.24e-12
PLCE1	1.29398	3.41e-12
AIM2	2.06947	3.41e-12
PAPPA	3.15169	3.42e-12
RP11-742B18.1	5.09325	3.42e-12
ZNF43	1.22652	3.46e-12
HSPA7	2.95431	3.59e-12
MCC	1.28836	3.87e-12
RP11-230B22.1	1.80015	3.92e-12
MSN	1.68812	4.11e-12
DDX39A	1.09238	4.14e-12
TMED9	1.00223	4.48e-12
FAM109A	1.08446	4.57e-12
ANKFN1	1.76658	4.81e-12
AR	1.83878	4.81e-12
GPC2	2.11785	4.9e-12
OLFML1	2.37977	5.01e-12
FAM46C	1.91861	5.3e-12
SECTM1	2.0949	5.34e-12
IL7R	2.84567	5.44e-12
ECE1	1.35678	5.52e-12
C7orf57	3.76658	5.6e-12
AP000330.8	2.62174	6.14e-12
SLC43A3	1.84607	6.15e-12
FAM129B	1.47372	6.38e-12
PDGFD	2.31939	6.42e-12
VCAN	1.65429	6.55e-12
KDM1A	1.15452	7.09e-12
WDHD1	1.35183	7.1e-12
BPIFB4	5.88437	7.34e-12
STK10	1.18369	7.67e-12
F2RL3	2.75942	7.87e-12
LTBP1	1.68799	8.07e-12
ADM2	2.9046	8.1e-12
TNFRSF10B	1.59841	8.18e-12
SPRED2	1.15746	8.2e-12
PLXND1	1.41944	8.48e-12
BCL6	1.27615	8.56e-12
KIF7	1.04213	8.56e-12
NPR1	2.15236	8.63e-12
FPR3	2.39863	8.64e-12
GRIK3	2.15569	8.82e-12
EFNA4	1.60605	8.83e-12
NEXN	1.64837	8.88e-12
TRPV4	2.40222	8.9e-12
S100A2	1.95657	8.95e-12
TPM2	1.76957	8.97e-12
TRIP10	1.31256	9.5e-12
SGOL1	2.29066	9.73e-12
MSR1	2.19537	9.76e-12
SLC2A10	1.85244	1.01e-11
CEP135	1.38091	1.02e-11
CNTLN	1.12652	1.04e-11
GBX2	2.82022	1.06e-11
COL12A1	2.6316	1.08e-11
S1PR2	1.77419	1.08e-11
IGKV3-11	5.43639	1.11e-11
ITPR2	1.30424	1.11e-11
ARHGAP42	1.36299	1.13e-11
HAPLN3	1.51598	1.16e-11
CREB3L2	1.05028	1.17e-11
PHLDA1	1.57288	1.18e-11
WDR63	3.13008	1.19e-11
PAX3	5.00588	1.19e-11
POC1A	1.42788	1.26e-11
NXT1	1.09485	1.26e-11
ENG	1.45958	1.31e-11
WDR76	1.62555	1.4e-11
PLAT	1.95121	1.4e-11
CDC7	1.42459	1.46e-11
ZFHX3	1.05905	1.46e-11
AC093850.2	4.68304	1.48e-11
FAM60A	1.85997	1.56e-11
GINS2	1.76166	1.57e-11
HLA-H	2.55074	1.58e-11
IGHA2	4.75869	1.59e-11
TRH	3.89282	1.62e-11
ZNF827	1.06296	1.68e-11
RACGAP1	1.38336	1.69e-11
CACNG1	2.8961	1.72e-11
PVRL4	3.49857	1.76e-11
DLEU1	1.04746	1.78e-11
PTPRZ1	1.72188	1.79e-11
SFRP4	2.55553	1.8e-11
SNAI2	2.49124	1.8e-11
PLAGL2	1.1855	1.88e-11
AMMECR1	1.05949	2.01e-11
RPL5P34	1.35019	2.09e-11
MDK	2.05469	2.1e-11
PI3	5.02003	2.17e-11
BATF2	1.87694	2.27e-11
HK3	2.35586	2.29e-11
GOLIM4	1.0119	2.3e-11
SLC14A2	3.70727	2.32e-11
NBPF13P	1.67782	2.34e-11
SLC40A1	1.59899	2.36e-11
SSC5D	2.21254	2.37e-11
CXCL13	4.50618	2.37e-11
AC006126.4	3.42923	2.38e-11
SOX2	1.23286	2.38e-11
SNHG3	1.3769	2.39e-11
BRWD3	1.04112	2.47e-11
SNORD3B-1	3.60103	2.57e-11
MALT1	1.195	2.6e-11
RP11-224O19.2	2.3929	2.67e-11
RP11-696D21.2	3.06539	2.76e-11
PLTP	1.66208	2.87e-11
GDF15	2.91776	2.89e-11
MT1X	2.31674	3.01e-11
LDHAP4	2.19162	3.02e-11
RP1-79C4.4	2.72351	3.1e-11
P4HA1	1.23884	3.16e-11
CEP112	1.45995	3.17e-11
HOTAIRM1	2.79653	3.19e-11
ABCA12	2.55363	3.2e-11
DCHS1	1.32179	3.25e-11
PODXL	1.52039	3.26e-11
CHRDL2	3.47559	3.35e-11
CKAP2	1.4654	3.36e-11
GPRC5A	2.71627	3.46e-11
DOK3	1.66454	3.52e-11
FCGR2B	2.79519	3.55e-11
LBH	1.46095	3.63e-11
CD300E	3.5164	3.69e-11
PPP4R1L	1.18904	3.69e-11
DIRAS3	2.42792	3.9e-11
IGHV3-23	5.33377	3.99e-11
C1QTNF6	1.61597	4.23e-11
DOCK11	1.15782	4.25e-11
RFTN1	1.37875	4.25e-11
GEN1	1.16107	4.28e-11
RP4-765C7.2	4.51842	4.32e-11
CISH	1.80779	4.43e-11
FAM110A	1.25678	4.62e-11
RP11-479G22.8	1.75306	4.67e-11
FZD1	1.56682	5e-11
LY9	3.25195	5.01e-11
PLAU	2.55723	5.05e-11
HOXC8	4.13385	5.06e-11
RPLP0	1.00379	5.1e-11
AFAP1	1.08533	5.44e-11
LHX9	2.97914	5.58e-11
SPARC	1.49308	5.65e-11
BOC	1.70284	5.67e-11
SLX4IP	1.35763	5.81e-11
B2M	1.24919	6.12e-11
SEC24A	1.15743	6.27e-11
FKBP14	1.07443	6.33e-11
SCUBE2	2.2594	6.33e-11
TSPAN4	1.09691	6.36e-11
IL32	1.99614	6.41e-11
TNFSF14	3.00326	6.44e-11
ZNF69	1.04626	6.45e-11
LTB4R	1.3868	6.53e-11
RP11-572C15.6	1.77687	6.57e-11
ALMS1	1.01531	6.6e-11
RHBDF1	1.46362	6.65e-11
LTBP3	1.07735	6.71e-11
PTPN7	1.9701	6.78e-11
IGKV1-5	4.75024	6.82e-11
ZEB1	1.46273	6.97e-11
CD163L1	2.2325	6.97e-11
RPL19P12	2.25814	6.97e-11
C6orf141	3.35002	7.09e-11
AIM1	2.12751	7.19e-11
HIST1H2AG	1.88755	7.36e-11
MCM5	1.09428	7.55e-11
LAMC2	2.41506	7.74e-11
GUSB	1.13349	8.16e-11
ADAMTS5	1.88435	8.24e-11
SEMA3F	1.83893	8.42e-11
DAG1	1.03312	8.43e-11
ATAD5	1.36305	8.47e-11
MAP3K1	1.45184	8.81e-11
SHFM1	1.15591	8.85e-11
FAT1	1.20902	8.86e-11
CD1D	2.00737	9.01e-11
RP11-264B17.3	2.28261	9.01e-11
UGDH	1.10386	9.06e-11
PDPN	2.66433	9.09e-11
FOXD1	3.44957	9.59e-11
GRHL3	2.19507	9.69e-11
FREM2	2.38587	9.79e-11
EBF1	1.70098	1.02e-10
ATF7IP	1.38278	1.03e-10
ATP6V0D2	4.18405	1.07e-10
HAND2	4.1131	1.07e-10
ECSCR	1.70186	1.1e-10
DBN1	1.15427	1.11e-10
TBX5	4.38032	1.14e-10
CCL7	5.95116	1.15e-10
TREM1	3.34646	1.15e-10
ELN	1.96292	1.16e-10
HOXA6	4.25415	1.22e-10
TGFB2	2.03906	1.22e-10
ANKRD1	3.29939	1.22e-10
KANK2	1.29073	1.22e-10
AC072062.1	1.9419	1.24e-10
GPR156	1.72187	1.25e-10
TMEM2	1.51254	1.25e-10
TPST1	1.12986	1.27e-10
ATAD2	1.36767	1.28e-10
STK17A	1.33411	1.33e-10
CDC20	1.99524	1.34e-10
ERN1	1.06859	1.37e-10
BRCA1	1.08584	1.38e-10
TYMP	2.12705	1.38e-10
SESN2	1.21538	1.4e-10
RP11-175K6.1	1.90611	1.42e-10
ZNF117	1.02944	1.42e-10
PHEX	1.49477	1.44e-10
PABPC1	1.12102	1.44e-10
N4BP2	1.31072	1.45e-10
ELK3	1.33302	1.46e-10
GAL3ST4	1.36473	1.5e-10
RCN3	1.86396	1.55e-10
NPIPP1	1.37703	1.61e-10
XKR5	3.07748	1.62e-10
STK17B	1.23666	1.63e-10
C1orf94	1.78157	1.64e-10
TNFRSF1A	1.47575	1.66e-10
PGM2	1.02433	1.66e-10
EPHB4	1.55003	1.67e-10
SIPA1L3	1.09921	1.69e-10
SLC4A7	1.29571	1.7e-10
AC093673.5	1.34841	1.74e-10
TNN	2.31794	1.76e-10
RP11-698N11.2	2.59856	1.81e-10
IDO1	3.82523	1.82e-10
RUFY4	2.67694	1.84e-10
ERP27	2.347	1.84e-10
GPR4	1.67871	1.84e-10
UCN2	3.57599	1.84e-10
SOX9	1.38684	1.85e-10
POFUT2	1.00099	1.85e-10
RP11-806H10.4	2.76919	1.86e-10
PDGFC	1.44604	1.89e-10
ZNF473	1.07435	1.89e-10
IQGAP1	1.2623	1.95e-10
TPSB2	5.05663	1.95e-10
CD96	2.40128	1.97e-10
SLC35F2	1.41713	2.07e-10
FCRL5	5.16253	2.1e-10
RP11-19E11.1	3.74837	2.1e-10
ZNF724P	1.67872	2.15e-10
CACHD1	1.08112	2.18e-10
PAPPA2	2.33304	2.2e-10
EHD4	1.20344	2.24e-10
HTRA4	3.65288	2.29e-10
SYNE2	1.29321	2.32e-10
RP11-640M9.2	1.34942	2.36e-10
FAM26E	1.72838	2.4e-10
IRF4	2.41678	2.42e-10
KIAA0101	1.91599	2.42e-10
ADAMTSL1	2.57279	2.44e-10
HES2	4.00709	2.45e-10
WWTR1	1.67284	2.48e-10
HOXA3	3.73735	2.52e-10
ENTHD1	5.0363	2.52e-10
IL24	2.63516	2.56e-10
HK2	1.60024	2.71e-10
CHPF	1.44477	2.75e-10
ANXA5	1.20148	2.77e-10
DMP1	4.28509	3.06e-10
GOLGA6L2	5.58185	3.09e-10
MCOLN2	2.32587	3.11e-10
TFAP2B	4.73284	3.12e-10
CAPN11	3.57672	3.16e-10
APCDD1L-AS1	3.18242	3.18e-10
CASP5	2.52886	3.2e-10
GPR161	1.1152	3.24e-10
SP140L	1.5861	3.25e-10
IGHM	3.64116	3.43e-10
LRRC71	2.85716	3.43e-10
EPS8L1	1.75409	3.55e-10
AC010729.1	2.4586	3.55e-10
MS4A14	2.14441	3.55e-10
MNS1	1.46953	3.65e-10
DDX60L	1.33389	3.68e-10
FNBP1L	1.21666	3.71e-10
LMX1B	5.03559	3.78e-10
PSME2P2	1.67182	3.79e-10
HIST1H1E	2.75312	3.8e-10
GFPT2	1.82883	3.85e-10
HOXD3	2.42518	3.93e-10
HSPA6	2.79157	3.94e-10
STK33	1.46426	3.96e-10
EFCAB8	5.03745	3.98e-10
NFIB	1.4433	4e-10
ARHGEF6	1.1227	4.15e-10
MREG	1.61923	4.17e-10
EGFEM1P	2.08155	4.31e-10
FKBP11	1.13787	4.38e-10
CBX8	1.13424	4.44e-10
WDR34	1.08103	4.48e-10
RP11-452F19.3	1.2304	4.49e-10
HIST1H3H	2.61259	4.51e-10
IGLV2-23	5.28332	4.68e-10
NBPF9	1.24988	4.7e-10
ZNF850	1.33233	4.76e-10
HTRA3	2.30236	4.82e-10
CLDN12	1.00537	4.83e-10
CRNDE	2.10076	4.96e-10
MYOM3	4.25621	5.01e-10
GPC1	1.39065	5.16e-10
HEG1	1.01602	5.17e-10
CTD-2376I4.2	2.1413	5.19e-10
MICALCL	2.87045	5.2e-10
PTMS	1.17185	5.53e-10
TG	2.59208	5.56e-10
RP11-356I2.4	1.73844	5.67e-10
NAT16	2.55757	5.7e-10
CD36	2.43087	5.84e-10
CXCL6	4.52363	6.13e-10
CARD16	1.93599	6.16e-10
CD151	1.35211	6.26e-10
GPC3	2.45425	6.49e-10
CMTM1	1.3463	6.59e-10
MZB1	3.23884	6.64e-10
PBK	2.31992	6.65e-10
DSG2	3.71618	6.7e-10
UACA	1.26009	6.86e-10
HOXC9	3.86032	7.13e-10
SBSN	4.45997	7.57e-10
ERV3-1	1.07774	7.7e-10
MUC2	7.00594	7.74e-10
ACTB	1.06838	7.74e-10
KYNU	1.92792	7.79e-10
NRM	1.35895	7.81e-10
TNFRSF12A	2.13948	7.87e-10
FBLN5	1.87687	7.9e-10
AC002456.2	1.87927	8.16e-10
CLEC10A	2.73806	8.22e-10
ITGA7	1.65609	8.27e-10
ZNF618	1.09884	8.29e-10
SLPI	2.95184	8.34e-10
NOD2	2.04902	8.43e-10
PITX2	5.76304	8.45e-10
LINC00511	1.22748	8.64e-10
DDR2	1.38208	8.9e-10
IGKV3-20	4.39915	8.99e-10
ACKR3	1.3617	9.08e-10
OSBPL3	1.42033	9.12e-10
IGLV1-40	4.59613	9.13e-10
SCARA3	1.36474	9.18e-10
CD70	4.54203	9.36e-10
C21orf62	2.5817	9.37e-10
DBF4	1.37271	9.46e-10
HOXB5	4.61408	9.51e-10
CHAF1A	1.16695	9.52e-10
ZYX	1.31359	9.59e-10
MAP3K7CL	1.80841	9.81e-10
EFNB1	1.20178	9.97e-10
MANF	1.0913	9.99e-10
SLAMF1	2.76589	1.01e-09
PLOD3	1.15402	1.02e-09
MYO7A	1.4534	1.02e-09
TMEM158	1.96168	1.03e-09
AC004988.1	4.18051	1.07e-09
DSN1	1.08083	1.08e-09
IGHV3-7	5.24025	1.08e-09
LAX1	2.56498	1.1e-09
MGP	2.33807	1.1e-09
CASP6	1.03771	1.1e-09
ANO1	1.9886	1.11e-09
FRMD6	1.14379	1.13e-09
RP2	1.31493	1.14e-09
MDFI	1.86407	1.15e-09
CSTA	2.29894	1.16e-09
FZD7	2.04042	1.18e-09
RP11-212I21.2	4.63412	1.18e-09
ARTN	1.77677	1.19e-09
HOXA11-AS	3.7559	1.19e-09
FOXD3	3.0016	1.22e-09
SPATA18	2.88039	1.23e-09
HOXC13	4.77774	1.23e-09
FAM46B	2.36068	1.24e-09
BCMO1	1.78849	1.26e-09
TMEM150B	2.32454	1.28e-09
SLC16A10	2.39699	1.29e-09
HOXA11	3.9571	1.29e-09
IGLC3	3.93005	1.37e-09
MAFB	1.63884	1.38e-09
INCENP	1.10083	1.4e-09
TMSB4XP4	2.93179	1.4e-09
CA3	2.86684	1.41e-09
NLRP11	4.10677	1.41e-09
CD3G	2.37111	1.42e-09
BCL3	1.99428	1.46e-09
BACE2	1.5751	1.47e-09
VASP	1.24928	1.48e-09
TNFAIP8	1.68768	1.49e-09
RNASEH2A	1.27106	1.52e-09
KRT80	3.36294	1.52e-09
TCIRG1	1.51943	1.59e-09
ARHGAP31	1.08062	1.62e-09
ITGB1	1.18859	1.62e-09
RECQL4	1.36609	1.64e-09
NBPF15	1.04204	1.65e-09
THBD	2.28859	1.67e-09
KDELR1	1.01214	1.69e-09
RP11-75L1.2	1.28442	1.7e-09
TPSAB1	4.01208	1.71e-09
CD1A	5.36715	1.8e-09
HPX	1.80773	1.82e-09
XCR1	4.10223	1.85e-09
TMEM159	1.31193	1.89e-09
SNORD104	1.96657	1.9e-09
RASEF	3.00515	1.94e-09
IGSF3	1.61072	1.95e-09
IGLV1-47	4.24862	1.96e-09
GABRR2	2.24203	1.97e-09
IGLV3-1	5.3685	1.98e-09
HIST1H3J	3.82423	2e-09
HIST1H2BH	3.49777	2.03e-09
VMP1	1.40057	2.05e-09
LTBP4	1.42925	2.06e-09
MCM6	1.12685	2.07e-09
SNRPGP2	1.29881	2.11e-09
CDK2	1.27415	2.16e-09
SNHG9	1.32491	2.16e-09
FHL3	1.16315	2.18e-09
ANKRD22	2.02021	2.21e-09
ARHGEF10L	1.05075	2.24e-09
SLC22A12	5.452	2.24e-09
FST	2.42792	2.25e-09
PPP1R3B	1.42745	2.25e-09
IMPG2	1.65354	2.25e-09
NHLH1	2.77049	2.3e-09
PSTPIP2	1.59824	2.35e-09
MAD2L1	1.66124	2.37e-09
RP11-266O8.1	1.45966	2.4e-09
GLI3	1.47997	2.4e-09
LRRC18	4.42533	2.44e-09
ZNF107	1.07626	2.47e-09
S100A3	2.14021	2.52e-09
FOXS1	1.60153	2.57e-09
ADAM19	1.70765	2.61e-09
CHI3L2	2.87615	2.62e-09
AOC1	4.27899	2.75e-09
SNORA5A	3.22231	2.77e-09
LIPG	1.96674	2.79e-09
APOL1	1.8139	2.85e-09
ANKRD50	1.01401	2.88e-09
RP11-184M15.1	4.36395	2.89e-09
CYP4F22	5.46122	2.9e-09
ABI3BP	2.00047	2.94e-09
PARD3	1.02634	2.95e-09
CLNK	4.13058	2.99e-09
HOXB8	5.48337	3e-09
LINC00265	1.21153	3.03e-09
MCM4	1.11725	3.05e-09
IGSF9	2.37355	3.11e-09
FAM20C	1.70028	3.11e-09
DPY19L1	1.17849	3.13e-09
RP11-428P16.2	2.49566	3.17e-09
TMEM67	1.1473	3.19e-09
FAM195B	1.05288	3.2e-09
TMEM106C	1.08692	3.25e-09
TAS1R1	2.56585	3.3e-09
PTPRS	1.2839	3.37e-09
B3GALT5	1.59803	3.42e-09
GLDC	1.36761	3.5e-09
UBA7	1.18188	3.53e-09
DUSP5P1	2.00932	3.54e-09
RCN1	1.01145	3.55e-09
P2RX3	4.03142	3.55e-09
HN1	1.13135	3.66e-09
ADAM8	2.12963	3.67e-09
CYP19A1	2.47702	3.68e-09
EGFR	3.12695	3.74e-09
FOXN4	2.76746	3.82e-09
CNGA3	2.42688	3.87e-09
ELF4	1.55312	4e-09
CDCA4	1.35705	4.06e-09
MS4A4A	1.82469	4.14e-09
CPA3	4.70057	4.24e-09
GPBAR1	1.98098	4.25e-09
SNORD3B-2	4.13146	4.28e-09
TAGLN2	1.59545	4.29e-09
METTL7B	2.48035	4.32e-09
RAB5C	1.02868	4.34e-09
CATSPER1	2.78741	4.43e-09
CCR4	3.25422	4.51e-09
RP11-142C4.6	2.83921	4.6e-09
IL36B	5.51001	4.65e-09
C8orf4	2.07058	4.65e-09
SOD2	2.17349	4.69e-09
RHPN2	1.27821	4.69e-09
OR2B6	3.97901	4.78e-09
RNU1-60P	3.52299	4.83e-09
SPATA12	2.67996	4.86e-09
IGLV1-44	4.21585	4.94e-09
FAM188B	2.11929	5e-09
PRND	3.12029	5.04e-09
CCL20	3.60219	5.05e-09
TCTN2	1.20232	5.08e-09
HEYL	1.86208	5.08e-09
RP4-792G4.2	2.55145	5.1e-09
HOXA13	3.63925	5.11e-09
PLEKHG4B	2.93395	5.15e-09
DLGAP1-AS1	1.13862	5.23e-09
PTGIR	1.82909	5.3e-09
RP11-565P22.2	3.52527	5.4e-09
MMP11	2.25501	5.44e-09
HMOX1	2.24386	5.51e-09
KCNN4	2.19844	5.52e-09
HLA-DQA1	3.19378	5.54e-09
IGSF5	1.55133	5.57e-09
TOB2P1	1.64577	5.64e-09
FCRL6	2.57734	5.65e-09
SLAMF6	2.31807	5.65e-09
SOAT2	5.11736	5.66e-09
AMH	2.22444	5.67e-09
LGMNP1	3.31355	5.7e-09
SIX2	2.26461	5.72e-09
STK32A	1.4522	5.73e-09
TICRR	1.31506	5.73e-09
PDLIM3	1.59131	5.75e-09
TKTL1	2.96255	5.76e-09
IGHV4-31	5.36198	5.81e-09
CD3E	2.2532	5.87e-09
TMEM51	1.03252	5.88e-09
DLK1	5.19756	5.94e-09
LRRC66	2.15415	5.96e-09
KIAA1524	1.27418	5.98e-09
AC145676.2	2.59723	6e-09
SETBP1	1.16561	6.01e-09
RBM47	1.63886	6.08e-09
VASH2	1.70433	6.1e-09
MUC16	5.86027	6.12e-09
MPZL3	1.41543	6.12e-09
RP4-607I7.1	2.57621	6.13e-09
RP4-730K3.3	1.78696	6.23e-09
ASPN	2.22414	6.28e-09
HOXC-AS2	4.38215	6.46e-09
CCDC71L	1.79187	6.48e-09
AC064875.2	2.36163	6.51e-09
HOXB13	4.72944	6.53e-09
TSHR	2.92321	6.68e-09
TNNI2	2.3181	6.72e-09
HOXD11	3.56601	6.83e-09
FLVCR2	1.36828	6.86e-09
RP11-558F24.4	2.25196	6.86e-09
RTKN2	1.95596	6.86e-09
CXCL10	2.55854	6.9e-09
LIMD1	1.14597	6.97e-09
BNC2	2.05452	6.99e-09
LRRC36	1.89887	7.04e-09
OSTC	1.03752	7.06e-09
MYB	2.14887	7.15e-09
ADAMTS2	2.26576	7.16e-09
AC027612.4	3.62476	7.18e-09
ST8SIA2	3.08948	7.27e-09
RP11-23P13.7	1.42233	7.34e-09
COL13A1	2.60235	7.4e-09
RP11-172F4.2	2.81644	7.46e-09
ARHGAP11B	1.47878	7.63e-09
MYL4	2.77938	7.86e-09
S100A6	1.45857	7.87e-09
UBASH3A	3.21569	7.9e-09
RP1L1	3.12923	7.93e-09
CDK15	2.79446	7.99e-09
CCNF	1.1799	8.13e-09
OTP	3.37494	8.2e-09
RETN	4.50734	8.21e-09
SPSB4	1.90032	8.22e-09
PIK3R6	1.5148	8.53e-09
SERPINE1	2.62299	8.61e-09
FKBP9	1.50798	8.75e-09
NTRK1	2.47572	8.77e-09
SIX1	2.13853	8.85e-09
RP11-54A9.1	2.64582	8.93e-09
SLFN12	1.48994	8.96e-09
CCKAR	4.23965	8.98e-09
RFX7	1.01521	9.18e-09
GBP3	1.77303	9.29e-09
HOXA4	4.31198	9.35e-09
IL4I1	2.06494	9.51e-09
TMEM256	1.22531	9.7e-09
IGLV8-61	4.87057	1e-08
KLF17	2.61263	1.01e-08
PCNA	1.07722	1.02e-08
MYO1B	1.54418	1.02e-08
KRTCAP2	1.03684	1.03e-08
KLHDC7B	2.1809	1.03e-08
ATP11C	1.01887	1.04e-08
NKX6-1	2.22249	1.05e-08
OSR1	2.74168	1.08e-08
DOT1L	1.09814	1.09e-08
LAMA5	1.07221	1.1e-08
IGKV1-12	5.13332	1.12e-08
MUC17	7.59352	1.14e-08
DRAM1	1.3413	1.16e-08
TRIM22	1.37709	1.17e-08
GABRR1	4.68998	1.18e-08
DLGAP1-AS2	1.35278	1.18e-08
ODF3B	1.91914	1.21e-08
C1RL	1.67095	1.22e-08
RN7SK	2.42878	1.23e-08
CSMD2	1.44818	1.23e-08
SNORA73B	3.32992	1.27e-08
IL13RA2	2.7116	1.28e-08
TMPRSS2	3.18085	1.28e-08
RNF5P1	1.75146	1.35e-08
HIST1H4C	3.39048	1.36e-08
CD2	2.22934	1.36e-08
TGIF2	1.11165	1.37e-08
APOBEC3D	1.74478	1.37e-08
GPR128	4.84573	1.39e-08
IGLV3-25	5.07181	1.41e-08
ATXN7L2	1.10107	1.41e-08
METRNL	1.58591	1.46e-08
FXYD5	1.56983	1.48e-08
HLA-B	1.72332	1.55e-08
C1orf158	3.56836	1.55e-08
INHBA	2.26901	1.6e-08
CD14	1.93146	1.65e-08
KIAA0754	1.75077	1.66e-08
FCGR2A	1.73924	1.68e-08
CLEC2D	1.14913	1.68e-08
NBEAL2	1.05093	1.69e-08
IGLV3-19	4.4521	1.72e-08
IGHV3-48	4.9659	1.73e-08
HIST1H4A	4.252	1.74e-08
CD63	1.17964	1.75e-08
TONSL	1.14844	1.79e-08
NOTCH1	1.24114	1.8e-08
SLC25A43	1.34519	1.82e-08
PRC1	1.51755	1.83e-08
LATS2	1.23191	1.89e-08
DSPP	4.41826	1.96e-08
DLX4	3.02126	2e-08
TBX5-AS1	4.48783	2e-08
SLC6A3	5.21285	2.02e-08
INMT	2.30071	2.04e-08
ANXA2P2	2.22933	2.04e-08
KDR	1.23376	2.06e-08
RFC3	1.26323	2.06e-08
HRH4	4	2.07e-08
JAM2	1.04057	2.08e-08
CCR5	1.85306	2.1e-08
AC105020.1	1.3487	2.11e-08
TMEM173	1.18454	2.13e-08
RGMA	1.21263	2.15e-08
PDE3A	1.44505	2.16e-08
MEST	1.44757	2.18e-08
MYRFL	2.20643	2.21e-08
MMP15	1.14103	2.22e-08
TRPC6	1.74154	2.23e-08
C4B	1.82848	2.26e-08
PKMP5	3.23537	2.27e-08
DDX60	1.19205	2.29e-08
METTL11B	4.39173	2.31e-08
RP11-290F20.3	2.86563	2.33e-08
GPR112	5.93683	2.37e-08
KDELC2	1.35205	2.39e-08
ATP13A3	1.02545	2.39e-08
MROH9	5.15576	2.42e-08
ANXA1	1.95559	2.44e-08
S100A4	1.87417	2.57e-08
TNFSF11	4.67311	2.58e-08
AC091814.3	3.5228	2.61e-08
XPNPEP2	2.37989	2.63e-08
AC003092.1	5.01499	2.64e-08
CASP7	1.08743	2.65e-08
RP11-879F14.2	2.00809	2.65e-08
CCDC173	1.68755	2.65e-08
SLCO5A1	2.16469	2.73e-08
MUC19	3.73873	2.74e-08
SPC24	1.76939	2.76e-08
ALDH1L2	1.15343	2.76e-08
PTGES3P1	1.70966	2.84e-08
RAB42	1.72125	2.87e-08
PLAUR	2.12957	2.87e-08
LEPREL1	1.71572	2.88e-08
FAM126A	1.08053	2.88e-08
CXCR6	2.37175	2.88e-08
LRR1	1.007	2.89e-08
TBX2	1.42915	2.89e-08
UNC45B	4.06853	2.94e-08
TEN1-CDK3	1.42632	2.99e-08
VTCN1	2.56316	3e-08
PRPH	1.93784	3.01e-08
CTSK	1.85337	3.05e-08
OAS2	1.76247	3.08e-08
IGLV4-69	4.89031	3.14e-08
DPP4	2.34081	3.23e-08
OXTR	2.35221	3.23e-08
HRH1	1.53708	3.24e-08
KLKP1	4.32067	3.25e-08
NXPH4	2.20555	3.27e-08
TMSB15A	2.75874	3.39e-08
ECM1	1.50431	3.43e-08
GSX1	3.37175	3.49e-08
RP5-1172A22.1	3.87159	3.51e-08
FCN3	2.349	3.52e-08
TRIP13	1.25273	3.54e-08
CHRNB4	3.61232	3.57e-08
SOCS1	1.89398	3.59e-08
RFX2	1.28568	3.61e-08
GRM6	1.73595	3.62e-08
ZNF878	2.54233	3.62e-08
ST8SIA4	1.23456	3.65e-08
HMGB2	1.36225	3.73e-08
ZNF23	1.05429	3.75e-08
ZYG11A	3.52153	3.77e-08
SPINK1	4.1387	3.77e-08
FOXA1	5.12845	3.82e-08
HGFAC	1.95427	3.83e-08
GALM	1.15995	3.85e-08
RP4-647J21.1	2.36739	3.86e-08
PARP15	1.76487	3.86e-08
MR1	1.26837	3.89e-08
CACNA2D4	1.63646	3.89e-08
MIR25	1.45162	3.93e-08
NFIA	1.16153	3.96e-08
CTCFL	5.36341	4.01e-08
BATF	2.09096	4.01e-08
SPINK8	2.09571	4.03e-08
ITPKC	1.25277	4.05e-08
RP11-300J18.3	2.77117	4.07e-08
CTD-3049M7.1	2.23065	4.14e-08
VCAM1	1.90991	4.16e-08
MMP12	5.6163	4.2e-08
NXF3	2.45355	4.21e-08
HHIPL2	2.69158	4.26e-08
TFAP2A	2.32579	4.27e-08
GPR144	4.50215	4.28e-08
TXNDC2	2.01683	4.34e-08
DCLK2	1.14022	4.4e-08
DCSTAMP	2.85756	4.42e-08
MEOX1	4.2005	4.45e-08
GPR65	1.68826	4.51e-08
FAM114A1	1.26632	4.53e-08
FCAMR	5.13232	4.6e-08
PALMD	1.25232	4.65e-08
HAND2-AS1	3.47622	4.71e-08
TBX21	1.97621	4.71e-08
RP11-752G15.6	1.30236	4.78e-08
FAM183A	3.4835	4.79e-08
CHST9	2.27342	4.82e-08
CLDN18	2.35387	4.88e-08
ANO9	2.37549	4.91e-08
POLE2	1.28721	4.97e-08
IGKV3-15	4.43684	5.02e-08
RP11-211G3.2	1.61756	5.07e-08
FHDC1	1.48418	5.11e-08
RP11-274E7.2	1.4293	5.13e-08
TMEM71	1.7521	5.13e-08
CREB3L1	1.9531	5.14e-08
AIM1L	4.21949	5.14e-08
NEUROD4	3.96545	5.16e-08
UGCG	1.02741	5.16e-08
WNT5A-AS1	1.60659	5.18e-08
TSPAN9	1.19127	5.25e-08
RP11-420L9.2	1.80207	5.28e-08
ETV1	1.69028	5.38e-08
ELSPBP1	4.71474	5.47e-08
TDO2	2.5323	5.47e-08
GPR50	5.62312	5.53e-08
HOXD12	3.93752	5.59e-08
ZNF90	1.47497	5.64e-08
CTC-359D24.3	1.52106	5.68e-08
CCDC168	3.3477	5.77e-08
GJB2	2.71092	5.94e-08
GZMB	2.32988	5.96e-08
HOXA-AS2	3.4201	5.99e-08
SCUBE3	1.75826	6e-08
C14orf182	2.17933	6.01e-08
PABPC4L	1.69867	6.07e-08
PLB1	1.44725	6.07e-08
IRX4	4.8195	6.1e-08
CCDC15	1.13389	6.17e-08
MARCKS	1.0193	6.17e-08
POU4F1	2.92099	6.17e-08
FASLG	3.16019	6.3e-08
C9orf171	2.79615	6.41e-08
TNFSF13B	1.79501	6.47e-08
MECOM	1.30361	6.49e-08
NKX3-2	2.55779	6.52e-08
RARG	1.02569	6.6e-08
LGALS3BP	1.16195	6.64e-08
CTGF	1.70566	6.7e-08
MAP3K19	3.15653	6.8e-08
KIAA0226L	1.52988	6.83e-08
LEPREL2	1.26388	6.9e-08
SKOR2	4.62696	7.1e-08
GYLTL1B	3.83858	7.1e-08
IGJ	3.0751	7.16e-08
NUAK2	1.44498	7.16e-08
SLC26A7	2.15048	7.2e-08
CD34	1.31017	7.22e-08
S100A11	1.68415	7.23e-08
C5orf46	4.62528	7.26e-08
DNALI1	1.35875	7.34e-08
IGLV6-57	5.04796	7.47e-08
IRX5	2.41655	7.47e-08
RP3-393E18.2	2.32376	7.51e-08
CDHR4	3.84307	7.55e-08
CLCN1	3.07645	7.58e-08
FKBP9L	1.7333	7.64e-08
LIN9	1.07579	7.67e-08
SLCO2A1	1.47405	7.82e-08
HIST1H2BK	1.21856	7.87e-08
GADD45A	1.39282	7.88e-08
MST1	1.32437	8.06e-08
FAS	1.53733	8.11e-08
CASZ1	1.37884	8.14e-08
SCARNA10	3.7028	8.23e-08
SEMA5A	1.36942	8.23e-08
PAEP	5.30667	8.32e-08
CCDC77	1.09372	8.38e-08
KCNMB1	1.71848	8.42e-08
TGM4	3.3552	8.7e-08
WDR87	4.32086	8.72e-08
CD1C	3.13792	8.8e-08
IGHV3-30	5.03883	8.9e-08
LCK	1.94779	8.99e-08
SPRED3	1.57086	9.14e-08
CD209	2.20288	9.18e-08
FRMD3	1.23642	9.29e-08
PITX1	3.15026	9.29e-08
KPNA7	4.62862	9.3e-08
RP3-460G2.2	2.81636	9.35e-08
MEDAG	2.75604	9.37e-08
SIM1	4.95197	9.37e-08
FAM92B	3.93408	9.54e-08
CSPG4P13	2.36622	9.83e-08
ITIH1	3.25879	9.84e-08
NYNRIN	1.20931	9.87e-08
ACRBP	1.28836	9.91e-08
MUC6	2.20483	1e-07
ABCA4	2.23062	1.01e-07
HCG15	1.71186	1.01e-07
GPR157	1.75901	1.02e-07
IGHV4-39	4.5827	1.02e-07
RMRPP2	1.73944	1.03e-07
RP11-488C13.1	1.25635	1.04e-07
PKHD1	4.32999	1.05e-07
ASB9	1.52124	1.06e-07
RP11-288H12.4	1.09359	1.06e-07
LBX1-AS1	4.13381	1.08e-07
SH2B2	1.1461	1.1e-07
TEAD2	1.53848	1.12e-07
NFATC2	1.184	1.13e-07
RP11-848P1.2	1.5854	1.13e-07
CXCR3	2.64464	1.13e-07
GATA6	3.16486	1.15e-07
FER1L4	2.31344	1.16e-07
PTCHD4	1.76244	1.17e-07
IRGM	2.89806	1.17e-07
GABRE	2.05442	1.18e-07
ABCB5	4.17317	1.18e-07
CCR2	2.25572	1.2e-07
FOXB1	4.37111	1.2e-07
GPR139	4.54333	1.21e-07
ZIC1	1.29685	1.21e-07
RAB38	2.01692	1.23e-07
IGLV2-11	4.7402	1.24e-07
AC011294.3	3.28993	1.25e-07
EEF1A1P22	1.84062	1.28e-07
CHTF18	1.05296	1.28e-07
C4A	1.5912	1.29e-07
GGT5	1.26793	1.31e-07
DNAH3	3.75246	1.31e-07
LIPM	2.47131	1.34e-07
CTLA4	2.51395	1.35e-07
HS3ST1	1.41832	1.37e-07
VWF	1.347	1.37e-07
IGLV2-8	4.40078	1.4e-07
GPNMB	2.01287	1.42e-07
C2orf16	1.25162	1.43e-07
SLAMF9	2.93662	1.44e-07
IL2RG	1.71365	1.46e-07
KCNU1	5.16747	1.46e-07
AC002472.13	2.69722	1.48e-07
SEMA5B	1.54147	1.49e-07
CER1	4.14646	1.49e-07
EOMES	2.224	1.49e-07
SLC47A2	2.3125	1.53e-07
TNFAIP2	1.67609	1.53e-07
SLC10A6	2.47353	1.54e-07
IL11	2.54932	1.58e-07
TNFSF15	2.0752	1.58e-07
GIPC3	1.15649	1.58e-07
SH2D3A	2.14214	1.6e-07
PIM1	1.17435	1.61e-07
GZMA	2.14151	1.61e-07
GPR84	2.1639	1.61e-07
MDGA1	1.17397	1.62e-07
MPZL2	1.78356	1.63e-07
RP11-118F19.1	3.3535	1.64e-07
GAPT	1.75625	1.65e-07
FHL1	1.03119	1.65e-07
NEDD9	1.20045	1.67e-07
AC005789.11	1.54419	1.67e-07
MIR503HG	1.37334	1.69e-07
EMILIN2	1.64432	1.74e-07
IGFLR1	1.42035	1.75e-07
FOSL1	2.15956	1.76e-07
NFKB2	1.08841	1.76e-07
AC092675.3	1.8302	1.76e-07
ZNF367	1.38179	1.76e-07
GCKR	1.89999	1.77e-07
VGLL3	2.14541	1.78e-07
CCDC33	4.10501	1.79e-07
EVC2	1.89053	1.81e-07
P2RY10	3.30147	1.82e-07
MYPN	3.66622	1.83e-07
SYT8	3.98077	1.84e-07
AC108463.1	2.40459	1.85e-07
GPR110	4.97489	1.85e-07
SLC12A3	3.78897	1.88e-07
TGM1	1.59097	1.9e-07
MARVELD1	1.37784	1.91e-07
TMCO4	1.21693	1.94e-07
MATN2	1.3683	1.95e-07
ELF3	2.39237	1.95e-07
RP11-22B23.1	1.1914	1.98e-07
FCRL2	4.76893	1.98e-07
HOXA7	3.15461	1.99e-07
CTB-175P5.4	2.33061	2e-07
MNX1	3.55452	2e-07
AC005481.5	2.42037	2.02e-07
UBE2T	1.4257	2.05e-07
UBQLNL	2.06102	2.08e-07
CARD6	1.24544	2.14e-07
STEAP1	2.01006	2.16e-07
AL136419.6	2.09543	2.2e-07
HIST1H1B	4.06803	2.21e-07
NFATC4	1.12145	2.24e-07
GALR1	2.33616	2.28e-07
MCAM	1.07975	2.29e-07
SDC3	1.01197	2.33e-07
TBX4	3.12932	2.33e-07
OTOG	3.88758	2.33e-07
MYO3B	2.15321	2.33e-07
HIST1H3D	2.08541	2.38e-07
EDA2R	1.73339	2.42e-07
RP11-277P12.9	3.59266	2.43e-07
IGLV7-46	4.15594	2.5e-07
FZD2	1.3353	2.5e-07
SLC2A14	2.87481	2.5e-07
OSR2	2.46208	2.5e-07
SLC23A3	1.94586	2.51e-07
HLA-DQB2	3.63496	2.55e-07
C12orf55	2.03432	2.56e-07
MIR181A2HG	1.64972	2.64e-07
TMEM26	1.72468	2.65e-07
RPE65	1.8777	2.69e-07
ANKRD33	4.73239	2.72e-07
VWA5B1	3.37076	2.72e-07
SOCS2	1.67788	2.76e-07
CDCA3	1.55394	2.8e-07
SH2D2A	2.1107	2.81e-07
HOXA2	3.12645	2.82e-07
THBS1	2.36611	2.82e-07
POU2F3	3.67282	2.82e-07
ABCB6	1.20475	2.83e-07
APOBEC3F	1.41187	2.91e-07
GNAT2	1.96245	2.93e-07
C15orf54	3.66826	2.95e-07
RP11-86H7.6	2.09564	2.96e-07
TMEM132E	1.82031	3e-07
MPP4	2.03416	3.04e-07
RAI14	1.02959	3.08e-07
SCML4	2.15677	3.08e-07
LBX2-AS1	1.4663	3.08e-07
RP11-288H12.3	1.18658	3.08e-07
EBF3	2.31374	3.09e-07
ANGPTL2	1.29451	3.1e-07
CTSC	1.62202	3.1e-07
TNFAIP3	1.56507	3.11e-07
FAM132B	1.61047	3.13e-07
NCAPD2	1.00304	3.13e-07
ID3	1.39997	3.13e-07
HS3ST3B1	2.39516	3.14e-07
LEF1	1.53142	3.14e-07
P2RY1	1.61692	3.17e-07
FAM92A1P1	1.44592	3.19e-07
SVILP1	2.83852	3.21e-07
RELB	1.2723	3.22e-07
TMPRSS6	1.99269	3.22e-07
PIK3CG	1.37003	3.29e-07
SP100	1.22652	3.29e-07
RP11-620J15.2	2.16674	3.3e-07
BCAT1	1.75877	3.32e-07
HAVCR1P1	1.63984	3.37e-07
CDT1	1.42553	3.37e-07
CKLF	1.18529	3.47e-07
C1orf127	2.3466	3.47e-07
CLCNKA	3.02639	3.51e-07
TRPC7	3.18216	3.53e-07
MLF1IP	1.5669	3.54e-07
BCHE	1.20976	3.56e-07
IGLV3-9	4.96388	3.58e-07
OASL	1.94338	3.59e-07
CTD-2227E11.1	2.92935	3.59e-07
A2M	1.23749	3.68e-07
PTN	1.24846	3.69e-07
GLYATL1	2.5164	3.72e-07
DNASE1L3	2.98793	3.78e-07
CSF1	1.08269	3.79e-07
IGHG4	4.3128	3.82e-07
NDST2	1.63959	3.83e-07
SLFNL1	1.33069	3.83e-07
SMC1A	1.03465	3.96e-07
AC006445.8	4.28959	3.97e-07
CLEC2B	1.60021	4e-07
CDR1	2.58999	4.03e-07
MYH6	3.41711	4.08e-07
KB-1732A1.1	1.22609	4.12e-07
RHOJ	1.29165	4.13e-07
GGT8P	3.38952	4.15e-07
SMTN	1.13455	4.16e-07
NABP1	1.36741	4.2e-07
CACNG4	1.54631	4.23e-07
FLG2	6.39426	4.26e-07
TERT	3.28861	4.26e-07
ARL4C	1.27668	4.3e-07
COL6A5	5.09017	4.3e-07
ZNF730	1.66682	4.33e-07
CALCRL	1.68578	4.33e-07
IRF1	1.30058	4.36e-07
NPC1L1	2.42646	4.38e-07
RP11-686D22.7	1.70312	4.38e-07
ZNF474	2.27261	4.4e-07
BARHL1	2.65159	4.4e-07
HILPDA	1.62565	4.41e-07
RP11-409C19.2	1.86371	4.43e-07
LBP	3.53995	4.45e-07
EGF	1.43522	4.48e-07
CTC-246B18.10	1.7237	4.54e-07
CTD-2083E4.4	1.28426	4.55e-07
TSHZ3	1.11612	4.57e-07
CHST4	4.05539	4.6e-07
PCDHGA8	2.56079	4.62e-07
IGHV1-18	4.11454	4.67e-07
CAPN6	3.53598	4.69e-07
SCARF2	1.05403	4.71e-07
DCAF4L1	1.52837	4.73e-07
AKNAD1	1.84162	4.79e-07
GABRR3	3.84094	4.82e-07
RPPH1	2.52738	4.82e-07
LINC00704	3.01248	4.85e-07
RNASE2	2.04217	4.92e-07
NR1H4	3.00356	4.93e-07
SNORD3D	3.34207	4.93e-07
CCDC102B	1.03754	4.93e-07
RP11-395B7.7	1.05875	5.04e-07
HMGB3	1.10409	5.18e-07
TWIST1	1.88464	5.21e-07
HOXC11	3.73279	5.23e-07
HOXC5	3.72735	5.29e-07
AC017104.6	1.37262	5.44e-07
DLL4	1.24416	5.48e-07
ETV7	1.80472	5.53e-07
CDK3	1.66267	5.55e-07
STOML3	5.01072	5.57e-07
hsa-mir-7162	4.01484	5.64e-07
RNFT1P3	3.21304	5.67e-07
FAIM3	1.39353	5.67e-07
FCRL3	3.33314	5.68e-07
DNM3OS	2.69769	5.72e-07
IL31RA	4.10639	5.76e-07
PLEKHG6	2.40484	5.82e-07
SHOX2	2.46172	5.82e-07
RP11-322E11.5	2.81834	5.84e-07
GPR174	3.45694	5.86e-07
C3orf22	3.77959	5.91e-07
SIRPG	2.43658	5.93e-07
GPR18	2.62477	5.97e-07
TSPAN11	1.41016	5.98e-07
CD28	1.91244	6.01e-07
CTD-2587M2.1	1.46153	6.05e-07
PDE6G	1.56461	6.06e-07
MYLK2	1.25738	6.07e-07
EEF1A1P38	2.16701	6.11e-07
SIGLEC15	2.52734	6.13e-07
FAM65C	1.9277	6.16e-07
LCT	3.90062	6.21e-07
PLSCR1	1.14921	6.27e-07
GCM1	3.49829	6.32e-07
HIST1H3G	3.8126	6.33e-07
ZNF311	1.22801	6.35e-07
RP11-711M9.1	2.33806	6.36e-07
LRRC46	1.50158	6.41e-07
CLU	1.39752	6.46e-07
MST1P2	1.35463	6.51e-07
SALL4	2.159	6.51e-07
KLRK1	2.51752	6.53e-07
RP11-47I22.2	2.4793	6.54e-07
SDK1	1.49498	6.54e-07
C16orf59	1.17488	6.54e-07
CTC-523E23.1	2.95832	6.57e-07
INSM1	2.20444	6.62e-07
RP1-74M1.3	1.57095	6.76e-07
NDUFA4L2	1.51738	6.81e-07
CTBP2P8	1.82405	6.84e-07
SETP8	2.85921	6.91e-07
CTD-2023M8.1	3.12454	6.92e-07
PLIN2	1.67844	6.93e-07
RP11-145H9.3	3.0591	6.93e-07
GFI1B	2.90189	6.96e-07
HOXC10	3.46288	6.97e-07
XDH	4.25474	7.03e-07
CCDC140	4.67605	7.05e-07
HIST1H2BF	2.25546	7.05e-07
ITGAD	2.96982	7.06e-07
LINC01060	3.22842	7.08e-07
[truncated: 4,250 more rows]
