# Supplementary material for: Cancer/testis antigens FBXO39 and CEP55 expression correlates with survival in GBM patients
Source: PLoS One. 2025 Jun 12;20(6):e0326054. doi: 10.1371/journal.pone.0326054 (PMC12161592; doi:10.1371/journal.pone.0326054)
Supplement: S3 File — (XLSX) [file pone.0326054.s003.xlsx]

## Sheet: CGGA
CTA (UP) (CGGA) CTA UP (TCGA)	log2FoldChange	padj
PBK	2.31992	6.65e-10
DKKL1	2.08497	5.6e-06
ATAD2	1.36767	1.28e-10
CEP55	3.53504	5.62e-34
LEMD1	1.98535	5.13e-05
PRAME	4.19421	9.09e-07
CTCFL	5.36341	4.01e-08
POTEG	1.68967	0.0143239
FBXO39	1.80408	7.34e-05
TTK	3.14283	3.82e-22
PLAC1	1.6626	0.00230526
CTA DOWN (TCGA) CTA (DOWN) (CGGA)
TMEFF1	-2.38018	5.65e-08
ELOVL4	-1.23683	7.61e-09
SYCE1	-4.562	7.8e-12
CABYR	-1.81913	1.48e-14
TMEFF2	-1.37936	0.00202866
SPAG6	-1.02511	0.0221133
GPAT2	-5.02244	1.04e-98
MAGEC3	-1.75844	0.000347375

## Sheet: TCGA
CTA (UP) (CGGA) CTA UP (TCGA)	log2FoldChange	padj
PBK	6.95817	2.29e-10
DKKL1	2.37971	0.00620801
ATAD2	1.78445	4.21e-05
CEP55	5.14326	3.52e-14
LEMD1	2.45193	0.0439773
PRAME	5.57861	9.43e-05
CTCFL	2.75411	0.000344711
POTEG	2.85707	2.6e-07
FBXO39	3.15518	0.000525615
TTK	4.81879	8.46e-09
PLAC1	2.46546	0.00493259
CTA DOWN (TCGA) CTA (DOWN) (CGGA)
TMEFF1	-1.93426	0.00325974
ELOVL4	-2.31516	2.85e-11
SYCE1	-5.31256	3.42e-19
CABYR	-2.8589	2.07e-12
TMEFF2	-3.5841	1.92e-06
SPAG6	-1.98991	0.00261459
GPAT2	-1.61214	0.000449007
MAGEC3	-3.64942	1.11e-08
