# Supplementary material for: Cancer/testis antigens FBXO39 and CEP55 expression correlates with survival in GBM patients
Source: PLoS One. 2025 Jun 12;20(6):e0326054. doi: 10.1371/journal.pone.0326054 (PMC12161592; doi:10.1371/journal.pone.0326054)
Supplement: S4 File — (XLSX) [file pone.0326054.s004.xlsx]

## Sheet: Sheet1
	FBXO39	CEP55	Overall Survival	death/alive	Table Analyzed	FBXO39			Table Analyzed	FBXO39			Table Analyzed	CEP55			Table Analyzed	CEP55
n1	1.29567	0.10041	21	death
n2	122.229	278.071	24	alive	Column B	GBM			Column B	GBM			Column B	GBM			Column B	GBM
n3	0.236009	1.67316	12	death	vs.	vs.			vs.	vs.			vs.	vs.			vs.	vs.
n4	47.2034	63.3413	24	alive	Column A	Normal			Column A	Normal			Column A	Normal			Column A	Normal
n5	3.40916	38.177	24	alive
n6	3.8934	0.904368	9	death	Mann Whitney test				Unpaired t test				Unpaired t test				Mann Whitney test
n7	18.2171	29.3317	9	death	P value	0.0165			P value	0.4269			P value	0.1814			P value	0.0165
n8	0.95221	15.0865	22	alive	Exact or approximate P value?	Exact			P value summary	ns			P value summary	ns			Exact or approximate P value?	Exact
n9	78.834	194.991	15	death	P value summary	*			Significantly different (P < 0.05)?	No			Significantly different (P < 0.05)?	No			P value summary	*
n10	29.2946	320.621	12	death	Significantly different (P < 0.05)?	Yes			One- or two-tailed P value?	Two-tailed			One- or two-tailed P value?	Two-tailed			Significantly different (P < 0.05)?	Yes
n11	205.148	107.764	12	death	One- or two-tailed P value?	Two-tailed			t, df	t=0.8054, df=30			t, df	t=1.368, df=30			One- or two-tailed P value?	Two-tailed
n12	8.16114	48.0639	21	alive	Sum of ranks in column A,B	14 , 514											Sum of ranks in column A,B	14 , 514
n13	20.5154	724.673	7	death	Mann-Whitney U	8			How big is the difference?				How big is the difference?				Mann-Whitney U	8
n14	16.9918	30.1918	17	death					Mean of column A	1.373			Mean of column A	1.014
n15	569.459	21.3384	21	alive	Difference between medians				Mean of column B	58.01			Mean of column B	120			Difference between medians
n16	27.1508	38.2682	20	alive	Median of column A	1.370, n=3			Difference between means (B - A) ± SEM	56.64 ± 70.32			Difference between means (B - A) ± SEM	119.0 ± 86.95			Median of column A	1.010, n=3
n17	1.60698	2.01046	20	alive	Median of column B	16.72, n=29			95% confidence interval	-86.97 to 200.2			95% confidence interval	-58.61 to 296.5			Median of column B	63.34, n=29
n18	315.663	98.7166	0.5	death	Difference: Actual	15.35			R squared (eta squared)	0.02117			R squared (eta squared)	0.05873			Difference: Actual	62.33
n19	20.1498	222.13	16	death	Difference: Hodges-Lehmann	15.35											Difference: Hodges-Lehmann	62.33
n20	2.40014	62.3181	12	death					F test to compare variances				F test to compare variances
n21	3.82791	145.561	19	alive					F, DFn, Dfd	16232, 28, 2			F, DFn, Dfd	698769, 28, 2
n22	14.5717	157.321	11	death					P value	0.0001			P value	<0.0001
n23	15.9701	216.346	18	alive					P value summary	***			P value summary	****
n24	5.5542	135.993	14	alive					Significantly different (P < 0.05)?	Yes			Significantly different (P < 0.05)?	Yes
n25	4.52403	0.510902	15	alive
n26	5.86514	176.008	6	death					Data analyzed				Data analyzed
n27	60.204	204.223	3	death					Sample size, column A	3			Sample size, column A	3
n28	16.7206	143.397	12	alive					Sample size, column B	29			Sample size, column B	29
n29	62.2083	2.20714	7	death

## Sheet: Sheet3
	CEP55	Overall Survival	death/alive		Time (month)	High expression Group	Low expression Group		Comparison of Survival Curves
n1	0.10041	21	death		21		1
n25	0.510902	15	alive		15		0		Log-rank (Mantel-Cox) test
n6	0.904368	9	death		9		1		Chi square	2.121
n3	1.67316	12	death		12		1		df	1
n17	2.01046	20	alive		20		0		Logrank P value	0.1453
n29	2.20714	7	death		7		1		P value summary	ns
n8	15.0865	22	alive		22		0		Are the survival curves sig different?	No
n15	21.3384	21	alive		21		0
n7	29.3317	9	death		9		1		Gehan-Breslow-Wilcoxon test
n14	30.1918	17	death		17		1		Chi square	2.165
n5	38.177	24	alive		24		0		df	1
n16	38.2682	20	alive		20		0		P value	0.1412
n12	48.0639	21	alive		21		0		P value summary	ns
n20	62.3181	12	death		12		1		Are the survival curves sig different?	No
n4	63.3413	24	alive		24		0
n18	98.7166	0.5	death		0.5	1			Median survival
n11	107.764	12	death		12	1			High expression Group	13.5
n24	135.993	14	alive		14	0			Low expression Group	21
n28	143.397	12	alive		12	0			Ratio (and its reciprocal)	0.6429	1.556
n21	145.561	19	alive		19	0			95% CI of ratio	0.2394 to 1.726	0.5793 to 4.177
n22	157.321	11	death		11	1
n26	176.008	6	death		6	1			Hazard Ratio (Mantel-Haenszel)	A/B	B/A
n9	194.991	15	death		15	1			Ratio (and its reciprocal)	2.177	0.4594
n27	204.223	3	death		3	1			95% CI of ratio	0.7641 to 6.202	0.1612 to 1.309
n23	216.346	18	alive		18	0
n19	222.13	16	death		16	1			Hazard Ratio (logrank)	A/B	B/A
n2	278.071	24	alive		24	0			Ratio (and its reciprocal)	1.993	0.5017
n10	320.621	12	death		12	1			95% CI of ratio	0.7306 to 5.438	0.1839 to 1.369
n13	724.673	7	death		7	1

## Sheet: Sheet2
	FBXO39	Overall Survival	death/alive			Time (month)	High expression Group	Low expression Group			Comparison of Survival Curves
n3	0.236009	12	death			12		1
n8	0.95221	22	alive			22		0			Log-rank (Mantel-Cox) test
n1	1.29567	21	death			21		1			Chi square	2.331
n17	1.60698	20	alive			20		0			df	1
n20	2.40014	12	death			12		1			P value	0.1268
n5	3.40916	24	alive			24		0			P value summary	ns
n21	3.82791	19	alive			19		0			Are the survival curves sig different?	No
n6	3.8934	9	death			9		1
n25	4.52403	15	alive			15		0			Gehan-Breslow-Wilcoxon test
n24	5.5542	14	alive			14		0			Chi square	2.414
n26	5.86514	6	death			6		1			df	1
n12	8.16114	21	alive			21		0			P value	0.1203
n22	14.5717	11	death			11		1			P value summary	ns
n23	15.9701	18	alive			18		0			Are the survival curves sig different?	No
n28	16.7206	12	alive			12		0
n14	16.9918	17	death			17	1				Median survival
n7	18.2171	9	death			9	1				High expression Group	13.5
n19	20.1498	16	death			16	1				Low expression Group	22.5
n13	20.5154	7	death			7	1				Ratio (and its reciprocal)	0.6	1.667
n16	27.1508	20	alive			20	0				95% CI of ratio	0.2181 to 1.651	0.6057 to 4.586
n10	29.2946	12	death			12	1
n4	47.2034	24	alive			24	0				Hazard Ratio (Mantel-Haenszel)	A/B	B/A
n27	60.204	3	death			3	1				Ratio (and its reciprocal)	2.2	0.4545
n29	62.2083	7	death			7	1				95% CI of ratio	0.7994 to 6.057	0.1651 to 1.251
n9	78.834	15	death			15	1
n2	122.229	24	alive			24	0				Hazard Ratio (logrank)	A/B	B/A
n11	205.148	12	death			12	1				Ratio (and its reciprocal)	2.119	0.472
n18	315.663	0.5	death			0.5	1				95% CI of ratio	0.7896 to 5.685	0.1759 to 1.267
n15	569.459	21	alive			21	0
