# Supplementary material for: Cancer/testis antigens FBXO39 and CEP55 expression correlates with survival in GBM patients
Source: PLoS One. 2025 Jun 12;20(6):e0326054. doi: 10.1371/journal.pone.0326054 (PMC12161592; doi:10.1371/journal.pone.0326054)
Supplement: S5 File — (XLSX) [file pone.0326054.s005.xlsx]

## Sheet: TCGA GBM
Cases	tumor type	LFU	gender	DEAD	age	CEP55	FBXO39	CTCFL	PLAC1	LEMD1	PRAME	POTEG	DKKL1	PBK	ATAD2	TTK
TCGA-06-0156-01A-03R-1849-01	Primary Tumor	164	male	0	57	4.8851	0.132	0.0108	0.1395	2.3652	0.1142	0.0481	0.4372	27.5782	6.3408	6.7478
TCGA-32-4213-01A-01R-1850-01	Primary Tumor	604	female	1	47	2.9869	0.28	0.0565	0.0993	1.5738	0.4139	0.0753	0.5231	17.9823	5.5823	3.0962
TCGA-32-2634-01A-01R-1850-01	Primary Tumor	693	male	1	82	3.2795	0.0919	0.0113	0.4415	1.6633	0.1413	0.0536	1.2688	13.3283	8.5973	5.3785
TCGA-06-0187-01A-01R-1849-01	Primary Tumor	801	male	0	69	2.8882	0.492	0.0077	0.048	0.1536	0.072	0.0637	0.7415	10.3392	4.8046	0.988
TCGA-12-3652-01A-01R-1849-01	Primary Tumor	1050	male	0	60	2.6735	0.9031	0.0034	0.0631	5.8559	0.213	0.012	0.7706	27.0376	4.0899	3.8758
TCGA-06-0156-01A-02R-1849-01	Primary Tumor	164	male	0	57	4.5695	0.121	0.0106	0.0868	1.8369	0.093	0.0753	0.4633	19.7063	5.6825	5.1454
TCGA-26-5134-01A-01R-1850-01	Primary Tumor	167	male	1	74	4.2546	0.1817	0.0298	0.1396	0.1703	0.3027	0.0353	0.0669	17.8229	9.5984	6.8318
TCGA-32-2638-01A-01R-1850-01	Primary Tumor	644	male	0	67	1.7719	0.5118	0.002	0.037	0.1015	0.0648	0.0913	0.2792	6.2988	4.0072	1.2812
TCGA-06-0882-01A-01R-1849-01	Primary Tumor	165	male	0	30	0.9864	0.36	0.012	0.0677	0.5989	0.1243	0.06	0.3083	2.7623	2.9885	0.5634
TCGA-06-0168-01A-01R-1849-01	Primary Tumor	579	female	0	59	2.7168	0.0955	0.1043	0.0489	0.1789	1.3459	0.2598	0.2109	10.9264	4.8929	2.8475
TCGA-28-5209-01A-01R-1850-01	Primary Tumor	442	female	1	66	3.1891	0.4317	0.0062	0.039	0.4996	0.1171	0.074	0.4206	17.7284	7.883	2.1907
TCGA-06-0221-02A-11R-2005-01	Recurrent Tumor	548	male	0	31	3.8491	0.0882	0.0024	0.0226	0.1446	0.0961	0.0171	0.3084	13.2063	7.8393	4.4244
TCGA-14-1034-01A-01R-1849-01	Primary Tumor	485	female	0	60	3.7213	0.4705	0.0193	0.0301	0.0827	0.0829	0.08	0.2381	7.6243	4.6617	3.1506
TCGA-41-2572-01A-01R-1850-01	Primary Tumor	406	male	0	67	1.9079	0.5271	0.0185	0.0579	0.1323	0.4124	0.0768	0.6443	10.4361	3.9718	1.708
TCGA-06-0184-01A-01R-1849-01	Primary Tumor	1228	male	0	63	1.3192	0.2937	0.0127	0.1306	0.543	0.1366	0.0811	0.3413	4.5267	3.1817	0.7654
TCGA-32-5222-01A-01R-1850-01	Primary Tumor	323	male	0	66	2.089	0.5237	0.0143	0.0447	18.1971	0.1901	0.0848	0.514	20.0161	4.176	2.696
TCGA-12-0616-01A-01R-1849-01	Primary Tumor	439	female	0	36	4.6522	0.0909	0.0255	0.5387	1.4233	0.2296	0.0303	0.4014	33.4457	6.3354	6.8615
TCGA-06-0749-01A-01R-1849-01	Primary Tumor	66	male	0	50	0.6467	0.0988	0.0206	0.0414	0.2272	0.0967	0.0209	0.5156	3.3395	1.8319	0.5107
TCGA-06-0157-01A-01R-1849-01	Primary Tumor	97	female	0	63	1.5054	0.1767	0.0169	0.0792	0.9104	0.1528	0.0601	0.6665	14.6205	6.2495	2.9259
TCGA-16-1045-01B-01R-1850-01	Primary Tumor	883	female	0	49	1.1618	0.5341	0.0344	0.0586	0.2145	0.3006	0.0556	0.0632	2.6765	2.1383	0.6156
TCGA-06-5856-01A-01R-1849-01	Primary Tumor	114	male	0	58	3.5451	2.0806	0.0137	0.0962	0.6063	0.1177	0.0325	0.1537	24.5695	7.4045	2.7524
TCGA-32-2615-01A-01R-1850-01	Primary Tumor	485	male	0	62	2.9683	1.0323	0.0086	0.1205	0.3673	0.0854	0.0305	1.0676	11.5162	3.8664	0.9226
TCGA-19-2620-01A-01R-1850-01	Primary Tumor	148	male	0	70	0.7586	1.2386	0.0316	0	0.3481	0.2328	0.0321	0.2735	4.9868	2.8585	0.897
TCGA-06-0158-01A-01R-1849-01	Primary Tumor	166	male	0	73	1.866	0.3715	0.0064	0.01	0.0183	0.0301	0.0912	0.5326	7.1207	4.3623	1.7909
TCGA-06-2558-01A-01R-1849-01	Primary Tumor	23	female	0	75	3.8274	0.3353	0.0077	0.1318	0.4603	0.1079	0.0909	0.2067	26.3668	6.611	4.8587
TCGA-06-0129-01A-01R-1849-01	Primary Tumor	989	male	0	30	4.6309	0.2062	0.0139	0.1677	0.0852	0.303	0.0495	0.6561	22.8877	10.4452	6.7844
TCGA-06-5858-01A-01R-1849-01	Primary Tumor	187	female	1	45	9.6553	0.0996	0.0196	0.2654	2.1843	0.1685	0.062	0.5574	26.7091	8.9098	3.9769
TCGA-06-2559-01A-01R-1849-01	Primary Tumor	150	male	0	83	4.0773	0.2557	0.0052	0.0982	0.8982	0.1474	0.0745	0.3176	35.1089	8.9359	7.908
TCGA-06-0210-01A-01R-1849-01	Primary Tumor	151	female	0	72	1.522	0.4427	0.0097	0.0454	0.8503	0.6524	0.1205	0.5214	6.443	2.8554	1.0656
TCGA-19-2629-01A-01R-1850-01	Primary Tumor	501	male	0	60	2.0206	0.0065	0	0.1397	0.292	0.0399	0.0379	0.1004	7.8544	4.9023	1.9543
TCGA-06-0174-01A-01R-1849-01	Primary Tumor	67	male	0	54	3.8932	0.0781	0.0051	0.072	6.7572	0.042	0.0819	0.1896	22.7215	7.9613	6.5987
TCGA-19-2625-01A-01R-1850-01	Primary Tumor	124	female	0	76	2.6646	0.4519	0.0182	0.0244	0.3788	0.067	0.0647	1.068	11.8803	4.9273	2.0924
TCGA-06-0743-01A-01R-1849-01	Primary Tumor	679	male	0	69	1.6201	0.3187	0.0107	0.0753	0.1148	0.0628	0.0381	0.6135	5.9438	2.5929	1.3001
TCGA-06-2562-01A-01R-1849-01	Primary Tumor	86	male	0	81	2.064	2.1175	0.0208	0.0432	0.0989	0.1298	0.0328	0.2952	8.8451	3.0673	1.2452
TCGA-19-2619-01A-01R-1850-01	Primary Tumor	294	female	1	55	2.0673	0.8767	0.0104	0.0586	0.4107	0.1563	0.037	0.8277	12.6091	5.7679	3.1868
TCGA-06-0152-02A-01R-2005-01	Recurrent Tumor	359	male	0	68	4.9584	0.9511	0.0021	0.1094	0.0182	0.1045	0.0679	0.1857	16.2867	6.3164	3.142
TCGA-06-0646-01A-01R-1849-01	Primary Tumor	136	male	0	60	3.0648	0.45	0.005	0.0938	0.3215	2.5211	0.08	0.2021	13.9312	4.881	4.23
TCGA-14-0736-02A-01R-2005-01	Recurrent Tumor	460	male	0	49	0.9198	0.726	0.0357	0.0558	3.5712	10.5492	0.0423	0.1603	1.978	1.1594	0.4291
TCGA-27-1831-01A-01R-1850-01	Primary Tumor	505	male	0	66	3.0371	0.381	0.0215	0.1817	2.2157	0.3939	0.0919	0.4062	33.7001	3.8172	2.1996
TCGA-12-0821-01A-01R-1849-01	Primary Tumor	323	male	0	62	4.2006	0.2299	0.017	0.6611	2.0639	41.7048	0.0519	0.7862	21.7727	4.1325	5.5025
TCGA-41-5651-01A-01R-1850-01	Primary Tumor	351	female	0	59	3.1982	0.1285	0.0168	0.079	0.8426	0.1317	0.0499	0.0567	20.9186	12.6325	6.4799
TCGA-06-2561-01A-02R-1849-01	Primary Tumor	282	female	0	53	1.5609	0.2496	0.0113	0.119	0.4354	0.1323	0.0903	0.19	4.0678	3.4224	0.5224
TCGA-26-5139-01A-01R-1850-01	Primary Tumor	48	female	1	65	2.3149	0.7955	0.0132	0.1605	0.384	0.1421	0.075	0.4791	8.5273	3.8482	1.5508
TCGA-27-1832-01A-01R-1850-01	Primary Tumor	0	female	0	59	4.8977	0.6565	0.0187	0.0439	0.0602	0.1371	0.0416	1.5285	12.461	6.3077	2.3254
TCGA-28-5218-01A-01R-1850-01	Primary Tumor	128	male	0	63	5.0612	1.3472	0.0155	0.1166	8.5069	20.1606	0.0996	3.7713	31.4313	9.4934	2.4554
TCGA-76-4928-01B-01R-1850-01	Primary Tumor	94	female	0	85	3.9242	4.7719	0.0084	0.1868	0.7911	0.1082	0.0224	0.3249	12.9395	3.4112	2.2113
TCGA-06-0238-01A-02R-1849-01	Primary Tumor	359	male	0	46	2.7559	0.0809	0.0029	0.2209	1.0859	0.0829	0.0524	0.6547	31.1476	3.9989	5.0924
TCGA-12-0618-01A-01R-1849-01	Primary Tumor	50	male	0	49	1.8926	0.0775	0.0078	0.1191	0.4358	0.0871	0.0417	0.079	20.3065	6.8389	4.4276
TCGA-27-1834-01A-01R-1850-01	Primary Tumor	1008	male	0	56	1.4006	0.4068	0.017	0.1064	0.0243	0.173	0.0707	0.4587	5.6241	3.4172	1.0951
TCGA-06-5417-01A-01R-1849-01	Primary Tumor	155	female	1	45	3.6436	0.165	0.0451	0.0845	0.0773	0.6132	0.1925	0.1215	27.4625	4.7379	4.6047
TCGA-06-0645-01A-01R-1849-01	Primary Tumor	98	female	0	55	2.069	0.1216	0.0133	0.0498	0.5926	0.0686	0.0473	0.4297	5.9092	2.964	1.3057
TCGA-76-4931-01A-01R-1850-01	Primary Tumor	279	female	0	70	2.4817	0.2332	0.024	0.0307	0.6928	0.2919	0.0388	0.6914	15.0276	7.5608	1.7709
TCGA-14-0789-01A-01R-1849-01	Primary Tumor	342	male	0	54	1.2424	1.3973	0.016	0.03	0.2197	0.2028	0.114	0.2374	1.1447	2.4847	0.4745
TCGA-28-2499-01A-01R-1850-01	Primary Tumor	95	male	0	59	0.4375	0.5	0.0104	0	0.1115	0.0915	0.0555	1.5248	1.3298	1.7662	0.2586
TCGA-28-5207-01A-01R-1850-01	Primary Tumor	275	male	0	71	1.0691	0.2055	0.0175	0.0585	0.2139	0.2106	0.0533	0.4201	7.4432	5.7143	2.2759
TCGA-06-2565-01A-01R-1849-01	Primary Tumor	207	male	0	59	0.9791	2.3442	0.0127	0.2969	0.6517	0.0941	0.0676	0.5831	7.0709	4.5544	1.9671
TCGA-28-1747-01C-01R-1850-01	Primary Tumor	77	male	0	44	2.2239	0.4234	0	0.1084	0.1763	0.1386	0.064	0.4502	9.4635	4.1168	2.1846
TCGA-19-2624-01A-01R-1850-01	Primary Tumor	5	male	0	51	3.4547	0.0683	0.0244	0.1431	3.3323	0.062	0.0362	0.0822	33.9647	9.283	7.2148
TCGA-06-5416-01A-01R-1849-01	Primary Tumor	204	female	1	23	13.0861	0.1922	0.0482	1.5983	2.7644	0.5301	0.1187	0	37.3889	11.3254	6.1979
TCGA-41-3915-01A-01R-1850-01	Primary Tumor	360	male	0	48	3.5367	0.1091	0.0488	0.1067	0.1394	0.3432	0.0694	0.4819	8.5132	4.08	2.8652
TCGA-12-1597-01B-01R-1849-01	Primary Tumor	427	female	0	62	2.0205	0.0314	0.0103	0.0966	6.2697	0.1369	0.0244	0.3238	23.3953	5.7616	3.9817
TCGA-06-0219-01A-01R-1849-01	Primary Tumor	11	male	0	67	3.3563	0.7529	0.0206	0.1768	1.9693	0.0965	0.0122	1.247	44.2583	4.1889	5.1252
TCGA-26-5132-01A-01R-1850-01	Primary Tumor	286	male	1	74	4.7478	0.4644	0.0049	0.046	0.2316	0.0633	0.0611	0.612	35.8205	10.1826	4.8194
TCGA-06-0745-01A-01R-1849-01	Primary Tumor	164	male	1	59	3.4297	0.1478	0.0044	0.2375	0.2833	0.093	0.047	0.3859	32.5715	4.3371	3.4355
TCGA-02-0047-01A-01R-1849-01	Primary Tumor	448	male	0	78	3.9504	0.1781	0.0553	0.0576	0.4479	39.6353	0.1202	0.0621	7.8146	3.8128	1.761
TCGA-14-1829-01A-01R-1850-01	Primary Tumor	218	male	1	57	2.2181	0.3429	0.031	0.2907	1.6949	0.5727	0.0276	0.3133	34.7088	3.2744	3.6115
TCGA-06-5411-01A-01R-1849-01	Primary Tumor	254	male	0	51	1.8704	0.2498	0.0194	0.1414	4.5086	1.1422	0.0537	0.0436	10.2356	2.8013	3.2052
TCGA-12-3653-01A-01R-1849-01	Primary Tumor	357	female	0	34	2.673	0.3353	0.022	0.0344	0.0628	0.2062	0.0652	0.1481	20.6288	10.8744	2.3853
TCGA-06-0747-01A-01R-1849-01	Primary Tumor	82	male	0	53	1.7446	0.2487	0.0181	0.0319	0.0194	0.0584	0.1128	0.4425	11.1715	4.271	1.9161
TCGA-19-1787-01B-01R-1850-01	Primary Tumor	385	male	0	48	10.0474	0.5449	0.022	0.2378	0.1513	0.1758	0.0863	0.817	30.0639	11.6263	6.065
TCGA-06-5859-01A-01R-1849-01	Primary Tumor	139	male	1	63	2.5887	0.2001	0.019	0.0298	0.6532	0.0695	0.0226	0.3707	21.9589	8.2131	4.1748
TCGA-14-0817-01A-01R-1849-01	Primary Tumor	164	female	0	69	3.9491	0.4824	0.006	0.0699	1.8164	0.3079	0.0955	1.2261	29.8679	5.3489	4.3388
TCGA-06-0744-01A-01R-1849-01	Primary Tumor	595	male	0	66	2.0776	0.2531	0.0055	0.0519	0.166	0.0649	0.0295	0.6893	18.9149	4.7212	3.0295
TCGA-06-0178-01A-01R-1849-01	Primary Tumor	1642	male	0	38	2.8115	0.0124	0	0.3227	0.7638	0.114	0.1008	2.3459	26.7536	3.599	2.4311
TCGA-06-0211-02A-02R-2005-01	Recurrent Tumor	360	male	0	47	1.7755	0.5966	0	0.0382	1.1878	0.0764	0.0966	0.3294	9.6619	3.9817	2.3456
TCGA-19-1390-01A-01R-1850-01	Primary Tumor	772	female	0	63	6.951	0.141	0.008	0.179	0.2241	0.0377	0.0429	0.0406	36.0756	8.7081	6.7473
TCGA-27-2521-01A-01R-1850-01	Primary Tumor	316	male	0	34	3.0546	0.0717	0.0141	11.1548	0.0202	0.1765	0.0335	0.4118	19.9611	5.161	3.9233
TCGA-06-5418-01A-01R-1849-01	Primary Tumor	83	female	0	75	1.9659	0.2974	0.005	0.0937	0.1929	0.0645	0.0534	0.6903	15.4031	4.0724	1.7102
TCGA-06-2567-01A-01R-1849-01	Primary Tumor	133	male	0	65	3.724	0.3722	0.0067	0.0832	0.1902	0.1405	0	1.569	24.1588	11.0707	4.7433
TCGA-06-2569-01A-01R-1849-01	Primary Tumor	13	female	1	24	5.5913	0.0437	0.0143	7.8299	0.0409	197.731	0.017	9.0815	7.1983	13.6213	9.4883
TCGA-28-5208-01A-01R-1850-01	Primary Tumor	474	male	0	52	3.1943	1.0018	0.0362	0.1593	8.3505	0.2178	0.0403	0.6408	17.0349	6.5802	4.6357
TCGA-16-0846-01A-01R-1850-01	Primary Tumor	119	male	0	85	1.7052	0.6005	0.0147	0.1928	0.2267	0.1447	0.0732	0.2177	5.0664	2.3712	1.2542
TCGA-12-0619-01A-01R-1849-01	Primary Tumor	316	male	0	60	4.5733	0.1938	0.0227	0.0638	0.2919	0.2661	0.1211	0.1529	11.675	7.4408	3.9903
TCGA-02-2485-01A-01R-1849-01	Primary Tumor	470	male	1	53	2.075	0.2244	0.0123	0.046	4.6466	0.0978	0.0349	1.0902	12.4211	7.6513	3.5515
TCGA-28-2513-01A-01R-1850-01	Primary Tumor	222	female	1	69	1.6731	0.8343	0.0304	0.0285	0.3648	0.171	0.1405	0.348	2.134	2.6436	0.8056
TCGA-19-1389-02A-21R-2005-01	Recurrent Tumor	141	male	0	51	2.6456	0.4444	0.0063	0.0297	0.0815	0.0891	0.0225	0.1067	1.3687	5.7493	0.8149
TCGA-26-5136-01B-01R-1850-01	Primary Tumor	37	female	0	78	3.8309	0.5638	0.099	0.1547	0.283	0.6966	0.1174	0.578	20.1866	7.0614	4.4774
TCGA-06-0750-01A-01R-1849-01	Primary Tumor	28	male	0	43	1.442	0.2561	0.0084	0.1049	0.3599	0.525	0.0597	0.2451	6.6745	2.1424	0.4309
TCGA-06-0139-01A-01R-1849-01	Primary Tumor	327	male	0	40	2.4388	0.2939	0.107	0.1004	0.3671	0.9791	0.1904	0.2884	4.8931	2.207	1.252
TCGA-32-2616-01A-01R-1850-01	Primary Tumor	224	female	0	48	7.4584	0.035	0.0305	0.0448	0.524	0.0358	0.0815	0.5274	18.8866	7.5865	3.0078
TCGA-06-0211-01B-01R-1849-01	Primary Tumor	360	male	0	47	2.2373	0.8062	0.004	0.0751	0.1202	0.047	0.0784	0.3237	19.6521	7.277	3.86
TCGA-06-0211-01A-01R-1849-01	Primary Tumor	360	male	0	47	2.8937	0.448	0.0023	0.0645	0.1377	0.07	0.0898	0.2782	11.5748	5.3075	2.764
TCGA-06-0171-02A-11R-2005-01	Recurrent Tumor	396	male	0	65	0.4689	0.1266	0.0069	0.0216	0.1383	0.0703	0.0902	0.1087	0.4406	1.7995	0.1528
TCGA-06-0141-01A-01R-1849-01	Primary Tumor	280	male	0	62	2.3	0.594	0.0359	0.024	3.1853	0.5468	0.0638	0.3797	5.7384	3.0244	0.9339
TCGA-06-1804-01A-01R-1849-01	Primary Tumor	414	female	0	81	1.2887	0.7859	0.0148	0.0297	0.0905	0.1337	0.0376	0.2845	6.9236	6.499	1.4037
TCGA-28-2509-01A-01R-1850-01	Primary Tumor	145	female	1	77	7.0336	0.9424	0	0.1095	1.3578	0.0609	0.1293	0.4896	10.5498	5.0552	3.1222
TCGA-06-5408-01A-01R-1849-01	Primary Tumor	342	female	0	54	2.1113	1.0448	0.0104	0.0389	1.0679	0.3164	0.0295	0.4754	10.6616	7.033	2.3186
TCGA-02-2483-01A-01R-1849-01	Primary Tumor	466	male	1	43	5.4801	0.0744	0.031	0.1248	0.8558	0.0728	0.0316	0.3735	36.0827	15.7484	8.02
TCGA-14-2554-01A-01R-1850-01	Primary Tumor	532	female	0	52	2.3889	0.6816	0.0182	0.134	0.1782	0.1097	0.037	0.3501	8.3674	3.299	1.5093
TCGA-28-1753-01A-01R-1850-01	Primary Tumor	37	male	1	53	3.7011	0.3784	0.0413	0.0969	3.6786	0.3758	0.0919	0.2089	16.5822	6.8038	5.6829
TCGA-76-4927-01A-01R-1850-01	Primary Tumor	535	male	0	58	4.4735	0.2031	0.0518	0.1734	0.0317	0.4076	0.0395	0.5979	15.7057	4.9189	2.7899
TCGA-26-5133-01A-01R-1850-01	Primary Tumor	452	male	1	59	2.8261	0.0157	0.018	0.0481	0.088	1.4385	0.0457	0.3285	11.7207	6.866	3.457
TCGA-14-1823-01A-01R-1849-01	Primary Tumor	543	female	0	58	4.129	2.3457	0.0039	0.2549	0.4329	0.3734	0.0829	0.5232	6.3745	2.8659	1.6049
TCGA-06-2570-01A-01R-1849-01	Primary Tumor	958	female	1	21	2.2225	0.1201	0.0148	0.0923	0.0422	0.2482	0.035	0.1989	5.8389	4.1486	2.8973
TCGA-76-4929-01A-01R-1850-01	Primary Tumor	111	female	0	76	1.2459	0.3141	0.029	0.0495	0.4527	0.1486	0.0282	0.5513	6.2205	4.0559	0.6845
TCGA-27-1837-01A-01R-1850-01	Primary Tumor	427	male	0	36	3.8381	0.3553	0.0582	0.1092	0.3495	0.5736	0.0829	0.0785	17.7137	5.8129	2.6223
TCGA-12-5295-01A-01R-1849-01	Primary Tumor	399	female	0	60	4.997	1.5451	0.0272	0.1594	0.3789	0.1913	0.0484	0.229	39.7349	5.6922	4.9763
TCGA-26-1442-01A-01R-1850-01	Primary Tumor	953	male	1	43	0.2387	0.0581	0.0214	0.0558	0.2244	0.1116	0.0592	0.016	0.5338	2.3356	0.1808
TCGA-28-5215-01A-01R-1850-01	Primary Tumor	237	female	0	62	4.5108	0.1353	0.0081	0.2079	0.2593	0.2128	0.0645	0.0951	18.2788	12.5476	4.134
TCGA-06-0125-02A-11R-2005-01	Recurrent Tumor	1439	female	0	63	1.2278	0.1098	0.0103	0.0121	0.6616	0.0905	0.0915	1.0569	2.5972	2.8261	0.9075
TCGA-06-0125-01A-01R-1849-01	Primary Tumor	1439	female	0	63	2.8216	0.6224	0.0121	0.0947	0.2945	0.0758	0.0575	0.5988	9.7962	5.1731	3.1502
TCGA-06-0132-01A-02R-1849-01	Primary Tumor	570	male	0	49	0.9136	0.1296	0.0091	0.0711	0.4163	0.0641	0.0864	0.1022	1.5385	1.5414	0.284
TCGA-14-0787-01A-01R-1849-01	Primary Tumor	68	male	0	69	3.6327	1.6824	0.0188	0.1583	0.0322	0.3608	0.0934	0.7835	15.1383	5.6081	2.5231
TCGA-14-0781-01B-01R-1849-01	Primary Tumor	29	male	0	49	2.4824	0.547	0.021	0.0655	0.5791	0.142	0.0829	0.3138	5.8453	1.9997	1.0714
TCGA-19-0957-02A-11R-2005-01	Recurrent Tumor	666	female	0	48	1.7851	0.1186	0.0056	0.0911	0.2143	0.1693	0.0296	0.0935	8.7013	4.5806	2.7122
TCGA-06-2563-01A-01R-1849-01	Primary Tumor	932	female	1	72	1.9306	0.4343	0.0072	0.0679	0.0828	0.1132	0.0258	0.0975	11.1898	5.1842	3.0103
TCGA-28-5216-01A-01R-1850-01	Primary Tumor	415	male	1	52	3.4377	0.3706	0.023	0.0924	0.4505	0.6238	0.0701	0.0664	12.4032	3.7235	3.3732
TCGA-32-1982-01A-01R-1850-01	Primary Tumor	142	female	0	76	1.4122	0.7819	0.0641	0.0751	1.0989	0.4509	0.1425	0.1619	8.3548	3.8871	1.7332
TCGA-06-0210-02A-01R-2005-01	Recurrent Tumor	151	female	0	72	3.6243	0.0745	0.0269	0.1374	0.2304	0.3953	0.0956	0.2139	13.4711	4.358	1.9191
TCGA-27-2524-01A-01R-1850-01	Primary Tumor	231	male	0	56	5.1569	0.7785	0.0032	0.0449	3.4192	0.1721	0.0908	1.2465	12.6204	4.135	2.475
TCGA-19-4065-02A-11R-2005-01	Recurrent Tumor	214	male	1	36	10.3353	0.1575	0.0334	0.1139	0.6509	0.178	0.0756	0.1636	21.9418	5.7335	5.2026
TCGA-19-4065-01A-01R-2005-01	Primary Tumor	214	male	1	36	7.3467	0.7407	0.0089	0.0418	1.337	0.1149	0.0396	0.12	20.3553	4.9736	2.9614
TCGA-27-1835-01A-01R-1850-01	Primary Tumor	648	female	0	53	2.324	0.5228	0.0206	0.0643	0.0294	0.2411	0.0244	0.0693	10.5965	5.1362	2.6457
TCGA-27-2528-01A-01R-1850-01	Primary Tumor	480	male	0	62	3.3568	0.7809	0.0075	0.035	0.1279	0.1049	0.0707	0.2344	22.3792	6.1425	3.3911
TCGA-14-1402-02A-01R-2005-01	Recurrent Tumor	975	female	0	58	2.5425	2.204	0.0148	0.2258	2.7639	0.2172	0.0659	1.3978	27.5908	3.4563	4.5574
TCGA-76-4932-01A-01R-1850-01	Primary Tumor	1458	female	0	50	3.4191	0.2368	0.0141	0.0551	0.7462	0.1655	0.0418	0.6971	17.9831	5.6889	2.7233
TCGA-06-0686-01A-01R-1849-01	Primary Tumor	286	male	0	53	5.619	0.0806	0.0687	0.223	0.2266	0.533	0.1128	0.4984	30.7463	5.2223	5.5941
TCGA-02-0055-01A-01R-1849-01	Primary Tumor	76	female	0	62	5.0336	0.932	0.02	0.4685	1.4199	0.154	0.1524	0.4039	10.3699	3.97	1.9536
TCGA-12-5299-01A-02R-1849-01	Primary Tumor	98	female	0	56	2.7896	0.6627	0	0.0416	0.1521	0.0312	0.1025	0.896	14.2683	4.1718	1.2012
TCGA-06-2557-01A-01R-1849-01	Primary Tumor	33	male	0	76	2.5131	0.1949	0.0064	0.0499	0.274	0.4196	0.0682	0.4305	10.5243	6.052	1.4906
TCGA-06-0138-01A-02R-1849-01	Primary Tumor	674	male	0	43	2.6128	0.6343	0.0139	0.1625	1.7233	0.0975	0.0493	0.7704	16.387	3.6246	2.5804
TCGA-06-0649-01B-01R-1849-01	Primary Tumor	62	female	0	73	1.5587	0.711	0.0351	0.0599	1.3414	0.2621	0.1022	0.6237	6.9389	2.6451	0.8029
TCGA-32-1970-01A-01R-1850-01	Primary Tumor	468	male	0	59	2.4334	0.4882	0.0073	0.0682	0.395	0.1024	0.0086	0.0653	11.8699	5.8469	2.5052
TCGA-27-1830-01A-01R-1850-01	Primary Tumor	146	male	0	57	2.6852	0.741	0	0.0329	0.0804	0	0.0083	0.0473	0.0487	1.2223	0.0639
TCGA-06-0190-01A-01R-1849-01	Primary Tumor	313	male	0	62	2.9476	0.2109	0.0238	0.1609	0.4301	0.1238	0.1033	0.3201	11.8486	4.4509	2.8923
TCGA-76-4925-01A-01R-1850-01	Primary Tumor	146	male	0	76	6.6408	0.1097	0.0166	0.1296	3.0588	0.1103	0.1574	0.4285	9.2621	3.932	2.7007
TCGA-76-4926-01B-01R-1850-01	Primary Tumor	138	male	0	68	2.4205	0.301	0.016	0.103	0.1541	0.1592	0.0568	0.2153	41.3951	9.3474	6.1198
TCGA-28-5220-01A-01R-1850-01	Primary Tumor	319	male	0	67	2.3621	0.3062	0.011	0.0411	0.3384	0.1131	0.0546	1.0488	15.0527	5.1935	1.8978
TCGA-06-2564-01A-01R-1849-01	Primary Tumor	181	male	1	50	2.9981	0.2377	0.0244	0.0254	2.9545	0.7063	0.0483	0.2193	16.6296	4.3045	1.5602
TCGA-41-4097-01A-01R-1850-01	Primary Tumor	6	female	0	63	2.5367	0.7389	0.0082	0.0385	1.1782	0.1106	0.0511	0.6217	8.4796	5.5691	2.2707
TCGA-27-2519-01A-01R-1850-01	Primary Tumor	316	male	0	48	2.6537	0.207	0.0373	0.0175	0.639	0.4632	0.0795	0.1506	5.1253	3.0403	0.6828
TCGA-41-2571-01A-01R-1850-01	Primary Tumor	26	male	0	89	1.2165	0.0358	0.0141	0.1723	0.5092	0.0862	0.0604	0.2476	8.0141	3.5479	2.3097
TCGA-14-0871-01A-01R-1849-01	Primary Tumor	880	female	0	74	3.3897	0.1837	0.0381	0.0412	1.6842	0.3438	0.073	0.1777	15.1061	2.5209	0.9886
TCGA-06-0190-02A-01R-2005-01	Recurrent Tumor	313	male	0	62	8.7917	0.2485	0.1355	2.753	0.3873	31.5701	0.1607	3.1445	19.5221	8.9728	8.4534
TCGA-06-5414-01A-01R-1849-01	Primary Tumor	273	male	1	61	2.4073	0.1765	0.0168	0.0658	9.0318	0.0988	0.06	0.3595	13.003	6.1268	3.9697
TCGA-06-0130-01A-01R-1849-01	Primary Tumor	320	male	0	54	7.3276	0.4526	0.01	0.0281	0.0513	0.0468	0.0497	0.3628	11.0982	4.0823	1.9713
TCGA-06-5413-01A-01R-1849-01	Primary Tumor	268	male	1	67	3.672	0.6114	0.0078	0.061	1.8746	0.1038	0.0926	0.7715	11.1402	4.6595	2.7144
TCGA-14-0790-01B-01R-1849-01	Primary Tumor	419	female	0	64	2.2771	0.67	0.0156	0.0835	1.1647	0.1201	0.0555	0.75	22.2075	6.7074	3.5116
TCGA-06-5410-01A-01R-1849-01	Primary Tumor	108	female	0	72	2.6256	0.2632	0.0212	0	5.0421	0.2991	0.0126	0.9068	18.5035	5.5178	3.7496
TCGA-06-0878-01A-01R-1849-01	Primary Tumor	218	male	1	74	3.8978	0.3771	0.0144	0.1236	0.3904	0.118	0.0852	0.1614	4.8692	2.4341	0.7801
TCGA-06-0644-01A-02R-1849-01	Primary Tumor	375	male	0	71	8.1301	0.6787	0.0566	0.0966	1.2366	0.9302	0.1283	0.1735	10.2099	5.3942	2.1387
TCGA-27-2526-01A-01R-1850-01	Primary Tumor	87	female	0	79	1.7623	0.1992	0.0497	0.0582	1.1183	0.6845	0.2651	0.7112	5.2905	2.9747	0.9927
TCGA-02-2486-01A-01R-1849-01	Primary Tumor	493	male	0	64	0.9809	0.4473	0.0093	0.0583	0.1066	0.1896	0.0332	0.4189	15.2444	3.0017	1.0969
TCGA-27-2523-01A-01R-1850-01	Primary Tumor	489	male	0	63	3.7203	0.6815	0.0105	0.0123	0.1805	0.1172	0.0281	0.0354	9.9916	3.4627	1.2871
TCGA-19-5960-01A-11R-1850-01	Primary Tumor	165	male	0	56	1.9028	0.5724	0.0042	0.1174	0.4475	0.1812	0.0594	0.0141	24.9684	7.9659	4.4848
TCGA-28-2514-01A-02R-1850-01	Primary Tumor	160	male	1	45	1.6702	0.6862	0.0171	0.02	0.5302	0.085	0.0228	0.8188	10.9345	11.2056	2.3527
TCGA-08-0386-01A-01R-1849-01	Primary Tumor	478	male	0	74	3.2574	0.1828	0.0045	0.0639	0.7988	0.0799	0.0162	0.0153	10.5472	3.9593	3.1803
TCGA-14-1034-02B-01R-2005-01	Recurrent Tumor	485	female	0	60	5.1606	0.2709	0.03	0.0756	0.4546	0.1568	0.0656	0.5125	15.3267	6.2801	4.3947
TCGA-12-3650-01A-01R-1849-01	Primary Tumor	333	male	0	46	2.7857	0.1835	0.0171	0.016	5.0086	0.3044	0.0486	0.4142	9.3688	7.0774	3.3161
TCGA-32-1980-01A-01R-1850-01	Primary Tumor	36	male	0	72	1.8201	0.2131	0.0301	0.1209	14.0759	0.262	0.0306	0.2895	34.4299	8.7361	8.8797
TCGA-06-5412-01A-01R-1849-01	Primary Tumor	138	female	0	78	2.9578	0.4774	0.02	0.0702	0.0642	0.1053	0.0444	0.2689	4.3644	1.8535	0.6273
								0.0199	0.1863	0.4686	0.169	0.0795	0.1339	7.7525	4.238	1.3801
						ENSG00000138180.16
						4.8851
						0.0859
						2.9869
						3.2795
						2.8882
						2.6735
						4.5695
						4.2546
						1.7719
						0.9864
						0.0971
						2.7168
						3.1891
						3.8491
						3.7213
						1.9079
						1.3192
						3.7198
						2.089
						4.6522
						2.8205
						0.6467
						1.5054
						1.1618
						3.5451
						2.9683
						0.7586
						0.0349
						1.866
						3.8274
						4.6309
						9.6553
						4.0773
						1.522
						2.0206
						3.8932
						2.6646
						1.6201
						2.064
						2.0673
						4.9584
						3.0648
						0.9198
						3.0371
						4.2006
						3.1982
						1.5609
						2.3149
						4.8977
						4.4491
						5.0612
						3.9242
						2.7559
						1.8926
						1.4006
						3.6436
						2.069
						2.4817
						1.2424
						0.4375
						1.0691
						0.9791
						2.2239
						3.4547
						13.0861
						3.5367
						2.0205
						3.3563
						4.7478
						3.4297
						3.9504
						2.2181
						1.8704
						2.673
						1.7446
						10.0474
						2.5887
						3.9491
						2.0776
						2.8115
						1.7755
						6.951
						3.0546
						1.9659
						3.724
						5.5913
						3.1943
						1.7052
						4.5733
						2.075
						1.6731
						2.6456
						3.8309
						1.442
						1.3227
						2.4388
						7.4584
						2.2373
						2.8937
						0.4689
						2.7962
						2.3
						1.2887
						7.0336
						2.1113
						5.4801
						0.0478
						2.3889
						3.7011
						4.4735
						2.8261
						4.129
						2.2225
						1.2459
						3.8381
						4.997
						0.2387
						4.5108
						1.2278
						2.8216
						0.9136
						3.6327
						2.4824
						1.7851
						1.9306
						3.4377
						1.4122
						3.6243
						5.1569
						10.3353
						7.3467
						2.324
						3.3568
						2.5425
						3.4191
						5.619
						5.0336
						2.7896
						2.5131
						2.6128
						1.5587
						2.4334
						1.8057
						0.0699
						2.6852
						2.9476
						6.6408
						2.4205
						2.3621
						2.9981
						2.5367
						2.6537
						1.2165
						3.3897
						8.7917
						2.4073
						7.3276
						3.672
						2.2771
						2.6256
						3.8978
						8.1301
						2.9196
						2.2908
						1.7623
						0.9809
						2.0335
						3.7203
						1.9028
						1.6702
						3.2574
						5.1606
						2.7857
						1.8201
						2.9578
						ENSG00000138180.16
						4.8851
						0.0859
						2.9869
						3.2795
						2.8882
						2.6735
						4.5695
						4.2546
						1.7719
						0.9864
						0.0971
						2.7168
						3.1891
						3.8491
						3.7213
						1.9079
						1.3192
						3.7198
						2.089
						4.6522
						2.8205
						0.6467
						1.5054
						1.1618
						3.5451
						2.9683
						0.7586
						0.0349
						1.866
						3.8274
						4.6309
						9.6553
						4.0773
						1.522
						2.0206
						3.8932
						2.6646
						1.6201
						2.064
						2.0673
						4.9584
						3.0648
						0.9198
						3.0371
						4.2006
						3.1982
						1.5609
						2.3149
						4.8977
						4.4491
						5.0612
						3.9242
						2.7559
						1.8926
						1.4006
						3.6436
						2.069
						2.4817
						1.2424
						0.4375
						1.0691
						0.9791
						2.2239
						3.4547
						13.0861
						3.5367
						2.0205
						3.3563
						4.7478
						3.4297
						3.9504
						2.2181
						1.8704
						2.673
						1.7446
						10.0474
						2.5887
						3.9491
						2.0776
						2.8115
						1.7755
						6.951
						3.0546
						1.9659
						3.724
						5.5913
						3.1943
						1.7052
						4.5733
						2.075
						1.6731
						2.6456
						3.8309
						1.442
						1.3227
						2.4388
						7.4584
						2.2373
						2.8937
						0.4689
						2.7962
						2.3
						1.2887
						7.0336
						2.1113
						5.4801
						0.0478
						2.3889
						3.7011
						4.4735
						2.8261
						4.129
						2.2225
						1.2459
						3.8381
						4.997
						0.2387
						4.5108
						1.2278
						2.8216
						0.9136
						3.6327
						2.4824
						1.7851
						1.9306
						3.4377
						1.4122
						3.6243
						5.1569
						10.3353
						7.3467
						2.324
						3.3568
						2.5425
						3.4191
						5.619
						5.0336
						2.7896
						2.5131
						2.6128
						1.5587
						2.4334
						1.8057
						0.0699
						2.6852
						2.9476
						6.6408
						2.4205
						2.3621
						2.9981
						2.5367
						2.6537
						1.2165
						3.3897
						8.7917
						2.4073
						7.3276
						3.672
						2.2771
						2.6256
						3.8978
						8.1301
						2.9196
						2.2908
						1.7623
						0.9809
						2.0335
						3.7203
						1.9028
						1.6702
						3.2574
						5.1606
						2.7857
						1.8201
						2.9578
						ENSG00000138180.16
						4.8851
						0.0859
						2.9869
						3.2795
						2.8882
						2.6735
						4.5695
						4.2546
						1.7719
						0.9864
						0.0971
						2.7168
						3.1891
						3.8491
						3.7213
						1.9079
						1.3192
						3.7198
						2.089
						4.6522
						2.8205
						0.6467
						1.5054
						1.1618
						3.5451
						2.9683
						0.7586
						0.0349
						1.866
						3.8274
						4.6309
						9.6553
						4.0773
						1.522
						2.0206
						3.8932
						2.6646
						1.6201
						2.064
						2.0673
						4.9584
						3.0648
						0.9198
						3.0371
						4.2006
						3.1982
						1.5609
						2.3149
						4.8977
						4.4491
						5.0612
						3.9242
						2.7559
						1.8926
						1.4006
						3.6436
						2.069
						2.4817
						1.2424
						0.4375
						1.0691
						0.9791
						2.2239
						3.4547
						13.0861
						3.5367
						2.0205
						3.3563
						4.7478
						3.4297
						3.9504
						2.2181
						1.8704
						2.673
						1.7446
						10.0474
						2.5887
						3.9491
						2.0776
						2.8115
						1.7755
						6.951
						3.0546
						1.9659
						3.724
						5.5913
						3.1943
						1.7052
						4.5733
						2.075
						1.6731
						2.6456
						3.8309
						1.442
						1.3227
						2.4388
						7.4584
						2.2373
						2.8937
						0.4689
						2.7962
						2.3
						1.2887
						7.0336
						2.1113
						5.4801
						0.0478
						2.3889
						3.7011
						4.4735
						2.8261
						4.129
						2.2225
						1.2459
						3.8381
						4.997
						0.2387
						4.5108
						1.2278
						2.8216
						0.9136
						3.6327
						2.4824
						1.7851
						1.9306
						3.4377
						1.4122
						3.6243
						5.1569
						10.3353
						7.3467
						2.324
						3.3568
						2.5425
						3.4191
						5.619
						5.0336
						2.7896
						2.5131
						2.6128
						1.5587
						2.4334
						1.8057
						0.0699
						2.6852
						2.9476
						6.6408
						2.4205
						2.3621
						2.9981
						2.5367
						2.6537
						1.2165
						3.3897
						8.7917
						2.4073
						7.3276
						3.672
						2.2771
						2.6256
						3.8978
						8.1301
						2.9196
						2.2908
						1.7623
						0.9809
						2.0335
						3.7203
						1.9028
						1.6702
						3.2574
						5.1606
						2.7857
						1.8201
						2.9578
						ENSG00000138180.16
						4.8851
						0.0859
						2.9869
						3.2795
						2.8882
						2.6735
						4.5695
						4.2546
						1.7719
						0.9864
						0.0971
						2.7168
						3.1891
						3.8491
						3.7213
						1.9079
						1.3192
						3.7198
						2.089
						4.6522
						2.8205
						0.6467
						1.5054
						1.1618
						3.5451
						2.9683
						0.7586
						0.0349
						1.866
						3.8274
						4.6309
						9.6553
						4.0773
						1.522
						2.0206
						3.8932
						2.6646
						1.6201
						2.064
						2.0673
						4.9584
						3.0648
						0.9198
						3.0371
						4.2006
						3.1982
						1.5609
						2.3149
						4.8977
						4.4491
						5.0612
						3.9242
						2.7559
						1.8926
						1.4006
						3.6436
						2.069
						2.4817
						1.2424
						0.4375
						1.0691
						0.9791
						2.2239
						3.4547
						13.0861
						3.5367
						2.0205
						3.3563
						4.7478
						3.4297
						3.9504
						2.2181
						1.8704
						2.673
						1.7446
						10.0474
						2.5887
						3.9491
						2.0776
						2.8115
						1.7755
						6.951
						3.0546
						1.9659
						3.724
						5.5913
						3.1943
						1.7052
						4.5733
						2.075
						1.6731
						2.6456
						3.8309
						1.442
						1.3227
						2.4388
						7.4584
						2.2373
						2.8937
						0.4689
						2.7962
						2.3
						1.2887
						7.0336
						2.1113
						5.4801
						0.0478
						2.3889
						3.7011
						4.4735
						2.8261
						4.129
						2.2225
						1.2459
						3.8381
						4.997
						0.2387
						4.5108
						1.2278
						2.8216
						0.9136
						3.6327
						2.4824
						1.7851
						1.9306
						3.4377
						1.4122
						3.6243
						5.1569
						10.3353
						7.3467
						2.324
						3.3568
						2.5425
						3.4191
						5.619
						5.0336
						2.7896
						2.5131
						2.6128
						1.5587
						2.4334
						1.8057
						0.0699
						2.6852
						2.9476
						6.6408
						2.4205
						2.3621
						2.9981
						2.5367
						2.6537
						1.2165
						3.3897
						8.7917
						2.4073
						7.3276
						3.672
						2.2771
						2.6256
						3.8978
						8.1301
						2.9196
						2.2908
						1.7623
						0.9809
						2.0335
						3.7203
						1.9028
						1.6702
						3.2574
						5.1606
						2.7857
						1.8201
						2.9578
						ENSG00000138180.16
						4.8851
						0.0859
						2.9869
						3.2795
						2.8882
						2.6735
						4.5695
						4.2546
						1.7719
						0.9864
						0.0971
						2.7168
						3.1891
						3.8491
						3.7213
						1.9079
						1.3192
						3.7198
						2.089
						4.6522
						2.8205
						0.6467
						1.5054
						1.1618
						3.5451
						2.9683
						0.7586
						0.0349
						1.866
						3.8274
						4.6309
						9.6553
						4.0773
						1.522
						2.0206
						3.8932
						2.6646
						1.6201
						2.064
						2.0673
						4.9584
						3.0648
						0.9198
						3.0371
						4.2006
						3.1982
						1.5609
						2.3149
						4.8977
						4.4491
						5.0612
						3.9242
						2.7559
						1.8926
						1.4006
						3.6436
						2.069
						2.4817
						1.2424
						0.4375
						1.0691
						0.9791
						2.2239
						3.4547
						13.0861
						3.5367
						2.0205
						3.3563
						4.7478
						3.4297
						3.9504
						2.2181
						1.8704
						2.673
						1.7446
						10.0474
						2.5887
						3.9491
						2.0776
						2.8115
						1.7755
						6.951
						3.0546
						1.9659
						3.724
						5.5913
						3.1943
						1.7052
						4.5733
						2.075
						1.6731
						2.6456
						3.8309
						1.442
						1.3227
						2.4388
						7.4584
						2.2373
						2.8937
						0.4689
						2.7962
						2.3
						1.2887
						7.0336
						2.1113
						5.4801
						0.0478
						2.3889
						3.7011
						4.4735
						2.8261
						4.129
						2.2225
						1.2459
						3.8381
						4.997
						0.2387
						4.5108
						1.2278
						2.8216
						0.9136
						3.6327
						2.4824
						1.7851
						1.9306
						3.4377
						1.4122
						3.6243
						5.1569
						10.3353
						7.3467
						2.324
						3.3568
						2.5425
						3.4191
						5.619
						5.0336
						2.7896
						2.5131
						2.6128
						1.5587
						2.4334
						1.8057
						0.0699
						2.6852
						2.9476
						6.6408
						2.4205
						2.3621
						2.9981
						2.5367
						2.6537
						1.2165
						3.3897
						8.7917
						2.4073
						7.3276
						3.672
						2.2771
						2.6256
						3.8978
						8.1301
						2.9196
						2.2908
						1.7623
						0.9809
						2.0335
						3.7203
						1.9028
						1.6702
						3.2574
						5.1606
						2.7857
						1.8201
						2.9578
						ENSG00000138180.16
						4.8851
						0.0859
						2.9869
						3.2795
						2.8882
						2.6735
						4.5695
						4.2546
						1.7719
						0.9864
						0.0971
						2.7168
						3.1891
						3.8491
						3.7213
						1.9079
						1.3192
						3.7198
						2.089
						4.6522
						2.8205
						0.6467
						1.5054
						1.1618
						3.5451
						2.9683
						0.7586
						0.0349
						1.866
						3.8274
						4.6309
						9.6553
						4.0773
						1.522
						2.0206
						3.8932
						2.6646
						1.6201
						2.064
						2.0673
						4.9584
						3.0648
						0.9198
						3.0371
						4.2006
						3.1982
						1.5609
						2.3149
						4.8977
						4.4491
						5.0612
						3.9242
						2.7559
						1.8926
						1.4006
						3.6436
						2.069
						2.4817
						1.2424
						0.4375
						1.0691
						0.9791
						2.2239
						3.4547
						13.0861
						3.5367
						2.0205
						3.3563
						4.7478
						3.4297
						3.9504
						2.2181
						1.8704
						2.673
						1.7446
						10.0474
						2.5887
						3.9491
						2.0776
						2.8115
						1.7755
						6.951
						3.0546
						1.9659
						3.724
						5.5913
						3.1943
						1.7052
						4.5733
						2.075
						1.6731
						2.6456
						3.8309
						1.442
						1.3227
						2.4388
						7.4584
						2.2373
						2.8937
						0.4689
						2.7962
						2.3
						1.2887
						7.0336
						2.1113
						5.4801
						0.0478
						2.3889
						3.7011
						4.4735
						2.8261
						4.129
						2.2225
						1.2459
						3.8381
						4.997
						0.2387
						4.5108
						1.2278
						2.8216
						0.9136
						3.6327
						2.4824
						1.7851
						1.9306
						3.4377
						1.4122
						3.6243
						5.1569
						10.3353
						7.3467
						2.324
						3.3568
						2.5425
						3.4191
						5.619
						5.0336
						2.7896
						2.5131
						2.6128
						1.5587
						2.4334
						1.8057
						0.0699
						2.6852
						2.9476
						6.6408
						2.4205
						2.3621
						2.9981
						2.5367
						2.6537
						1.2165
						3.3897
						8.7917
						2.4073
						7.3276
						3.672
						2.2771
						2.6256
						3.8978
						8.1301
						2.9196
						2.2908
						1.7623
						0.9809
						2.0335
						3.7203
						1.9028
						1.6702
						3.2574
						5.1606
						2.7857
						1.8201
						2.9578
						ENSG00000138180.16
						4.8851
						0.0859
						2.9869
						3.2795
						2.8882
						2.6735
						4.5695
						4.2546
						1.7719
						0.9864
						0.0971
						2.7168
						3.1891
						3.8491
						3.7213
						1.9079
						1.3192
						3.7198
						2.089
						4.6522
						2.8205
						0.6467
						1.5054
						1.1618
						3.5451
						2.9683
						0.7586
						0.0349
						1.866
						3.8274
						4.6309
						9.6553
						4.0773
						1.522
						2.0206
						3.8932
						2.6646
						1.6201
						2.064
						2.0673
						4.9584
						3.0648
						0.9198
						3.0371
						4.2006
						3.1982
						1.5609
						2.3149
						4.8977
						4.4491
						5.0612
						3.9242
						2.7559
						1.8926
						1.4006
						3.6436
						2.069
						2.4817
						1.2424
						0.4375
						1.0691
						0.9791
						2.2239
						3.4547
						13.0861
						3.5367
						2.0205
						3.3563
						4.7478
						3.4297
						3.9504
						2.2181
						1.8704
						2.673
						1.7446
						10.0474
						2.5887
						3.9491
						2.0776
						2.8115
						1.7755
						6.951
						3.0546
						1.9659
						3.724
						5.5913
						3.1943
						1.7052
						4.5733
						2.075
						1.6731
						2.6456
						3.8309
						1.442
						1.3227
						2.4388
						7.4584
						2.2373
						2.8937
						0.4689
						2.7962
						2.3
						1.2887
						7.0336
						2.1113
						5.4801
						0.0478
						2.3889
						3.7011
						4.4735
						2.8261
						4.129
						2.2225
						1.2459
						3.8381
						4.997
						0.2387
						4.5108
						1.2278
						2.8216
						0.9136
						3.6327
						2.4824
						1.7851
						1.9306
						3.4377
						1.4122
						3.6243
						5.1569
						10.3353
						7.3467
						2.324
						3.3568
						2.5425
						3.4191
						5.619
						5.0336
						2.7896
						2.5131
						2.6128
						1.5587
						2.4334
						1.8057
						0.0699
						2.6852
						2.9476
						6.6408
						2.4205
						2.3621
						2.9981
						2.5367
						2.6537
						1.2165
						3.3897
						8.7917
						2.4073
						7.3276
						3.672
						2.2771
						2.6256
						3.8978
						8.1301
						2.9196
						2.2908
						1.7623
						0.9809
						2.0335
						3.7203
						1.9028
						1.6702
						3.2574
						5.1606
						2.7857
						1.8201
						2.9578
						ENSG00000138180.16
						4.8851
						0.0859
						2.9869
						3.2795
						2.8882
						2.6735
						4.5695
						4.2546
						1.7719
						0.9864
						0.0971
						2.7168
						3.1891
						3.8491
						3.7213
						1.9079
						1.3192
						3.7198
						2.089
						4.6522
						2.8205
						0.6467
						1.5054
						1.1618
						3.5451
						2.9683
						0.7586
						0.0349
						1.866
						3.8274
						4.6309
						9.6553
						4.0773
						1.522
						2.0206
						3.8932
						2.6646
						1.6201
						2.064
						2.0673
						4.9584
						3.0648
						0.9198
						3.0371
						4.2006
						3.1982
						1.5609
						2.3149
						4.8977
						4.4491
						5.0612
						3.9242
						2.7559
						1.8926
						1.4006
						3.6436
						2.069
						2.4817
						1.2424
						0.4375
						1.0691
						0.9791
						2.2239
						3.4547
						13.0861
						3.5367
						2.0205
						3.3563
						4.7478
						3.4297
						3.9504
						2.2181
						1.8704
						2.673
						1.7446
						10.0474
						2.5887
						3.9491
						2.0776
						2.8115
						1.7755
						6.951
						3.0546
						1.9659
						3.724
						5.5913
						3.1943
						1.7052
						4.5733
						2.075
						1.6731
						2.6456
						3.8309
						1.442
						1.3227
						2.4388
						7.4584
						2.2373
						2.8937
						0.4689
						2.7962
						2.3
						1.2887
						7.0336
						2.1113
						5.4801
						0.0478
						2.3889
						3.7011
						4.4735
						2.8261
						4.129
						2.2225
						1.2459
						3.8381
						4.997
						0.2387
						4.5108
						1.2278
						2.8216
						0.9136
						3.6327
						2.4824
						1.7851
						1.9306
						3.4377
						1.4122
						3.6243
						5.1569
						10.3353
						7.3467
						2.324
						3.3568
						2.5425
						3.4191
						5.619
						5.0336
						2.7896
						2.5131
						2.6128
						1.5587
						2.4334
						1.8057
						0.0699
						2.6852
						2.9476
						6.6408
						2.4205
						2.3621
						2.9981
						2.5367
						2.6537
						1.2165
						3.3897
						8.7917
						2.4073
						7.3276
						3.672
						2.2771
						2.6256
						3.8978
						8.1301
						2.9196
						2.2908
						1.7623
						0.9809
						2.0335
						3.7203
						1.9028
						1.6702
						3.2574
						5.1606
						2.7857
						1.8201
						2.9578
						ENSG00000138180.16
						4.8851
						0.0859
						2.9869
						3.2795
						2.8882
						2.6735
						4.5695
						4.2546
						1.7719
						0.9864
						0.0971
						2.7168
						3.1891
						3.8491
						3.7213
						1.9079
						1.3192
						3.7198
						2.089
						4.6522
						2.8205
						0.6467
						1.5054
						1.1618
						3.5451
						2.9683
						0.7586
						0.0349
						1.866
						3.8274
						4.6309
						9.6553
						4.0773
						1.522
						2.0206
						3.8932
						2.6646
						1.6201
						2.064
						2.0673
						4.9584
						3.0648
						0.9198
						3.0371
						4.2006
						3.1982
						1.5609
						2.3149
						4.8977
						4.4491
						5.0612
						3.9242
						2.7559
						1.8926
						1.4006
						3.6436
						2.069
						2.4817
						1.2424
						0.4375
						1.0691
						0.9791
						2.2239
						3.4547
						13.0861
						3.5367
						2.0205
						3.3563
						4.7478
						3.4297
						3.9504
						2.2181
						1.8704
						2.673
						1.7446
						10.0474
						2.5887
						3.9491
						2.0776
						2.8115
						1.7755
						6.951
						3.0546
						1.9659
						3.724
						5.5913
						3.1943
						1.7052
						4.5733
						2.075
						1.6731
						2.6456
						3.8309
						1.442
						1.3227
						2.4388
						7.4584
						2.2373
						2.8937
						0.4689
						2.7962
						2.3
						1.2887
						7.0336
						2.1113
						5.4801
						0.0478
						2.3889
						3.7011
						4.4735
						2.8261
						4.129
						2.2225
						1.2459
						3.8381
						4.997
						0.2387
						4.5108
						1.2278
						2.8216
						0.9136
						3.6327
						2.4824
						1.7851
						1.9306
						3.4377
						1.4122
						3.6243
						5.1569
						10.3353
						7.3467
						2.324
						3.3568
						2.5425
						3.4191
						5.619
						5.0336
						2.7896
						2.5131
						2.6128
						1.5587
						2.4334
						1.8057
						0.0699
						2.6852
						2.9476
						6.6408
						2.4205
						2.3621
						2.9981
						2.5367
						2.6537
						1.2165
						3.3897
						8.7917
						2.4073
						7.3276
						3.672
						2.2771
						2.6256
						3.8978
						8.1301
						2.9196
						2.2908
						1.7623
						0.9809
						2.0335
						3.7203
						1.9028
						1.6702
						3.2574
						5.1606
						2.7857
						1.8201
						2.9578
						ENSG00000138180.16
						4.8851
						0.0859
						2.9869
						3.2795
						2.8882
						2.6735
						4.5695
						4.2546
						1.7719
						0.9864
						0.0971
						2.7168
						3.1891
						3.8491
						3.7213
						1.9079
						1.3192
						3.7198
						2.089
						4.6522
						2.8205
						0.6467
						1.5054
						1.1618
						3.5451
						2.9683
						0.7586
						0.0349
						1.866
						3.8274
						4.6309
						9.6553
						4.0773
						1.522
						2.0206
						3.8932
						2.6646
						1.6201
						2.064
						2.0673
						4.9584
						3.0648
						0.9198
						3.0371
						4.2006
						3.1982
						1.5609
						2.3149
						4.8977
						4.4491
						5.0612
						3.9242
						2.7559
						1.8926
						1.4006
						3.6436
						2.069
						2.4817
						1.2424
						0.4375
						1.0691
						0.9791
						2.2239
						3.4547
						13.0861
						3.5367
						2.0205
						3.3563
						4.7478
						3.4297
						3.9504
						2.2181
						1.8704
						2.673
						1.7446
						10.0474
						2.5887
						3.9491
						2.0776
						2.8115
						1.7755
						6.951
						3.0546
						1.9659
						3.724
						5.5913
						3.1943
						1.7052
						4.5733
						2.075
						1.6731
						2.6456
						3.8309
						1.442
						1.3227
						2.4388
						7.4584
						2.2373
						2.8937
						0.4689
						2.7962
						2.3
						1.2887
						7.0336
						2.1113
						5.4801
						0.0478
						2.3889
						3.7011
						4.4735
						2.8261
						4.129
						2.2225
						1.2459
						3.8381
						4.997
						0.2387
						4.5108
						1.2278
						2.8216
						0.9136
						3.6327
						2.4824
						1.7851
						1.9306
						3.4377
						1.4122
						3.6243
						5.1569
						10.3353
						7.3467
						2.324
						3.3568
						2.5425
						3.4191
						5.619
						5.0336
						2.7896
						2.5131
						2.6128
						1.5587
						2.4334
						1.8057
						0.0699
						2.6852
						2.9476
						6.6408
						2.4205
						2.3621
						2.9981
						2.5367
						2.6537
						1.2165
						3.3897
						8.7917
						2.4073
						7.3276
						3.672
						2.2771
						2.6256
						3.8978
						8.1301
						2.9196
						2.2908
						1.7623
						0.9809
						2.0335
						3.7203
						1.9028
						1.6702
						3.2574
						5.1606
						2.7857
						1.8201
						2.9578
						ENSG00000138180.16
						4.8851
						0.0859
						2.9869
						3.2795
						2.8882
						2.6735
						4.5695
						4.2546
						1.7719
						0.9864
						0.0971
						2.7168
						3.1891
						3.8491
						3.7213
						1.9079
						1.3192
						3.7198
						2.089
						4.6522
						2.8205
						0.6467
						1.5054
						1.1618
						3.5451
						2.9683
						0.7586
						0.0349
						1.866
						3.8274
						4.6309
						9.6553
						4.0773
						1.522
						2.0206
						3.8932
						2.6646
						1.6201
						2.064
						2.0673
						4.9584
						3.0648
						0.9198
						3.0371
						4.2006
						3.1982
						1.5609
						2.3149
						4.8977
						4.4491
						5.0612
						3.9242
						2.7559
						1.8926
						1.4006
						3.6436
						2.069
						2.4817
						1.2424
						0.4375
						1.0691
						0.9791
						2.2239
						3.4547
						13.0861
						3.5367
						2.0205
						3.3563
						4.7478
						3.4297
						3.9504
						2.2181
						1.8704
						2.673
						1.7446
						10.0474
[truncated: 9,251 more rows]
