# Supplementary material for: Cancer/testis antigens FBXO39 and CEP55 expression correlates with survival in GBM patients
Source: PLoS One. 2025 Jun 12;20(6):e0326054. doi: 10.1371/journal.pone.0326054 (PMC12161592; doi:10.1371/journal.pone.0326054)
Supplement: S6 File — (XLSX) [file pone.0326054.s006.xlsx]

## Sheet: CGGA GBM
case	tumor type	Gender	Age	OS	Censor (alive=0; dead=1)	CEP55	FBXO39	PLAC1	LEMD1	PRAME	DKKL1	PBK	ATAD2	TTK
CGGA_1017	Primary Tumor	Female	29	768	1	0.04	0.16	0	0.13	0	0.18	0.06	2.27	0.33
CGGA_1036	Primary Tumor	Male	41	806	1	1.83	0.02	0.04	0.09	0.02	0.63	6.36	2.39	1.22
CGGA_1041	Primary Tumor	Male	58	3593	0	0.37	0.03	0.04	0.1	2.16	0.16	1.21	2.58	0.34
CGGA_1075	Primary Tumor	Male	72	398	1	3.14	0.47	0.04	0.28	0.02	1.51	7.83	5.17	1.45
CGGA_1086	Primary Tumor	Female	65	1977	1	0.26	0.16	0	0.2	0	0.1	0.4	0.61	0.47
CGGA_1103	Primary Tumor	Female	35	585	1	9.1	0.04	0.16	0.15	0.03	1.34	18.05	16.38	12.18
CGGA_1106	Primary Tumor	Male	37	420	1	2.18	1.03	0.18	0.51	0.14	0.13	8.01	4.46	2.36
CGGA_1134	Primary Tumor	Female	56	59	1	3.07	1.68	0.04	0.4	0.01	0.6	3.39	4.86	1.99
CGGA_1135	Primary Tumor	Male	40	1244	1	1.24	0.07	0	0.17	0.11	3.24	4.96	2.86	1.08
CGGA_1138	Primary Tumor	Male	54	411	1	2.74	0.43	0.12	5.68	0.88	9.93	8.53	9.49	4.64
CGGA_1142	Primary Tumor	Male	60	1005	1	2.62	0.52	0	0.24	0.02	2.57	16.16	6.41	1.64
CGGA_1172	Primary Tumor	Female	36	3131	0	4.12	0.13	0.3	0	0	0.9	11.58	5.23	1.96
CGGA_1236	Primary Tumor	Female	47	191	1	0.07	0.05	0	0.19	0.02	0.15	0.19	1.27	0.07
CGGA_1256	Primary Tumor	Female	52	2557	0	0.36	0.26	0.11	0.59	5.85	1.18	2.28	1.11	0.42
CGGA_1282	Primary Tumor	Female	33	1116	1	1.43	7.51	0	0.18	0.09	0.15	2.5	6.85	1.32
CGGA_1326	Primary Tumor	Male	45	322	1	1.23	0.49	0.1	10.02	0.39	9.85	14.77	2.94	1.28
CGGA_1353	Primary Tumor	Male	65	1022	1	3.87	1.59	0.06	0.2	0.01	0.65	18.55	13.12	6.14
CGGA_1354	Primary Tumor	Female	40	530	1	3.23	1.55	0.14	1.17	0	1.17	15.72	5.08	3.75
CGGA_1365	Primary Tumor	Male	55	253	1	0.56	0	0	0	2.6	0.16	0.28	1.67	0.39
CGGA_1371	Primary Tumor	Male	68	2791	0	0.44	0.38	0.08	0.28	0	18.92	0.66	1.13	0.28
CGGA_1378	Primary Tumor	Male	47	378	1	0.34	0.03	0.05	0	0.02	0	1.56	1.04	1.16
CGGA_1380	Primary Tumor	Male	46	291	1	2.33	0.07	0.05	0	0	0.87	5.22	2.72	1.36
CGGA_1382	Primary Tumor	Male	57	284	1	0.89	0.47	0.04	0.08	0.02	1.5	4.75	7.05	1.02
CGGA_139	Primary Tumor	Male	59	694	1	0.15	0.04	0	0.16	0	0	0.64	3.24	0.92
CGGA_1391	Primary Tumor	Male	62	426	0	0.85	1.12	0.11	0.34	0.17	3.11	4.97	3.36	0.69
CGGA_1392	Primary Tumor	Male	62	473	1	1	0	0.04	0.35	0.02	0.26	7.04	1.64	0.55
CGGA_1402	Primary Tumor	Male	30	2742	0	5.32	0.7	0.31	0.4	0	1.5	11.89	5.43	4.46
CGGA_1403	Primary Tumor	Female	43	679	1	5.2	0	0.3	0.14	0.01	0.08	18.44	17.74	3.68
CGGA_1410	Primary Tumor	Female	27	825	1	2.66	0.23	0.06	1.57	50.71	1.73	23.46	15.12	6.98
CGGA_1418	Primary Tumor	Female	73	287	1	0.74	0.1	0	0.55	0.1	0	1.53	2.3	0.52
CGGA_1420	Primary Tumor	Male	60	364	1	0.03	0	0.51	0.8	0.08	0.11	0.04	1.64	0.13
CGGA_1422	Primary Tumor	Male	76	204	1	0.32	0.02	0	0	0	0	0.17	0.73	0.12
CGGA_1425	Primary Tumor	Female	22	640	1	6.46	0.22	0.29	0	0	0	12.62	7.52	4.28
CGGA_1426	Primary Tumor	Female	50	133	1	0.86	0.06	0	4.11	0	0.07	1.47	1.45	0.81
CGGA_1433	Primary Tumor	Female	72	394	1	1.86	0.56	0.12	0	0	1.78	6.99	2.93	1.09
CGGA_1441	Primary Tumor	Male	70	1882	1	1.61	0.13	0.09	0.68	0.06	2.37	1.6	1.61	0.6
CGGA_1444	Primary Tumor	Female	68	378	1	5.64	0.06	0.57	0.98	0	0.45	41.65	9.95	6.49
CGGA_1451	Primary Tumor	Female	45	438	1	2.21	0.42	0.09	10.35	0.18	2.35	9.85	2.9	1.43
CGGA_1452	Primary Tumor	Male	53	468	1	2.84	0.18	0.44	0.33	0.11	0.64	17.99	3.04	1.86
CGGA_1457	Primary Tumor	Male	60	312	1	3.9	0.23	0.29	0.4	0	1.34	19.95	7.12	5.01
CGGA_1461	Primary Tumor	Female	60	226	1	2.21	0.3	0.09	0.21	0.09	1.55	11.75	4.66	2.28
CGGA_1462	Primary Tumor	Male	49	174	1	4.1	0.57	0.19	4.06	0.02	0.16	12.55	4.88	2.98
CGGA_1467	Primary Tumor	Male	58	866	1	0.12	0.12	0.04	0	0.02	0	0.32	1.47	0.61
CGGA_1472	Primary Tumor	Male	34	1025	1	0.37	1.57	0.61	1.48	0.51	4.48	1.83	0.48	1.58
CGGA_1476	Primary Tumor	Female	53	299	1	0.91	1.25	0.1	0.31	0	12.62	3.05	2.6	0.67
CGGA_1478	Primary Tumor	Female	72	542	1	3.12	0.58	0	0.09	0.25	1.35	3.59	7.63	1.44
CGGA_1481	Primary Tumor	Male	55	131	1	0.09	0	0.04	0	0.03	0.07	0.21	0.51	0.06
CGGA_1486	Primary Tumor	Male	45	184	1	0.08	0.12	0	0	0.09	0	0.56	0.47	0.27
CGGA_1491	Primary Tumor	Male	29	246	1	6.69	0.03	0.29	1.5	0.07	0.95	44.14	12.25	4.43
CGGA_1494	Primary Tumor	Male	21	269	1	0.04	0.06	0.09	0	0.03	0.24	0	0.67	0.02
CGGA_1500	Primary Tumor	Female	45	108	1	0.3	0.15	0.1	0.87	0	1.19	1.7	1.61	0.49
CGGA_1501	Primary Tumor	Male	58	222	1	0.56	0.13	0.2	0.23	0	0.51	7.66	0.84	0.42
CGGA_1503	Primary Tumor	Male	47	777	1	0	0	0	0	0	0.08	0.08	0.18	0.03
CGGA_1521	Primary Tumor	Female	63	205	1	1.73	1.15	0.22	0.07	0.05	0.57	8.54	5.92	2.47
CGGA_1529	Primary Tumor	Male	63	583	1	2.42	0.19	0.07	0.59	0.03	0	10.79	3.39	2.55
CGGA_1534	Primary Tumor	Female	58	27	1	0.33	0	0.12	0.09	0	0.37	1.05	0.8	0.37
CGGA_1537	Primary Tumor	Male	73	97	1	1.79	0.37	0.04	0.34	0.03	1.34	4.95	3.05	1.14
CGGA_1539	Primary Tumor	Male	61	2462	0	0.17	0.03	0.24	0	0	0.32	1.01	3.88	0.32
CGGA_1542	Primary Tumor	Male	26	184	0	0.08	0	0	0	0	0.04	0.07	0.31	0.08
CGGA_1543	Primary Tumor	Male	57	723	1	1.26	0.06	0.32	0.32	1.12	3.71	3.62	2.02	0.64
CGGA_1546	Primary Tumor	Male	56	223	1	1.88	0.24	0.12	0.45	0	1.8	2.63	1.15	0.48
CGGA_1548	Primary Tumor	Male	53	1054	1	1.02	0.3	0.04	0.63	0.02	3.19	6.55	2.47	1.14
CGGA_1551	Primary Tumor	Female	50	347	1	0.38	0.26	0	0.33	0.02	0.87	0.93	0.35	0.19
CGGA_1559	Primary Tumor	Male	63	603	1	0.79	0.08	0.24	0	0	0.25	6.14	1.84	0.81
CGGA_1560	Primary Tumor	Female	35	459	1	6.49	0	0.18	0	0.33	2.2	31.31	7.11	7.23
CGGA_1564	Primary Tumor	Male	48	190	1	3.82	1.5	0.5	3.95	1.25	2.29	10.19	7.15	2.03
CGGA_1571	Primary Tumor	Female	43	412	0	0.02	0	0.1	1.15	0	0.5	0.67	0.5	0.07
CGGA_1586	Primary Tumor	Female	55	232	1	1.77	0.17	0.32	0.22	0.02	0.63	5.58	3.38	1.75
CGGA_1595	Primary Tumor	Female	34	2363	0	0.93	0	0.85	0.78	0	0	5.38	1.14	0.61
CGGA_1596	Primary Tumor	Male	63	205	1	2.94	0.09	0.06	5.84	0.16	5.73	5.71	3.64	1.73
CGGA_1597	Primary Tumor	Male	58	174	1	2.91	0.17	0.21	0.27	0.04	1.27	9.47	2.31	1.02
CGGA_1601	Primary Tumor	Male	66	710	1	4.19	1.53	0.15	1.54	0.22	1.23	21.56	6.18	3.38
CGGA_1612	Primary Tumor	Male	68	718	1	3.27	1.04	0.04	0.1	0.1	0.27	9.89	3.75	3.17
CGGA_1613	Primary Tumor	Male	53	250	0	2.36	0.39	0.51	9.42	0.08	0.57	5.62	2.74	1.78
CGGA_1626	Primary Tumor	Male	66	696	1	1.49	0.32	0.18	1.41	0.08	1.35	4.82	4.68	1.05
CGGA_1634	Primary Tumor	Female	26	366	1	1.71	0	0.15	0	0.03	0	5.55	2.04	1.08
CGGA_1635	Primary Tumor	Female	43	332	1	0	0	0	0	0	0	0.06	0.61	0.03
CGGA_1644	Primary Tumor	Male	48	173	1	2.21	0.46	0.06	5.27	0.16	1.44	5.73	2.35	1.38
CGGA_1650	Primary Tumor	Male	36	1283	1	0.26	0.02	0.07	0.07	0	0.13	0.54	4.24	0.11
CGGA_1666	Primary Tumor	Male	60	249	1	0.09	0.11	0	0.11	0	0.2	0.08	0.56	0.76
CGGA_1678	Primary Tumor	Male	51	657	1	0.23	0	0	0.08	0	0.15	0.2	0.56	0.4
CGGA_1681	Primary Tumor	Female	58	346	1	2.41	0.37	0	0.25	0.05	0.65	1.48	1.98	0.66
CGGA_1684	Primary Tumor	Male	51	NA	NA	1.75	0.07	0.19	0.15	0.08	0.33	6.1	1.91	0.9
CGGA_1690	Primary Tumor	Male	60	592	1	3.28	0	0.12	0.97	0.05	0.31	18.07	4.94	4.61
CGGA_1694	Primary Tumor	Male	55	624	1	2.02	0.07	0.04	0	0.03	8.49	7.79	3.35	1.13
CGGA_1698	Primary Tumor	Female	55	388	1	2.62	0.09	0.11	0.71	0	4.83	10.01	3.49	1.32
CGGA_1699	Primary Tumor	Female	41	2088	0	0.22	0	0	0	0	0.08	0.07	0.63	0.12
CGGA_1706	Primary Tumor	Male	60	2068	0	1.49	0.05	0.04	1.83	0.05	0.32	1.78	1.37	0.46
CGGA_1708	Primary Tumor	Female	54	1122	1	1.76	5.24	0.15	0.33	0	1.95	2.91	3.93	1.27
CGGA_1709	Primary Tumor	Male	47	415	1	3.8	2.04	0.37	0.09	0.09	1.69	18.45	8.57	4.48
CGGA_1713	Primary Tumor	Male	62	332	1	5.35	0.09	0.29	0.15	0.02	0	30.9	8.29	7.07
CGGA_1722	Primary Tumor	Female	60	349	1	0.22	0.05	0	0	0	0	0.1	0.52	0.21
CGGA_1727	Primary Tumor	Male	48	1980	0	0.08	0.02	0.07	0.15	0.03	0.43	0.47	1.55	0.09
CGGA_1728	Primary Tumor	Male	45	917	1	1.57	0.13	0.17	0.09	0	2.01	8.6	5.07	2.64
CGGA_1735	Primary Tumor	Male	54	813	1	1.88	0.17	0.04	0	7.55	0.16	5.33	5.4	4.55
CGGA_1736	Primary Tumor	Female	57	938	1	2.22	2.34	0.08	0.63	0	0.41	4	2.87	0.78
CGGA_1740	Primary Tumor	Female	50	363	1	1.81	0.02	0	0.79	0.08	0.09	12.26	3.24	2.71
CGGA_1744	Primary Tumor	Male	51	1936	0	0.64	0.43	0.24	7.51	0	4.78	0.84	0.74	0.06
CGGA_1749	Primary Tumor	Female	44	401	1	2.76	0.47	0.13	4.02	0	1.91	13.86	9.3	5.15
CGGA_1750	Primary Tumor	Female	52	250	1	0.77	0	0.11	0.16	0	0.11	4.15	1.76	0.39
CGGA_1758	Primary Tumor	Female	45	414	1	2.4	0.84	0.14	0.98	0	0.15	23.18	10.43	3.81
CGGA_1764	Primary Tumor	Male	33	710	1	2.66	0.03	0.36	0.32	0.07	1.49	11.18	4.14	2.31
CGGA_1767	Primary Tumor	Male	63	86	1	0.53	0	0	0.24	0	0.13	0.62	1.08	0.25
CGGA_1769	Primary Tumor	Female	49	1854	0	0.08	0	0	0.17	0	0.26	0.13	3.42	0.31
CGGA_1780	Primary Tumor	Female	57	1826	0	0.2	0.05	0	0	0.03	0	0.41	1.23	0.46
CGGA_1807	Primary Tumor	Female	65	247	1	5.35	0.05	0.04	2.51	0.23	0.07	8.8	19.56	9.06
CGGA_1812	Primary Tumor	Male	65	780	1	1.24	0.57	0.09	0.49	0.02	1.01	4.45	3.25	1.32
CGGA_1817	Primary Tumor	Female	72	399	1	0.19	0.76	0.04	0	0	0.19	0.35	2.02	0.22
CGGA_1819	Primary Tumor	Male	55	1005	1	4.93	0.02	0.24	0.09	0	0.45	13.3	5.34	3.3
CGGA_1826	Primary Tumor	Female	70	44	1	0.66	0.62	0.04	0	0	2.1	5.13	4.31	0.94
CGGA_1833	Primary Tumor	Female	60	494	1	2.22	0.27	0.1	2.15	0	0.75	12.41	7.68	2.98
CGGA_1840	Primary Tumor	Female	58	1179	0	0.94	0.07	0.15	0.43	0	0.29	9.82	3.68	1.68
CGGA_1866	Primary Tumor	Male	68	127	1	6.58	0	0	0	1.61	2.6	17.82	6.47	3.96
CGGA_1870	Primary Tumor	Male	62	1556	0	1.36	0.12	0.12	0.83	0	0	10.49	2.62	1.22
CGGA_1901	Primary Tumor	Male	60	540	1	1.21	0.53	0	2.07	0.11	0.68	1.6	1.63	0.34
CGGA_509	Primary Tumor	Male	38	623	1	2.27	0.25	0.13	0.19	0	2.12	11.14	7.75	4.65
CGGA_831	Primary Tumor	Female	55	546	1	2.25	0	0.08	0.19	0.1	0.29	8.97	4.7	1.72
CGGA_P100	Primary Tumor	Male	67	268	1	2.04	0.14	0.13	0.89	0.03	3.79	14.48	4.88	2.87
CGGA_P102	Primary Tumor	Male	30	1269	1	9.16	0.06	0.88	1.16	0.2	0.5	24.73	8.92	13.14
CGGA_P112	Primary Tumor	Male	65	834	1	0.41	0.06	0	0.19	0	0.14	1.01	2.37	1.01
CGGA_P116	Primary Tumor	Male	58	305	1	0.17	0	0	0	0.01	0.28	0.4	0.92	0.85
CGGA_P136	Primary Tumor	Female	41	842	1	0	0.64	0.24	0.1	0.08	0	0.06	0.8	0.11
CGGA_P143	Primary Tumor	Female	66	261	1	2.71	1.03	0.04	1.11	0	0.14	3.01	5.25	1.62
CGGA_P15	Primary Tumor	Male	49	723	1	0.17	0.04	0.1	0.3	0	4.63	1.66	1.08	0.2
CGGA_P160	Primary Tumor	Female	72	219	1	2.83	0.44	0.36	0.2	0.06	0.36	8.93	5.16	1.47
CGGA_P164	Primary Tumor	Male	27	1553	0	0	0.11	0	0.1	0	0	0.04	0.36	0.01
CGGA_P178	Primary Tumor	Female	52	1442	0	0.09	0.06	0	0	0	0	0.15	0.29	0
CGGA_P180	Primary Tumor	Male	47	260	1	0.14	0.1	0	0.15	0	0.11	0.71	1.09	0.16
CGGA_P205	Primary Tumor	Male	66	583	1	0.05	0.05	0	0	0	0.06	0.08	0.37	0.09
CGGA_P22	Primary Tumor	Male	62	406	1	1.2	0.12	0.33	0	0.06	2.1	13.53	5.5	1.18
CGGA_P25	Primary Tumor	Male	64	147	1	0.25	0.15	0	0	0	0.04	0	0.51	0.42
CGGA_P28	Primary Tumor	Male	61	107	1	3.1	0.96	0.09	0.97	0.43	0.18	8.05	7.09	3.35
CGGA_P609	Primary Tumor	Female	19	726	0	3.89	0.22	0.69	0.92	9.3	0.66	18.78	9.73	5.26
CGGA_1130	Recurrent	Female	23	402	1	0.62	0.08	0.22	0.22	8.4	2.76	3.06	1.41	0.74
CGGA_1164	Recurrent	Female	38	1022	1	0.54	0	0.04	0.09	0	1.31	5.28	2.51	1.06
CGGA_120	Recurrent	Male	42	288	1	0.66	0.98	0.12	0.49	0.63	0.54	5.61	4.77	1.12
CGGA_1208	Recurrent	Male	38	161	1	4.89	1.07	0.41	1.58	0.1	1.24	5.03	5.3	3.06
CGGA_1248	Recurrent	Male	54	138	1	2.22	0.56	0.08	0	0.04	0.23	4.15	2.92	0.88
CGGA_1255	Recurrent	Male	49	118	1	3.84	0.45	0	0.73	0.07	0.59	1.49	7.3	2.33
CGGA_1257	Recurrent	Male	59	192	1	0.17	0.07	0.04	0	0.02	0	0.13	3.57	0.19
CGGA_1260	Recurrent	Male	32	177	1	0.42	0.41	0.05	0.52	57.93	2.11	1.19	1.86	0.14
CGGA_1262	Recurrent	Female	69	166	1	0.21	0.11	0.04	0	0	0	0.16	0.93	0.18
CGGA_1337	Recurrent	Male	67	2172	1	0.06	0.04	0	0.15	0.02	0.59	0.06	0.92	0
CGGA_1387	Recurrent	Male	41	90	1	4.61	0.34	0.11	2.29	0	1.26	19.99	15.66	11.47
CGGA_1415	Recurrent	Female	30	2719	0	1.43	0.54	0	0.22	0.45	0	0.48	3.06	0.97
CGGA_1419	Recurrent	Male	56	249	1	0.37	0.3	0.17	0.08	0.02	0.71	0.8	1.8	0.21
CGGA_1429	Recurrent	Female	40	2685	0	1.99	0.04	0.29	0.52	0	0.06	10.38	7.23	5.1
CGGA_1430	Recurrent	Female	28	162	1	16.99	0	0.23	8.05	213.22	4.71	28.85	24.49	17.24
CGGA_1480	Recurrent	Male	41	405	1	0.7	0.32	0.07	0.38	0.05	0.94	1.44	1.23	0.43
CGGA_1492	Recurrent	Female	47	268	1	3.12	0.42	0.06	0.92	0	0.66	6.43	6.57	2.49
CGGA_1496	Recurrent	Female	42	330	1	2.43	0.02	0.03	0.13	0	0	8.32	5.31	1.47
CGGA_1505	Recurrent	Male	30	172	1	3.14	0.44	0.18	0	0.02	0.09	7.04	5.12	2.56
CGGA_1507	Recurrent	Female	41	715	1	0.7	0.39	0.57	0.2	0.02	1.26	0.74	1.73	0.33
CGGA_1520	Recurrent	Female	67	297	1	0.34	0.04	0.21	0	0.02	0.28	0.19	0.98	0.17
CGGA_1535	Recurrent	Male	43	232	1	0.52	0.11	0.17	0.45	0.17	0.11	0.33	0.56	0.08
CGGA_1538	Recurrent	Female	57	247	1	1.63	0.13	0.16	0.18	0.07	1.35	5.51	4.36	1.67
CGGA_1541	Recurrent	Female	50	67	1	2.6	0.02	0.03	3.57	0.03	4.66	4.93	2.91	1.79
CGGA_1558	Recurrent	Male	71	130	1	2.7	0.09	0.1	0.6	0	0.65	17.97	4.9	3.57
CGGA_1572	Recurrent	Female	60	160	1	0.79	0	0	1.62	0.05	11.93	5.06	1.11	0.54
CGGA_1603	Recurrent	Male	18	356	1	3.56	0.53	0.07	13.49	0	1.83	8.25	4.74	1.87
CGGA_1604	Recurrent	Male	46	740	1	5.04	0.02	0.35	0.61	0	0.48	21.73	4.11	2.37
CGGA_1605	Recurrent	Male	34	321	1	0.1	0.1	0	0.28	0.05	0.29	0.14	1.26	0.07
CGGA_1611	Recurrent	Female	30	1158	1	2.17	0.04	0	0.15	0	2.36	9.73	9.99	1.63
CGGA_1615	Recurrent	Male	48	586	1	0.48	0.11	0	0	0.97	0.27	2.03	0.95	0.45
CGGA_1624	Recurrent	Female	27	87	1	3.39	0	0.15	0.26	43.6	1.14	6.83	4.4	3.64
CGGA_1631	Recurrent	Female	58	221	1	1.03	0.18	0.16	4.9	0	3.68	7.29	3.18	1.11
CGGA_1641	Recurrent	Female	57	291	1	2.8	0.05	0.5	0.35	4.05	0.2	12.27	3.13	2.39
CGGA_1656	Recurrent	Male	56	149	1	1.33	3.34	0	0	0.03	3.27	4.14	6.1	2.13
CGGA_1658	Recurrent	Female	64	1574	1	0.8	0.17	0.08	0.1	0.08	0	1.03	0.79	0.26
CGGA_1659	Recurrent	Male	24	387	1	3.78	1.13	0.08	0.09	0.1	0.32	6.27	4.82	1.66
CGGA_1663	Recurrent	Male	61	290	1	0.6	0.06	0.04	0.19	0.11	1.24	0.41	0.64	0.11
CGGA_1682	Recurrent	Male	67	345	1	1.84	0.81	0.37	0.18	0.23	0.51	5.04	7.13	2.24
CGGA_1697	Recurrent	Female	47	89	1	0.59	0.18	0.08	0.18	0	0.28	5.04	2.49	0.49
CGGA_1702	Recurrent	Female	29	168	1	6.84	0	0.23	0.58	42.13	2.29	50.52	26.99	14.71
CGGA_1729	Recurrent	Male	52	244	1	1.21	0.24	0.07	0.37	0.71	0.75	3.99	1.91	0.34
CGGA_1770	Recurrent	Female	43	267	1	4.55	0.05	0.08	0	0	0.14	34.4	21.39	9.35
CGGA_1773	Recurrent	Female	46	104	1	7.31	1.11	0.58	11.18	0.03	2.5	31.9	4.64	8.27
CGGA_1776	Recurrent	Male	23	259	1	2.25	0.35	0.08	0	0.17	0.3	5.59	2.45	1.13
CGGA_1785	Recurrent	Male	34	329	1	8.1	0	0.87	0.87	0	6.03	46.18	14.19	12.57
CGGA_1811	Recurrent	Male	64	304	1	0.43	0.07	0.04	0	0	0.88	0.83	0.96	0.16
CGGA_1814	Recurrent	Female	46	221	1	1.82	0.59	0.04	0.76	0.08	0.35	3.32	3.28	0.8
CGGA_1815	Recurrent	Female	45	185	1	1.8	1.05	0.04	0.71	0	1.82	8.76	4.2	2.34
CGGA_1820	Recurrent	Female	52	77	1	2.76	0.6	0.13	0.6	0.04	3.33	13.64	6.3	4.34
CGGA_1857	Recurrent	Male	46	157	1	0.92	0	0.08	0.26	0.04	1.79	3.42	1.31	0.83
CGGA_1865	Recurrent	Female	45	89	1	0.68	0.68	0	0	0.03	0	4.49	3.29	0.79
CGGA_1886	Recurrent	Male	31	338	1	2.24	0.76	0.46	0.36	0.2	3.57	12.96	5.05	3.43
CGGA_1899	Recurrent	Male	45	176	1	0.14	0.2	0.07	0.32	0.11	0.9	0.38	0.97	0.15
CGGA_1908	Recurrent	Female	42	298	1	5.18	0.04	0.38	0.3	5.99	0.31	25.57	10.46	6.65
CGGA_1911	Recurrent	Male	15	1451	0	29.69	1.89	3.13	0	3.38	0.47	46.69	41.91	17.06
CGGA_1912	Recurrent	Male	48	507	1	0.35	0.07	0	0.37	0.31	0.28	5.74	3	0.61
CGGA_1946	Recurrent	Female	51	142	1	4.78	0.15	0.2	7.92	0	1.02	12.69	7.35	3.99
CGGA_1953	Recurrent	Male	47	73	1	1.8	0.42	0.12	1.24	0	2.46	6.36	2.25	0.94
CGGA_1955	Recurrent	Male	30	457	1	0.12	0	0	7.06	0.46	0.43	0.59	1	0.3
CGGA_1972	Recurrent	Male	47	1291	0	3.05	0.29	0	0.43	0	2.28	5.48	3.07	1.9
CGGA_1976	Recurrent	Female	53	73	1	3.16	0.11	0.08	4.94	0.08	7.84	9.43	2.72	2
CGGA_1985	Recurrent	Male	41	380	1	1.99	0	0	0.56	0	3.68	10.63	5.42	2.35
CGGA_2003	Recurrent	Male	40	780	1	0.32	0	0.08	0.09	1.87	0	0.41	1.04	0.23
CGGA_2008	Recurrent	Male	56	44	1	0.76	0.05	0	0	0.18	0.07	2.06	0.83	0.34
CGGA_2024	Recurrent	Female	19	328	1	0.04	0.07	0	0.14	0.06	0.03	0.02	1.13	0.08
CGGA_2039	Recurrent	Male	28	702	0	0.07	0.1	0	0.96	0	0.4	0.46	0.56	0.02
CGGA_2047	Recurrent	Female	64	598	1	0.95	0.04	0.33	0.18	49.88	0.16	5.94	3.25	1.1
CGGA_2053	Recurrent	Male	55	1031	0	0.05	0.11	0	0.48	0.12	0	0.14	0.93	0.06
CGGA_2056	Recurrent	Female	41	1019	0	10.17	0.09	0.04	2.51	0.24	2.13	13.86	4.88	3.81
CGGA_2062	Recurrent	Female	63	41	1	5.88	0.03	0.08	0	0.11	0	17.62	8.26	3.32
CGGA_2075	Recurrent	Male	63	266	1	2.88	0.1	0.2	0.08	0.02	1.59	2.51	3.26	1.39
CGGA_2078	Recurrent	Female	61	280	1	2.04	0.13	0	0.09	0.11	1.59	9.28	3.68	1.75
CGGA_2082	Recurrent	Male	41	571	0	9.54	0.15	1.01	0.08	11.87	0.06	9.7	7.89	3.47
CGGA_2106	Recurrent	Female	39	892	0	2.23	0.11	0	0	0.19	0.73	3.02	3.57	0.72
CGGA_2115	Recurrent	Female	31	171	1	3.18	0.07	0.03	0.67	71.98	0.45	2.7	2.49	3.08
CGGA_487	Recurrent	Male	46	156	1	3.89	0.21	0	0	0.05	0	19.07	9.69	3.56
CGGA_530	Recurrent	Female	41	506	1	1.84	0.3	0.12	1.37	0.41	1.11	8.93	2.95	1.97
CGGA_568	Recurrent	Male	14	285	1	0.64	0.04	0.04	4.34	0.25	1.71	3.72	1.47	0.78
CGGA_777	Recurrent	Male	46	146	1	4.05	0.97	0.03	0.38	0.07	0.18	12.22	6.94	3.23
CGGA_869	Recurrent	Female	36	537	0	4.51	0.4	0.13	1.73	3.76	0.46	13.85	3.13	1.74
CGGA_P106	Recurrent	Male	24	71	1	4.17	1.05	0.04	0.2	1.84	0.19	11.24	3.51	3.33
CGGA_P109	Recurrent	Male	35	407	1	3.22	0	0.76	3.73	0.05	5.66	12.06	3.4	2.12
CGGA_P175	Recurrent	Male	45	183	1	0.07	0.02	0	0	0	0	0.48	0.77	0.77
CGGA_P182	Recurrent	Female	58	1512	0	3.26	3.26	0.04	7.92	0.31	0.13	7.26	5.68	3.62
CGGA_P199	Recurrent	Male	66	203	1	1.82	0.68	0.36	0.97	0.01	0.13	7.41	3.5	1.46
CGGA_P280	Recurrent	Female	52	1342	0	0.12	0	0	0.68	0	0.24	0.05	0.87	0.07
CGGA_P283	Recurrent	Male	38	1331	0	2.33	0.66	0.27	0.35	0	1.55	20.5	6.01	2.66
CGGA_P295	Recurrent	Male	46	273	1	0.3	0.37	0.04	0.64	0	3.04	3.67	2.46	0.31
CGGA_P335	Recurrent	Male	42	1203	0	2.02	0.02	0.08	1.17	0	0.14	18.38	3.56	2.2
CGGA_P385	Recurrent	Male	22	1112	0	0.03	0.48	0	0.19	0.07	0	0.06	0.82	0.01
CGGA_P401	Recurrent	Male	31	788	1	1.53	0.03	0.04	0.17	0	0.34	5.65	3.54	1.45
CGGA_P411	Recurrent	Female	47	440	1	5.21	0.62	0.08	0.18	0	0.26	30.99	16.79	10.15
CGGA_P415	Recurrent	Female	56	195	1	0.15	0.11	0.04	0.17	0.16	0.56	0.18	0.49	0.02
CGGA_P512	Recurrent	Male	23	541	1	6.98	0.26	0.4	2.87	62.5	0.63	69.58	14.85	9.64
CGGA_P585	Recurrent	Male	50	344	1	2.88	0.1	0.32	0.25	0.06	0.78	15	6.23	2.48
CGGA_P596	Recurrent	Female	60	777	0	2.63	0.05	0.03	0.36	0.16	0.62	14.4	1.4	0.99
CGGA_P610	Recurrent	Male	62	345	1	0.5	0.08	0.05	0	0.26	0	1.57	0.76	0.07
CGGA_P619	Recurrent	Female	66	236	1	0.42	0.14	0	0.06	0.03	0.65	0.82	1.77	0.38
CGGA_P625	Recurrent	Female	46	161	1	3.98	0.23	0.06	0	0	0.31	10.36	6.41	4.91
CGGA_P7	Recurrent	Male	45	110	1	1.86	0.65	0	0	0	0.31	1.16	3.96	0.96
CGGA_P87	Recurrent	Male	32	240	1	2.19	0.26	0.08	0	0.63	0.39	1.96	2.88	1.11
CGGA_P89	Recurrent	Male	42	294	1	0.99	0.15	0.19	0.27	0.04	0.35	2.58	4.27	1.39
CGGA_P99	Recurrent	Male	52	679	0	0.83	0.02	0.14	0.41	0.08	0.26	6.23	2.43	0.5
Gene_Name
CGGA_1017
CGGA_1036
CGGA_1041
CGGA_1075
CGGA_1086
CGGA_1103
CGGA_1106
CGGA_1134
CGGA_1135
CGGA_1138
CGGA_1142
CGGA_1172
CGGA_1236
CGGA_1256
CGGA_1282
CGGA_1326
CGGA_1353
CGGA_1354
CGGA_1365
CGGA_1371
CGGA_1378
CGGA_1380
CGGA_1382
CGGA_139
CGGA_1391
CGGA_1392
CGGA_1402
CGGA_1403
CGGA_1410
CGGA_1418
CGGA_1420
CGGA_1422
CGGA_1425
CGGA_1426
CGGA_1433
CGGA_1441
CGGA_1444
CGGA_1451
CGGA_1452
CGGA_1457
CGGA_1461
CGGA_1462
CGGA_1467
CGGA_1472
CGGA_1476
CGGA_1478
CGGA_1481
CGGA_1486
CGGA_1491
CGGA_1494
CGGA_1498
CGGA_1500
CGGA_1501
CGGA_1503
CGGA_1521
CGGA_1529
CGGA_1534
CGGA_1537
CGGA_1539
CGGA_1542
CGGA_1543
CGGA_1546
CGGA_1548
CGGA_1551
CGGA_1559
CGGA_1560
CGGA_1564
CGGA_1571
CGGA_1586
CGGA_1595
CGGA_1596
CGGA_1597
CGGA_1601
CGGA_1612
CGGA_1613
CGGA_1626
CGGA_1634
CGGA_1635
CGGA_1643
CGGA_1644
CGGA_1650
CGGA_1654
CGGA_1666
CGGA_1678
CGGA_1681
CGGA_1684
CGGA_1687
CGGA_1690
CGGA_1694
CGGA_1698
CGGA_1699
CGGA_1706
CGGA_1708
CGGA_1709
CGGA_1713
CGGA_1722
CGGA_1727
CGGA_1728
CGGA_1735
CGGA_1736
CGGA_1740
CGGA_1744
CGGA_1749
CGGA_1750
CGGA_1758
CGGA_1764
CGGA_1767
CGGA_1769
CGGA_1780
CGGA_1807
CGGA_1812
CGGA_1817
CGGA_1819
CGGA_1826
CGGA_1833
CGGA_1840
CGGA_1866
CGGA_1870
CGGA_1901
CGGA_1916
CGGA_509
CGGA_831
CGGA_P100
CGGA_P102
CGGA_P112
CGGA_P116
CGGA_P136
CGGA_P143
CGGA_P15
CGGA_P154
CGGA_P16
CGGA_P160
CGGA_P164
CGGA_P178
CGGA_P180
CGGA_P205
CGGA_P22
CGGA_P25
CGGA_P28
CGGA_P609
Gene_Name
CGGA_1017
CGGA_1036
CGGA_1041
CGGA_1075
CGGA_1086
CGGA_1103
CGGA_1106
CGGA_1134
CGGA_1135
CGGA_1138
CGGA_1142
CGGA_1172
CGGA_1236
CGGA_1256
CGGA_1282
CGGA_1326
CGGA_1353
CGGA_1354
CGGA_1365
CGGA_1371
CGGA_1378
CGGA_1380
CGGA_1382
CGGA_139
CGGA_1391
CGGA_1392
CGGA_1402
CGGA_1403
CGGA_1410
CGGA_1418
CGGA_1420
CGGA_1422
CGGA_1425
CGGA_1426
CGGA_1433
CGGA_1441
CGGA_1444
CGGA_1451
CGGA_1452
CGGA_1457
CGGA_1461
CGGA_1462
CGGA_1467
CGGA_1472
CGGA_1476
CGGA_1478
CGGA_1481
CGGA_1486
CGGA_1491
CGGA_1494
CGGA_1498
CGGA_1500
CGGA_1501
CGGA_1503
CGGA_1521
CGGA_1529
CGGA_1534
CGGA_1537
CGGA_1539
CGGA_1542
CGGA_1543
CGGA_1546
CGGA_1548
CGGA_1551
CGGA_1559
CGGA_1560
CGGA_1564
CGGA_1571
CGGA_1586
CGGA_1595
CGGA_1596
CGGA_1597
CGGA_1601
CGGA_1612
CGGA_1613
CGGA_1626
CGGA_1634
CGGA_1635
CGGA_1643
CGGA_1644
CGGA_1650
CGGA_1654
CGGA_1666
CGGA_1678
CGGA_1681
CGGA_1684
CGGA_1687
CGGA_1690
CGGA_1694
CGGA_1698
CGGA_1699
CGGA_1706
CGGA_1708
CGGA_1709
CGGA_1713
CGGA_1722
CGGA_1727
CGGA_1728
CGGA_1735
CGGA_1736
CGGA_1740
CGGA_1744
CGGA_1749
CGGA_1750
CGGA_1758
CGGA_1764
CGGA_1767
CGGA_1769
CGGA_1780
CGGA_1807
CGGA_1812
CGGA_1817
CGGA_1819
CGGA_1826
CGGA_1833
CGGA_1840
CGGA_1866
CGGA_1870
CGGA_1901
CGGA_1916
CGGA_509
CGGA_831
CGGA_P100
CGGA_P102
CGGA_P112
CGGA_P116
CGGA_P136
CGGA_P143
CGGA_P15
CGGA_P154
CGGA_P16
CGGA_P160
CGGA_P164
CGGA_P178
CGGA_P180
CGGA_P205
CGGA_P22
CGGA_P25
CGGA_P28
CGGA_P609
Gene_Name
CGGA_1017
CGGA_1036
CGGA_1041
CGGA_1075
CGGA_1086
CGGA_1103
CGGA_1106
CGGA_1134
CGGA_1135
CGGA_1138
CGGA_1142
CGGA_1172
CGGA_1236
CGGA_1256
CGGA_1282
CGGA_1326
CGGA_1353
CGGA_1354
CGGA_1365
CGGA_1371
CGGA_1378
CGGA_1380
CGGA_1382
CGGA_139
CGGA_1391
CGGA_1392
CGGA_1402
CGGA_1403
CGGA_1410
CGGA_1418
CGGA_1420
CGGA_1422
CGGA_1425
CGGA_1426
CGGA_1433
CGGA_1441
CGGA_1444
CGGA_1451
CGGA_1452
CGGA_1457
CGGA_1461
CGGA_1462
CGGA_1467
CGGA_1472
CGGA_1476
CGGA_1478
CGGA_1481
CGGA_1486
CGGA_1491
CGGA_1494
CGGA_1498
CGGA_1500
CGGA_1501
CGGA_1503
CGGA_1521
CGGA_1529
CGGA_1534
CGGA_1537
CGGA_1539
CGGA_1542
CGGA_1543
CGGA_1546
CGGA_1548
CGGA_1551
CGGA_1559
CGGA_1560
CGGA_1564
CGGA_1571
CGGA_1586
CGGA_1595
CGGA_1596
CGGA_1597
CGGA_1601
CGGA_1612
CGGA_1613
CGGA_1626
CGGA_1634
CGGA_1635
CGGA_1643
CGGA_1644
CGGA_1650
CGGA_1654
CGGA_1666
CGGA_1678
CGGA_1681
CGGA_1684
CGGA_1687
CGGA_1690
CGGA_1694
CGGA_1698
CGGA_1699
CGGA_1706
CGGA_1708
CGGA_1709
CGGA_1713
CGGA_1722
CGGA_1727
CGGA_1728
CGGA_1735
CGGA_1736
CGGA_1740
CGGA_1744
CGGA_1749
CGGA_1750
CGGA_1758
CGGA_1764
CGGA_1767
CGGA_1769
CGGA_1780
CGGA_1807
CGGA_1812
CGGA_1817
CGGA_1819
CGGA_1826
CGGA_1833
CGGA_1840
CGGA_1866
CGGA_1870
CGGA_1901
CGGA_1916
CGGA_509
CGGA_831
CGGA_P100
CGGA_P102
CGGA_P112
CGGA_P116
CGGA_P136
CGGA_P143
CGGA_P15
CGGA_P154
CGGA_P16
CGGA_P160
CGGA_P164
CGGA_P178
CGGA_P180
CGGA_P205
CGGA_P22
CGGA_P25
CGGA_P28
CGGA_P609
Gene_Name
CGGA_1017
CGGA_1036
CGGA_1041
CGGA_1075
CGGA_1086
CGGA_1103
CGGA_1106
CGGA_1134
CGGA_1135
CGGA_1138
CGGA_1142
CGGA_1172
CGGA_1236
CGGA_1256
CGGA_1282
CGGA_1326
CGGA_1353
CGGA_1354
CGGA_1365
CGGA_1371
CGGA_1378
CGGA_1380
CGGA_1382
CGGA_139
CGGA_1391
CGGA_1392
CGGA_1402
CGGA_1403
CGGA_1410
CGGA_1418
CGGA_1420
CGGA_1422
CGGA_1425
CGGA_1426
CGGA_1433
CGGA_1441
CGGA_1444
CGGA_1451
CGGA_1452
CGGA_1457
CGGA_1461
CGGA_1462
CGGA_1467
CGGA_1472
CGGA_1476
CGGA_1478
CGGA_1481
CGGA_1486
CGGA_1491
CGGA_1494
CGGA_1498
CGGA_1500
CGGA_1501
CGGA_1503
CGGA_1521
CGGA_1529
CGGA_1534
CGGA_1537
CGGA_1539
CGGA_1542
CGGA_1543
CGGA_1546
CGGA_1548
CGGA_1551
CGGA_1559
CGGA_1560
CGGA_1564
CGGA_1571
CGGA_1586
CGGA_1595
CGGA_1596
CGGA_1597
CGGA_1601
CGGA_1612
CGGA_1613
CGGA_1626
CGGA_1634
CGGA_1635
CGGA_1643
CGGA_1644
CGGA_1650
CGGA_1654
CGGA_1666
CGGA_1678
CGGA_1681
CGGA_1684
CGGA_1687
CGGA_1690
CGGA_1694
CGGA_1698
CGGA_1699
CGGA_1706
CGGA_1708
CGGA_1709
CGGA_1713
CGGA_1722
CGGA_1727
CGGA_1728
CGGA_1735
CGGA_1736
CGGA_1740
CGGA_1744
CGGA_1749
CGGA_1750
CGGA_1758
CGGA_1764
CGGA_1767
CGGA_1769
CGGA_1780
CGGA_1807
CGGA_1812
CGGA_1817
CGGA_1819
CGGA_1826
CGGA_1833
CGGA_1840
CGGA_1866
CGGA_1870
CGGA_1901
CGGA_1916
CGGA_509
CGGA_831
CGGA_P100
CGGA_P102
CGGA_P112
CGGA_P116
CGGA_P136
CGGA_P143
CGGA_P15
CGGA_P154
CGGA_P16
CGGA_P160
CGGA_P164
CGGA_P178
CGGA_P180
CGGA_P205
CGGA_P22
CGGA_P25
CGGA_P28
CGGA_P609
Gene_Name
CGGA_1017
CGGA_1036
CGGA_1041
CGGA_1075
CGGA_1086
CGGA_1103
CGGA_1106
CGGA_1134
CGGA_1135
CGGA_1138
CGGA_1142
CGGA_1172
CGGA_1236
CGGA_1256
CGGA_1282
CGGA_1326
CGGA_1353
CGGA_1354
CGGA_1365
CGGA_1371
CGGA_1378
CGGA_1380
CGGA_1382
CGGA_139
CGGA_1391
CGGA_1392
CGGA_1402
CGGA_1403
CGGA_1410
CGGA_1418
CGGA_1420
CGGA_1422
CGGA_1425
CGGA_1426
CGGA_1433
CGGA_1441
CGGA_1444
CGGA_1451
CGGA_1452
CGGA_1457
CGGA_1461
CGGA_1462
CGGA_1467
CGGA_1472
CGGA_1476
CGGA_1478
CGGA_1481
CGGA_1486
CGGA_1491
CGGA_1494
CGGA_1498
CGGA_1500
CGGA_1501
CGGA_1503
CGGA_1521
CGGA_1529
CGGA_1534
CGGA_1537
CGGA_1539
CGGA_1542
CGGA_1543
CGGA_1546
CGGA_1548
CGGA_1551
CGGA_1559
CGGA_1560
CGGA_1564
CGGA_1571
CGGA_1586
CGGA_1595
CGGA_1596
CGGA_1597
CGGA_1601
CGGA_1612
CGGA_1613
CGGA_1626
CGGA_1634
CGGA_1635
CGGA_1643
CGGA_1644
CGGA_1650
CGGA_1654
CGGA_1666
CGGA_1678
CGGA_1681
CGGA_1684
CGGA_1687
CGGA_1690
CGGA_1694
CGGA_1698
CGGA_1699
CGGA_1706
CGGA_1708
CGGA_1709
CGGA_1713
CGGA_1722
CGGA_1727
CGGA_1728
CGGA_1735
CGGA_1736
CGGA_1740
CGGA_1744
CGGA_1749
CGGA_1750
CGGA_1758
CGGA_1764
CGGA_1767
CGGA_1769
CGGA_1780
CGGA_1807
CGGA_1812
CGGA_1817
CGGA_1819
CGGA_1826
CGGA_1833
CGGA_1840
CGGA_1866
CGGA_1870
CGGA_1901
CGGA_1916
CGGA_509
CGGA_831
CGGA_P100
CGGA_P102
CGGA_P112
CGGA_P116
CGGA_P136
CGGA_P143
CGGA_P15
CGGA_P154
CGGA_P16
CGGA_P160
CGGA_P164
CGGA_P178
CGGA_P180
CGGA_P205
CGGA_P22
CGGA_P25
CGGA_P28
CGGA_P609
Gene_Name
CGGA_1017
CGGA_1036
CGGA_1041
CGGA_1075
CGGA_1086
CGGA_1103
CGGA_1106
CGGA_1134
CGGA_1135
CGGA_1138
CGGA_1142
CGGA_1172
CGGA_1236
CGGA_1256
CGGA_1282
CGGA_1326
CGGA_1353
CGGA_1354
CGGA_1365
CGGA_1371
CGGA_1378
CGGA_1380
CGGA_1382
CGGA_139
CGGA_1391
CGGA_1392
CGGA_1402
CGGA_1403
CGGA_1410
CGGA_1418
CGGA_1420
CGGA_1422
CGGA_1425
CGGA_1426
CGGA_1433
CGGA_1441
CGGA_1444
CGGA_1451
CGGA_1452
CGGA_1457
CGGA_1461
CGGA_1462
CGGA_1467
CGGA_1472
CGGA_1476
CGGA_1478
CGGA_1481
CGGA_1486
CGGA_1491
CGGA_1494
CGGA_1498
CGGA_1500
CGGA_1501
CGGA_1503
CGGA_1521
CGGA_1529
CGGA_1534
CGGA_1537
CGGA_1539
CGGA_1542
CGGA_1543
CGGA_1546
CGGA_1548
CGGA_1551
CGGA_1559
CGGA_1560
CGGA_1564
CGGA_1571
CGGA_1586
CGGA_1595
CGGA_1596
CGGA_1597
CGGA_1601
CGGA_1612
CGGA_1613
CGGA_1626
CGGA_1634
CGGA_1635
CGGA_1643
CGGA_1644
CGGA_1650
CGGA_1654
CGGA_1666
CGGA_1678
CGGA_1681
CGGA_1684
CGGA_1687
CGGA_1690
CGGA_1694
CGGA_1698
CGGA_1699
CGGA_1706
CGGA_1708
CGGA_1709
CGGA_1713
CGGA_1722
CGGA_1727
CGGA_1728
CGGA_1735
CGGA_1736
CGGA_1740
CGGA_1744
CGGA_1749
CGGA_1750
CGGA_1758
CGGA_1764
CGGA_1767
CGGA_1769
CGGA_1780
CGGA_1807
CGGA_1812
CGGA_1817
CGGA_1819
CGGA_1826
CGGA_1833
CGGA_1840
CGGA_1866
CGGA_1870
CGGA_1901
CGGA_1916
CGGA_509
CGGA_831
CGGA_P100
CGGA_P102
CGGA_P112
CGGA_P116
CGGA_P136
CGGA_P143
CGGA_P15
CGGA_P154
CGGA_P16
CGGA_P160
CGGA_P164
CGGA_P178
CGGA_P180
CGGA_P205
CGGA_P22
CGGA_P25
CGGA_P28
CGGA_P609
Gene_Name
CGGA_1017
CGGA_1036
CGGA_1041
CGGA_1075
CGGA_1086
CGGA_1103
CGGA_1106
CGGA_1134
CGGA_1135
CGGA_1138
CGGA_1142
CGGA_1172
CGGA_1236
CGGA_1256
CGGA_1282
CGGA_1326
CGGA_1353
CGGA_1354
CGGA_1365
CGGA_1371
CGGA_1378
CGGA_1380
CGGA_1382
CGGA_139
CGGA_1391
CGGA_1392
CGGA_1402
CGGA_1403
CGGA_1410
CGGA_1418
CGGA_1420
CGGA_1422
CGGA_1425
CGGA_1426
CGGA_1433
CGGA_1441
CGGA_1444
CGGA_1451
CGGA_1452
CGGA_1457
CGGA_1461
CGGA_1462
CGGA_1467
CGGA_1472
CGGA_1476
CGGA_1478
CGGA_1481
CGGA_1486
CGGA_1491
CGGA_1494
CGGA_1498
CGGA_1500
CGGA_1501
CGGA_1503
CGGA_1521
CGGA_1529
CGGA_1534
CGGA_1537
CGGA_1539
CGGA_1542
CGGA_1543
CGGA_1546
CGGA_1548
CGGA_1551
CGGA_1559
CGGA_1560
CGGA_1564
CGGA_1571
CGGA_1586
CGGA_1595
CGGA_1596
CGGA_1597
CGGA_1601
CGGA_1612
CGGA_1613
CGGA_1626
CGGA_1634
CGGA_1635
CGGA_1643
CGGA_1644
CGGA_1650
CGGA_1654
CGGA_1666
CGGA_1678
CGGA_1681
CGGA_1684
CGGA_1687
CGGA_1690
CGGA_1694
CGGA_1698
CGGA_1699
CGGA_1706
CGGA_1708
CGGA_1709
CGGA_1713
CGGA_1722
CGGA_1727
CGGA_1728
CGGA_1735
CGGA_1736
CGGA_1740
CGGA_1744
CGGA_1749
CGGA_1750
CGGA_1758
CGGA_1764
CGGA_1767
CGGA_1769
CGGA_1780
CGGA_1807
CGGA_1812
CGGA_1817
CGGA_1819
CGGA_1826
CGGA_1833
CGGA_1840
CGGA_1866
CGGA_1870
CGGA_1901
CGGA_1916
CGGA_509
CGGA_831
CGGA_P100
CGGA_P102
CGGA_P112
CGGA_P116
CGGA_P136
CGGA_P143
CGGA_P15
CGGA_P154
CGGA_P16
CGGA_P160
CGGA_P164
CGGA_P178
CGGA_P180
CGGA_P205
CGGA_P22
CGGA_P25
CGGA_P28
CGGA_P609
Gene_Name
CGGA_1017
CGGA_1036
CGGA_1041
CGGA_1075
CGGA_1086
CGGA_1103
CGGA_1106
CGGA_1134
CGGA_1135
CGGA_1138
CGGA_1142
CGGA_1172
CGGA_1236
CGGA_1256
CGGA_1282
CGGA_1326
CGGA_1353
CGGA_1354
CGGA_1365
CGGA_1371
CGGA_1378
CGGA_1380
CGGA_1382
CGGA_139
CGGA_1391
CGGA_1392
CGGA_1402
CGGA_1403
CGGA_1410
CGGA_1418
CGGA_1420
CGGA_1422
CGGA_1425
CGGA_1426
CGGA_1433
CGGA_1441
CGGA_1444
CGGA_1451
CGGA_1452
CGGA_1457
CGGA_1461
CGGA_1462
CGGA_1467
CGGA_1472
CGGA_1476
CGGA_1478
CGGA_1481
CGGA_1486
CGGA_1491
CGGA_1494
CGGA_1498
CGGA_1500
CGGA_1501
CGGA_1503
CGGA_1521
CGGA_1529
CGGA_1534
CGGA_1537
CGGA_1539
CGGA_1542
CGGA_1543
CGGA_1546
CGGA_1548
CGGA_1551
CGGA_1559
CGGA_1560
CGGA_1564
CGGA_1571
CGGA_1586
CGGA_1595
CGGA_1596
CGGA_1597
CGGA_1601
CGGA_1612
CGGA_1613
CGGA_1626
CGGA_1634
CGGA_1635
CGGA_1643
CGGA_1644
CGGA_1650
CGGA_1654
CGGA_1666
CGGA_1678
CGGA_1681
CGGA_1684
CGGA_1687
CGGA_1690
CGGA_1694
CGGA_1698
CGGA_1699
CGGA_1706
CGGA_1708
CGGA_1709
CGGA_1713
CGGA_1722
CGGA_1727
CGGA_1728
CGGA_1735
CGGA_1736
CGGA_1740
CGGA_1744
CGGA_1749
CGGA_1750
CGGA_1758
CGGA_1764
CGGA_1767
CGGA_1769
CGGA_1780
CGGA_1807
CGGA_1812
CGGA_1817
CGGA_1819
CGGA_1826
CGGA_1833
CGGA_1840
CGGA_1866
CGGA_1870
CGGA_1901
CGGA_1916
CGGA_509
CGGA_831
CGGA_P100
CGGA_P102
CGGA_P112
CGGA_P116
CGGA_P136
CGGA_P143
CGGA_P15
CGGA_P154
CGGA_P16
CGGA_P160
CGGA_P164
CGGA_P178
CGGA_P180
CGGA_P205
CGGA_P22
CGGA_P25
CGGA_P28
CGGA_P609
Gene_Name
CGGA_1017
CGGA_1036
CGGA_1041
CGGA_1075
CGGA_1086
CGGA_1103
CGGA_1106
CGGA_1134
CGGA_1135
CGGA_1138
CGGA_1142
CGGA_1172
CGGA_1236
CGGA_1256
CGGA_1282
CGGA_1326
CGGA_1353
CGGA_1354
CGGA_1365
CGGA_1371
CGGA_1378
CGGA_1380
CGGA_1382
CGGA_139
CGGA_1391
CGGA_1392
CGGA_1402
CGGA_1403
CGGA_1410
CGGA_1418
CGGA_1420
CGGA_1422
CGGA_1425
CGGA_1426
CGGA_1433
CGGA_1441
CGGA_1444
CGGA_1451
CGGA_1452
CGGA_1457
CGGA_1461
CGGA_1462
CGGA_1467
CGGA_1472
CGGA_1476
CGGA_1478
CGGA_1481
CGGA_1486
CGGA_1491
CGGA_1494
CGGA_1498
CGGA_1500
CGGA_1501
CGGA_1503
CGGA_1521
CGGA_1529
CGGA_1534
CGGA_1537
CGGA_1539
CGGA_1542
CGGA_1543
CGGA_1546
CGGA_1548
CGGA_1551
CGGA_1559
CGGA_1560
CGGA_1564
CGGA_1571
CGGA_1586
CGGA_1595
CGGA_1596
CGGA_1597
CGGA_1601
CGGA_1612
CGGA_1613
CGGA_1626
CGGA_1634
CGGA_1635
CGGA_1643
CGGA_1644
CGGA_1650
CGGA_1654
CGGA_1666
CGGA_1678
CGGA_1681
CGGA_1684
CGGA_1687
CGGA_1690
CGGA_1694
CGGA_1698
CGGA_1699
CGGA_1706
CGGA_1708
CGGA_1709
CGGA_1713
CGGA_1722
CGGA_1727
CGGA_1728
CGGA_1735
CGGA_1736
CGGA_1740
CGGA_1744
CGGA_1749
CGGA_1750
CGGA_1758
CGGA_1764
CGGA_1767
CGGA_1769
CGGA_1780
CGGA_1807
CGGA_1812
CGGA_1817
CGGA_1819
CGGA_1826
CGGA_1833
CGGA_1840
CGGA_1866
CGGA_1870
CGGA_1901
CGGA_1916
CGGA_509
CGGA_831
CGGA_P100
CGGA_P102
CGGA_P112
CGGA_P116
CGGA_P136
CGGA_P143
CGGA_P15
CGGA_P154
CGGA_P16
CGGA_P160
CGGA_P164
CGGA_P178
CGGA_P180
CGGA_P205
CGGA_P22
CGGA_P25
CGGA_P28
CGGA_P609
Gene_Name
CGGA_1017
CGGA_1036
CGGA_1041
CGGA_1075
CGGA_1086
CGGA_1103
CGGA_1106
CGGA_1134
CGGA_1135
CGGA_1138
CGGA_1142
CGGA_1172
CGGA_1236
CGGA_1256
CGGA_1282
CGGA_1326
CGGA_1353
CGGA_1354
CGGA_1365
CGGA_1371
CGGA_1378
CGGA_1380
CGGA_1382
CGGA_139
CGGA_1391
CGGA_1392
CGGA_1402
CGGA_1403
CGGA_1410
CGGA_1418
CGGA_1420
CGGA_1422
CGGA_1425
CGGA_1426
CGGA_1433
CGGA_1441
CGGA_1444
CGGA_1451
CGGA_1452
CGGA_1457
CGGA_1461
CGGA_1462
CGGA_1467
CGGA_1472
CGGA_1476
CGGA_1478
CGGA_1481
CGGA_1486
CGGA_1491
CGGA_1494
CGGA_1498
CGGA_1500
CGGA_1501
CGGA_1503
CGGA_1521
CGGA_1529
CGGA_1534
CGGA_1537
CGGA_1539
CGGA_1542
CGGA_1543
CGGA_1546
CGGA_1548
CGGA_1551
CGGA_1559
CGGA_1560
CGGA_1564
CGGA_1571
CGGA_1586
CGGA_1595
CGGA_1596
CGGA_1597
CGGA_1601
CGGA_1612
CGGA_1613
CGGA_1626
CGGA_1634
CGGA_1635
CGGA_1643
CGGA_1644
CGGA_1650
CGGA_1654
CGGA_1666
CGGA_1678
CGGA_1681
CGGA_1684
CGGA_1687
CGGA_1690
CGGA_1694
CGGA_1698
CGGA_1699
CGGA_1706
CGGA_1708
CGGA_1709
CGGA_1713
CGGA_1722
CGGA_1727
CGGA_1728
CGGA_1735
CGGA_1736
CGGA_1740
CGGA_1744
CGGA_1749
CGGA_1750
CGGA_1758
CGGA_1764
CGGA_1767
CGGA_1769
CGGA_1780
CGGA_1807
CGGA_1812
CGGA_1817
CGGA_1819
CGGA_1826
CGGA_1833
CGGA_1840
CGGA_1866
CGGA_1870
CGGA_1901
CGGA_1916
CGGA_509
CGGA_831
CGGA_P100
CGGA_P102
CGGA_P112
CGGA_P116
CGGA_P136
CGGA_P143
CGGA_P15
CGGA_P154
CGGA_P16
CGGA_P160
CGGA_P164
CGGA_P178
CGGA_P180
CGGA_P205
CGGA_P22
CGGA_P25
CGGA_P28
CGGA_P609
Gene_Name
CGGA_1017
CGGA_1036
CGGA_1041
CGGA_1075
CGGA_1086
CGGA_1103
CGGA_1106
CGGA_1134
CGGA_1135
CGGA_1138
CGGA_1142
CGGA_1172
CGGA_1236
CGGA_1256
CGGA_1282
CGGA_1326
CGGA_1353
CGGA_1354
CGGA_1365
CGGA_1371
CGGA_1378
CGGA_1380
CGGA_1382
CGGA_139
CGGA_1391
CGGA_1392
CGGA_1402
CGGA_1403
CGGA_1410
CGGA_1418
CGGA_1420
CGGA_1422
CGGA_1425
CGGA_1426
CGGA_1433
CGGA_1441
CGGA_1444
CGGA_1451
CGGA_1452
CGGA_1457
CGGA_1461
CGGA_1462
CGGA_1467
CGGA_1472
CGGA_1476
CGGA_1478
CGGA_1481
CGGA_1486
CGGA_1491
CGGA_1494
CGGA_1498
CGGA_1500
CGGA_1501
CGGA_1503
CGGA_1521
CGGA_1529
CGGA_1534
CGGA_1537
CGGA_1539
CGGA_1542
CGGA_1543
CGGA_1546
CGGA_1548
CGGA_1551
CGGA_1559
CGGA_1560
CGGA_1564
CGGA_1571
CGGA_1586
CGGA_1595
CGGA_1596
CGGA_1597
CGGA_1601
CGGA_1612
CGGA_1613
CGGA_1626
CGGA_1634
CGGA_1635
CGGA_1643
CGGA_1644
CGGA_1650
CGGA_1654
CGGA_1666
CGGA_1678
CGGA_1681
CGGA_1684
CGGA_1687
CGGA_1690
CGGA_1694
CGGA_1698
CGGA_1699
CGGA_1706
CGGA_1708
CGGA_1709
CGGA_1713
CGGA_1722
CGGA_1727
CGGA_1728
CGGA_1735
CGGA_1736
CGGA_1740
CGGA_1744
CGGA_1749
CGGA_1750
CGGA_1758
CGGA_1764
CGGA_1767
CGGA_1769
CGGA_1780
CGGA_1807
CGGA_1812
CGGA_1817
CGGA_1819
CGGA_1826
CGGA_1833
CGGA_1840
CGGA_1866
CGGA_1870
CGGA_1901
CGGA_1916
CGGA_509
CGGA_831
CGGA_P100
CGGA_P102
CGGA_P112
CGGA_P116
CGGA_P136
CGGA_P143
CGGA_P15
CGGA_P154
CGGA_P16
CGGA_P160
CGGA_P164
CGGA_P178
CGGA_P180
CGGA_P205
CGGA_P22
CGGA_P25
CGGA_P28
CGGA_P609
Gene_Name
CGGA_1017
CGGA_1036
CGGA_1041
CGGA_1075
CGGA_1086
CGGA_1103
CGGA_1106
CGGA_1134
CGGA_1135
CGGA_1138
CGGA_1142
CGGA_1172
CGGA_1236
CGGA_1256
CGGA_1282
CGGA_1326
CGGA_1353
CGGA_1354
CGGA_1365
CGGA_1371
CGGA_1378
CGGA_1380
CGGA_1382
CGGA_139
CGGA_1391
CGGA_1392
CGGA_1402
CGGA_1403
CGGA_1410
CGGA_1418
CGGA_1420
CGGA_1422
CGGA_1425
CGGA_1426
CGGA_1433
CGGA_1441
CGGA_1444
CGGA_1451
CGGA_1452
CGGA_1457
CGGA_1461
CGGA_1462
CGGA_1467
CGGA_1472
CGGA_1476
CGGA_1478
CGGA_1481
CGGA_1486
CGGA_1491
CGGA_1494
CGGA_1498
CGGA_1500
CGGA_1501
CGGA_1503
CGGA_1521
CGGA_1529
CGGA_1534
CGGA_1537
CGGA_1539
CGGA_1542
CGGA_1543
CGGA_1546
CGGA_1548
CGGA_1551
CGGA_1559
CGGA_1560
CGGA_1564
CGGA_1571
CGGA_1586
CGGA_1595
CGGA_1596
CGGA_1597
CGGA_1601
CGGA_1612
CGGA_1613
CGGA_1626
CGGA_1634
CGGA_1635
CGGA_1643
CGGA_1644
CGGA_1650
CGGA_1654
CGGA_1666
CGGA_1678
CGGA_1681
CGGA_1684
CGGA_1687
CGGA_1690
CGGA_1694
CGGA_1698
CGGA_1699
CGGA_1706
CGGA_1708
CGGA_1709
CGGA_1713
CGGA_1722
CGGA_1727
CGGA_1728
CGGA_1735
CGGA_1736
CGGA_1740
CGGA_1744
CGGA_1749
CGGA_1750
CGGA_1758
CGGA_1764
CGGA_1767
CGGA_1769
CGGA_1780
CGGA_1807
CGGA_1812
CGGA_1817
CGGA_1819
CGGA_1826
CGGA_1833
CGGA_1840
CGGA_1866
CGGA_1870
CGGA_1901
CGGA_1916
CGGA_509
CGGA_831
CGGA_P100
CGGA_P102
CGGA_P112
CGGA_P116
CGGA_P136
CGGA_P143
CGGA_P15
CGGA_P154
CGGA_P16
CGGA_P160
CGGA_P164
CGGA_P178
CGGA_P180
CGGA_P205
CGGA_P22
CGGA_P25
CGGA_P28
CGGA_P609
Gene_Name
CGGA_1017
CGGA_1036
CGGA_1041
CGGA_1075
CGGA_1086
CGGA_1103
CGGA_1106
CGGA_1134
CGGA_1135
CGGA_1138
CGGA_1142
CGGA_1172
CGGA_1236
CGGA_1256
CGGA_1282
CGGA_1326
CGGA_1353
CGGA_1354
CGGA_1365
CGGA_1371
CGGA_1378
CGGA_1380
CGGA_1382
CGGA_139
CGGA_1391
CGGA_1392
CGGA_1402
CGGA_1403
CGGA_1410
CGGA_1418
CGGA_1420
CGGA_1422
CGGA_1425
CGGA_1426
CGGA_1433
CGGA_1441
CGGA_1444
CGGA_1451
CGGA_1452
CGGA_1457
CGGA_1461
CGGA_1462
CGGA_1467
CGGA_1472
CGGA_1476
CGGA_1478
CGGA_1481
CGGA_1486
CGGA_1491
CGGA_1494
CGGA_1498
CGGA_1500
CGGA_1501
CGGA_1503
CGGA_1521
CGGA_1529
CGGA_1534
CGGA_1537
CGGA_1539
CGGA_1542
CGGA_1543
CGGA_1546
CGGA_1548
CGGA_1551
CGGA_1559
CGGA_1560
CGGA_1564
CGGA_1571
CGGA_1586
[truncated: 7,121 more rows]
